# Supplementary material for: Ancestral [Fe-S] biogenesis system SMS has a unique mechanism of cluster assembly and sulfur utilization
Source: PLoS Biol. 2025 Jun 25;23(6):e3003223. doi: 10.1371/journal.pbio.3003223 (PMC12192291; doi:10.1371/journal.pbio.3003223)
Supplement: S1 Data — (ZIP) [file pbio.3003223.s007.zip]

Archive with 14 entries (13 files):
- S1_Data/
- __MACOSX/._S1_Data
- S1_Data/RawFig1b.xlsx
- __MACOSX/S1_Data/._RawFig1b.xlsx
- S1_Data/RawFig1c.xlsx
- __MACOSX/S1_Data/._RawFig1c.xlsx
- S1_Data/RawFig1aSmsCB.asc
- __MACOSX/S1_Data/._RawFig1aSmsCB.asc
- S1_Data/RawFig1d.xlsx
- __MACOSX/S1_Data/._RawFig1d.xlsx
- S1_Data/RawFig1aSmsC.asc
- __MACOSX/S1_Data/._RawFig1aSmsC.asc
- S1_Data/RawFig1aSmsB.asc
- __MACOSX/S1_Data/._RawFig1aSmsB.asc
