# Supplementary material for: Ancestral [Fe-S] biogenesis system SMS has a unique mechanism of cluster assembly and sulfur utilization
Source: PLoS Biol. 2025 Jun 25;23(6):e3003223. doi: 10.1371/journal.pbio.3003223 (PMC12192291; doi:10.1371/journal.pbio.3003223)
Supplement: S1 Data — (ZIP) [file pbio.3003223.s007.zip › S1_Data/RawFig1b.xlsx]

## Sheet: 1808322U1_01
Filename-->
Mode/Unit-->
Int.time[ms]-->	2.307	2.307	2.307	2.307
NrOfAverages-->	100	100	100	100
Smoothing-->	1	1	1	1
Wavelength [nm]	rec
170.297	0.135819
170.9	0.106189
171.504	0.0776315
172.107	0.0898966
172.71	0.0927478
173.314	0.146937
173.917	0.112262
174.52	0.138836
175.123	0.0919307
175.726	0.0849298
176.329	0.059608
176.932	0.0655222
177.536	0.0899929
178.139	0.114561
178.742	0.0875
179.344	0.0837644
179.947	0.0322439
180.55	0.0591531
181.153	0.0738919
181.756	0.0909475
182.359	0.0206203
182.962	-0.0455054
183.564	-0.0542536
184.167	-0.0133212
184.77	-0.0132746
185.372	0.042549
185.975	0.0766502
186.578	0.125462
187.18	0.101817
187.783	0.0510844
188.385	0.100647
188.988	0.102917
189.59	0.0880857
190.192	0.00883805
190.795	0.00921907
191.397	0.0860587
192	0.0916233
192.602	0.0885058
193.204	0.0776016
193.806	0.113227
194.408	0.109855
195.011	0.135525
195.613	0.0576961
196.215	0.0546338
196.817	0.0309996
197.419	0.101656
198.021	0.0883153
198.623	0.084049
199.225	0.0925497
199.827	0.0802848
200.429	0.102415
201.031	0.0932994
201.632	0.122076
202.234	0.115681
202.836	0.023424
203.438	-0.00225142
204.039	-0.0456301
204.641	0.0722031
205.243	0.0851366
205.844	0.122903
206.446	0.0562654
207.048	0.0310464
207.649	0.00547105
208.251	0.0679535
208.852	0.0762746
209.453	0.0915252
210.055	0.10857
210.656	0.140039
211.258	0.107498
211.859	0.0805466
212.46	0.0447668
213.061	0.0478793
213.663	0.0438708
214.264	0.0820809
214.865	0.139529
215.466	0.159215
216.067	0.166164
216.668	0.150774
217.269	0.147656
217.87	0.180993
218.471	0.14555
219.072	0.196583
219.673	0.164325
220.274	0.193112
220.875	0.181736
221.476	0.197109
222.076	0.20437
222.677	0.187317
223.278	0.144449
223.879	0.13782
224.479	0.186788
225.08	0.238117
225.68	0.264431
226.281	0.259994
226.882	0.286622
227.482	0.325053
228.083	0.369158
228.683	0.409695
229.283	0.431174
229.884	0.438773
230.484	0.462933
231.084	0.52522
231.685	0.595057
232.285	0.690339
232.885	0.687256
233.485	0.732328
234.086	0.770407
234.686	0.841741
235.286	0.908251
235.886	0.929314
236.486	0.946904
237.086	0.988392
237.686	1.01459
238.286	1.03311
238.886	1.01038
239.486	1.0541
240.086	1.06785
240.685	1.07399
241.285	1.08345
241.885	1.0581
242.485	1.07998
243.084	1.06108
243.684	1.04081
244.284	1.00292
244.883	1.00411
245.483	0.969895
246.082	0.932952
246.682	0.880824
247.281	0.855141
247.881	0.829267
248.48	0.817141
249.08	0.799601
249.679	0.799961
250.278	0.796645
250.878	0.790087
251.477	0.786228
252.076	0.771383
252.675	0.770945
253.274	0.764982
253.873	0.764204
254.473	0.761224
255.072	0.765776
255.671	0.76855
256.27	0.778458
256.869	0.78353
257.468	0.801264
258.066	0.810469
258.665	0.821614
259.264	0.829073
259.863	0.841063
260.462	0.852901
261.061	0.864517
261.659	0.877957
262.258	0.898407
262.857	0.915343
263.455	0.937797
264.054	0.959367
264.652	0.983746
265.251	1.00221
265.849	1.02664
266.448	1.046
267.046	1.06958
267.645	1.08548
268.243	1.10824
268.841	1.12644
269.44	1.14958
270.038	1.17392
270.636	1.19368
271.234	1.20225
271.833	1.21392
272.431	1.23367
273.029	1.26198
273.627	1.27782
274.225	1.29914
274.823	1.3103
275.421	1.32283
276.019	1.33017
276.617	1.33776
277.215	1.33736
277.813	1.33139
278.41	1.32088
279.008	1.31429
279.606	1.2983
280.204	1.29312
280.801	1.27234
281.399	1.26962
281.997	1.24669
282.594	1.22956
283.192	1.20279
283.789	1.17743
284.387	1.13916
284.984	1.09633
285.582	1.05073
286.179	1.00729
286.777	0.95692
287.374	0.911347
287.971	0.86125
288.568	0.814344
289.166	0.762396
289.763	0.708657
290.36	0.658744
290.957	0.612914
291.554	0.571303
292.151	0.533416
292.749	0.500865
293.346	0.476163
293.943	0.454105
294.539	0.434913
295.136	0.418973
295.733	0.405308
296.33	0.394302
296.927	0.38415
297.524	0.377427
298.121	0.370123
298.717	0.364722
299.314	0.359508
299.911	0.355931
300.507	0.351654
301.104	0.346865
301.7	0.340648
302.297	0.335805
302.893	0.331646
303.49	0.32793
304.086	0.323581
304.683	0.318769
305.279	0.315534
305.875	0.313077
306.472	0.309802
307.068	0.306494
307.664	0.302508
308.26	0.299924
308.857	0.29771
309.453	0.295581
310.049	0.292611
310.645	0.288765
311.241	0.284097
311.837	0.281447
312.433	0.278956
313.029	0.276754
313.625	0.272128
314.221	0.268743
314.817	0.266214
315.412	0.265929
316.008	0.264221
316.604	0.263527
317.2	0.260403
317.795	0.257027
318.391	0.252725
318.987	0.249298
319.582	0.246771
320.178	0.243983
320.773	0.241889
321.369	0.239515
321.964	0.237154
322.56	0.233876
323.155	0.231291
323.75	0.228712
324.346	0.226522
324.941	0.224584
325.536	0.222433
326.131	0.219639
326.727	0.216
327.322	0.213916
327.917	0.212257
328.512	0.211086
329.107	0.208892
329.702	0.206698
330.297	0.204121
330.892	0.201781
331.487	0.200216
332.082	0.198215
332.677	0.196109
333.271	0.194482
333.866	0.192752
334.461	0.190574
335.056	0.18713
335.65	0.184758
336.245	0.182948
336.84	0.18102
337.434	0.180021
338.029	0.178326
338.623	0.177525
339.218	0.17566
339.812	0.17417
340.407	0.171698
341.001	0.169851
341.596	0.168773
342.19	0.168553
342.784	0.167299
343.378	0.165993
343.973	0.163266
344.567	0.16317
345.161	0.161747
345.755	0.160492
346.349	0.158059
346.943	0.157238
347.537	0.157482
348.131	0.156811
348.725	0.155442
349.319	0.153821
349.913	0.152722
350.507	0.151235
351.101	0.151153
351.695	0.151337
352.288	0.151671
352.882	0.151526
353.476	0.150269
354.069	0.148423
354.663	0.147965
355.257	0.148044
355.85	0.148265
356.444	0.147444
357.037	0.14727
357.631	0.147371
358.224	0.146871
358.817	0.14757
359.411	0.147342
360.004	0.147698
360.597	0.147579
361.191	0.147272
361.784	0.146815
362.377	0.145211
362.97	0.14534
363.563	0.14579
364.156	0.146587
364.749	0.14643
365.342	0.146521
365.935	0.146659
366.528	0.146466
367.121	0.146279
367.714	0.146679
368.307	0.147515
368.9	0.146497
369.493	0.145894
370.085	0.146338
370.678	0.148149
371.271	0.14796
371.863	0.147768
372.456	0.146852
373.049	0.146604
373.641	0.146403
374.234	0.146089
374.826	0.146855
375.419	0.145892
376.011	0.146694
376.603	0.146734
377.196	0.147918
377.788	0.148051
378.38	0.148524
378.973	0.146592
379.565	0.146421
380.157	0.14652
380.749	0.148474
381.341	0.14965
381.933	0.149925
382.525	0.15088
383.117	0.150783
383.709	0.150076
384.301	0.149752
384.893	0.149713
385.485	0.15011
386.077	0.15081
386.669	0.150328
387.26	0.150363
387.852	0.149757
388.444	0.15025
389.035	0.150235
389.627	0.150348
390.219	0.151002
390.81	0.150763
391.402	0.151465
391.993	0.150596
392.585	0.150917
393.176	0.149783
393.767	0.150062
394.359	0.151336
394.95	0.151313
395.541	0.151894
396.133	0.151881
396.724	0.153121
397.315	0.15324
397.906	0.152761
398.497	0.152446
399.088	0.152976
399.679	0.152652
400.27	0.153615
400.861	0.153214
401.452	0.153548
402.043	0.153243
402.634	0.153852
403.225	0.154344
403.816	0.154676
404.406	0.155122
404.997	0.154938
405.588	0.154582
406.178	0.153211
406.769	0.154185
407.36	0.1543
407.95	0.154413
408.541	0.153821
409.131	0.153668
409.722	0.153856
410.312	0.153207
410.903	0.152513
411.493	0.152651
412.083	0.153324
412.673	0.154818
413.264	0.154737
413.854	0.15466
414.444	0.153413
415.034	0.152603
415.624	0.15238
416.214	0.151687
416.804	0.152435
417.394	0.150912
417.984	0.150958
418.574	0.14949
419.164	0.150295
419.754	0.149826
420.344	0.149518
420.934	0.148804
421.523	0.148866
422.113	0.148417
422.703	0.148078
423.293	0.147733
423.882	0.14755
424.472	0.146765
425.061	0.1462
425.651	0.145047
426.24	0.14343
426.83	0.141843
427.419	0.142393
428.008	0.142618
428.598	0.142931
429.187	0.141299
429.776	0.140281
430.366	0.138558
430.955	0.137752
431.544	0.136898
432.133	0.136754
432.722	0.136262
433.311	0.13577
433.9	0.134535
434.489	0.133268
435.078	0.132277
435.667	0.131134
436.256	0.130548
436.845	0.129088
437.434	0.12797
438.022	0.126506
438.611	0.126015
439.2	0.12588
439.789	0.125428
440.377	0.124573
440.966	0.123311
441.554	0.121705
442.143	0.120715
442.731	0.120025
443.32	0.120123
443.908	0.119274
444.497	0.117817
445.085	0.11596
445.673	0.114826
446.262	0.114009
446.85	0.113152
447.438	0.111367
448.026	0.109959
448.614	0.108897
449.202	0.1079
449.79	0.106579
450.379	0.105004
450.967	0.103562
451.554	0.1023
452.142	0.101752
452.73	0.101047
453.318	0.100022
453.906	0.0988394
454.494	0.0969444
455.081	0.0953697
455.669	0.094027
456.257	0.0935177
456.845	0.0929192
457.432	0.0924169
458.02	0.0909932
458.607	0.089703
459.195	0.0880635
459.782	0.087265
460.37	0.0869183
460.957	0.0854307
461.544	0.0846273
462.132	0.0825866
462.719	0.0822915
463.306	0.0802733
463.893	0.0788136
464.481	0.077536
465.068	0.0771134
465.655	0.0763839
466.242	0.0746896
466.829	0.0739246
467.416	0.0726859
468.003	0.0714477
468.59	0.070009
469.177	0.0691668
469.764	0.0679979
470.35	0.0669286
470.937	0.0658368
471.524	0.0646539
472.111	0.0634609
472.697	0.063126
473.284	0.0622462
473.871	0.0612196
474.457	0.0594376
475.044	0.057903
475.63	0.0565516
476.217	0.0557529
476.803	0.0556382
477.389	0.0558111
477.976	0.0551553
478.562	0.0543438
479.148	0.0526457
479.735	0.0509803
480.321	0.0500333
480.907	0.0485938
481.493	0.0479913
482.079	0.0469783
482.665	0.0471722
483.251	0.0461781
483.837	0.0460145
484.423	0.0453911
485.009	0.045146
485.595	0.0440421
486.181	0.0424998
486.767	0.0408575
487.353	0.0394569
487.938	0.0390267
488.524	0.038039
489.11	0.0370263
489.695	0.0364258
490.281	0.0358913
490.866	0.035189
491.452	0.0342005
492.037	0.0335856
492.623	0.0326568
493.208	0.0321436
493.794	0.0322602
494.379	0.0315922
494.964	0.0307212
495.55	0.0295548
496.135	0.0288898
496.72	0.0286118
497.305	0.0275058
497.89	0.0268212
498.475	0.0259556
499.06	0.0255239
499.645	0.0254046
500.23	0.0249308
500.815	0.0245054
501.4	0.024161
501.985	0.0243352
502.57	0.0240644
503.155	0.0236142
503.739	0.021903
504.324	0.0212165
504.909	0.0204978
505.493	0.0207096
506.078	0.0198592
506.663	0.0192319
507.247	0.0182139
507.832	0.0176728
508.416	0.016587
509.001	0.0160039
509.585	0.0158668
510.169	0.0158375
510.754	0.0157348
511.338	0.0147305
511.922	0.0144561
512.506	0.0136935
513.091	0.0144528
513.675	0.0141193
514.259	0.0148849
514.843	0.0140445
515.427	0.0139511
516.011	0.0125507
516.595	0.0113856
517.179	0.010751
517.763	0.0110301
518.346	0.0112865
518.93	0.011823
519.514	0.0103401
520.098	0.00957231
520.681	0.0081971
521.265	0.00809241
521.849	0.00772666
522.432	0.00751384
523.016	0.0074985
523.599	0.00756032
524.183	0.00743425
524.766	0.00728977
525.35	0.00724265
525.933	0.00633196
526.516	0.00548294
527.1	0.00523018
527.683	0.00446113
528.266	0.004491
528.849	0.00412637
529.432	0.00497844
530.015	0.00475615
530.599	0.00362138
531.182	0.00328413
531.765	0.00311034
532.347	0.00262623
532.93	0.00164722
533.513	0.00146497
534.096	0.00157995
534.679	0.00172591
535.262	0.000953863
535.844	0.00101017
536.427	0.000683112
537.01	0.000937067
537.592	0.000763191
538.175	0.000724556
538.757	0.000231038
539.34	0.000140738
539.922	-0.000364397
540.505	-0.000643296
541.087	-0.000944333
541.67	-0.00147386
542.252	-0.00254701
542.834	-0.00327335
543.416	-0.00328826
543.999	-0.00266405
544.581	-0.00276786
545.163	-0.00379917
545.745	-0.00412988
546.327	-0.00405121
546.909	-0.00321124
547.491	-0.00283202
548.073	-0.00344397
548.655	-0.00344161
549.237	-0.00439691
549.819	-0.00449824
550.4	-0.00521187
550.982	-0.0055067
551.564	-0.00586125
552.146	-0.0063359
552.727	-0.00649223
553.309	-0.00652079
553.89	-0.00734953
554.472	-0.00752092
555.053	-0.00784497
555.635	-0.00783464
556.216	-0.00810572
556.798	-0.00856244
557.379	-0.00832964
557.96	-0.00851202
558.542	-0.00838114
559.123	-0.007974
559.704	-0.00771644
560.285	-0.00753752
560.866	-0.00842391
561.447	-0.00899814
562.028	-0.00956946
562.609	-0.00933715
563.19	-0.00919463
563.771	-0.00913018
564.352	-0.00893843
564.933	-0.0100427
565.514	-0.0107592
566.095	-0.0118289
566.675	-0.0117803
567.256	-0.0112765
567.837	-0.0111582
568.417	-0.0111294
568.998	-0.0121956
569.579	-0.0119765
570.159	-0.0115001
570.74	-0.0109507
571.32	-0.0111045
571.9	-0.0115536
572.481	-0.0119018
573.061	-0.0117007
573.641	-0.0111579
574.222	-0.0106083
574.802	-0.0113659
575.382	-0.0124278
575.962	-0.0132934
576.542	-0.0133319
577.122	-0.0129412
577.702	-0.0127527
578.282	-0.0131343
578.862	-0.0139515
579.442	-0.0136947
580.022	-0.0130964
580.602	-0.0129387
581.182	-0.0133368
581.761	-0.0132114
582.341	-0.0130987
582.921	-0.0126877
583.5	-0.0131806
584.08	-0.0136277
584.66	-0.0140043
585.239	-0.0139949
585.819	-0.014393
586.398	-0.0144689
586.977	-0.01511
587.557	-0.0147999
588.136	-0.015058
588.715	-0.0150554
589.295	-0.014901
589.874	-0.0159053
590.453	-0.0162983
591.032	-0.0170017
591.611	-0.0170909
592.19	-0.0177743
592.769	-0.0179353
593.348	-0.0179777
593.927	-0.0175179
594.506	-0.0171781
595.085	-0.0164446
595.664	-0.0168305
596.243	-0.0174959
596.821	-0.0181925
597.4	-0.0180948
597.979	-0.0178874
598.558	-0.018437
599.136	-0.0190113
599.715	-0.0190549
600.293	-0.0187404
600.872	-0.0180318
601.45	-0.0185897
602.029	-0.0188459
602.607	-0.0190276
603.185	-0.0189923
603.764	-0.0189294
604.342	-0.0185125
604.92	-0.0182736
605.498	-0.0182638
606.076	-0.0186063
606.654	-0.0184238
607.233	-0.018396
607.811	-0.0184021
608.389	-0.0191356
608.966	-0.0193883
609.544	-0.0192994
610.122	-0.0193077
610.7	-0.0193062
611.278	-0.0196106
611.856	-0.0192438
612.433	-0.0195804
613.011	-0.0198799
613.589	-0.01983
614.166	-0.0189404
614.744	-0.0192752
615.321	-0.0193573
615.899	-0.0202282
616.476	-0.0206509
617.054	-0.0210114
617.631	-0.0208158
618.208	-0.0207326
618.786	-0.0212186
619.363	-0.0220512
619.94	-0.0210444
620.517	-0.0211633
621.094	-0.0204463
621.672	-0.0213285
622.249	-0.0208626
622.826	-0.0210962
623.403	-0.0213638
623.98	-0.0220138
624.556	-0.0224261
625.133	-0.0223846
625.71	-0.0218351
626.287	-0.0210099
626.864	-0.0205684
627.44	-0.0207065
628.017	-0.0217009
628.594	-0.0223594
629.17	-0.0227686
629.747	-0.0225058
630.323	-0.0219931
630.9	-0.0218847
631.476	-0.0227823
632.053	-0.0225888
632.629	-0.0223977
633.205	-0.0213949
633.781	-0.0213111
634.358	-0.0218511
634.934	-0.0223684
635.51	-0.0239666
636.086	-0.0239349
636.662	-0.023719
637.238	-0.0232185
637.814	-0.0233835
638.39	-0.023983
638.966	-0.0243381
639.542	-0.0240196
640.118	-0.0234131
640.694	-0.023273
641.27	-0.0236638
641.845	-0.0229051
642.421	-0.0220451
642.997	-0.0221954
643.572	-0.0240176
644.148	-0.0247511
644.723	-0.0245746
645.299	-0.0244947
645.874	-0.0252843
646.45	-0.0258861
647.025	-0.0249921
647.6	-0.0235585
648.176	-0.0228786
648.751	-0.023451
649.326	-0.0243224
649.901	-0.0245444
650.476	-0.0244994
651.051	-0.0246804
651.627	-0.0248078
652.202	-0.0246479
652.776	-0.0245977
653.351	-0.0250271
653.926	-0.0235316
654.501	-0.0221605
655.076	-0.0201982
655.651	-0.0195747
656.226	-0.0195842
656.8	-0.0225531
657.375	-0.0254098
657.95	-0.0265333
658.524	-0.0259244
659.099	-0.0260084
659.673	-0.0258098
660.248	-0.0253754
660.822	-0.0259751
661.396	-0.0263368
661.971	-0.026219
662.545	-0.0262995
663.119	-0.0260582
663.693	-0.0257682
664.268	-0.0243958
664.842	-0.0243327
665.416	-0.025746
665.99	-0.0272592
666.564	-0.0267432
667.138	-0.0262276
667.712	-0.0252267
668.286	-0.0259785
668.86	-0.0257008
669.434	-0.0263152
670.007	-0.0255841
670.581	-0.0254909
671.155	-0.025741
671.728	-0.0274179
672.302	-0.0275149
672.876	-0.0270116
673.449	-0.0267813
674.023	-0.0276169
674.596	-0.028843
675.17	-0.0290309
675.743	-0.0296219
676.316	-0.0293323
676.89	-0.028985
677.463	-0.0283822
678.036	-0.0273031
678.609	-0.0259232
679.182	-0.0256351
679.755	-0.0270972
680.329	-0.0285918
680.902	-0.0285023
681.475	-0.0274885
682.047	-0.0269862
682.62	-0.0266441
683.193	-0.0259776
683.766	-0.0250924
684.339	-0.0246991
684.912	-0.0253795
685.484	-0.0259131
686.057	-0.0266686
686.63	-0.0275101
687.202	-0.0287819
687.775	-0.0295763
688.347	-0.0292552
688.92	-0.0287438
689.492	-0.029113
690.064	-0.0298055
690.637	-0.0294149
691.209	-0.028436
691.781	-0.0273747
692.354	-0.0282689
692.926	-0.0292459
693.498	-0.030153
694.07	-0.0295488
694.642	-0.029156
695.214	-0.0292022
695.786	-0.0288574
696.358	-0.028501
696.93	-0.0276821
697.502	-0.0278456
698.073	-0.0272092
698.645	-0.0271555
699.217	-0.0279522
699.789	-0.0283589
700.36	-0.0281219
700.932	-0.0280904
701.503	-0.0279759
702.075	-0.0282047
702.646	-0.0275054
703.218	-0.0285391
703.789	-0.0287111
704.361	-0.02896
704.932	-0.027756
705.503	-0.0276872
706.075	-0.027429
706.646	-0.0291519
707.217	-0.0287966
707.788	-0.0289077
708.359	-0.028454
708.93	-0.0288603
709.501	-0.0282946
710.072	-0.027605
710.643	-0.0283852
711.214	-0.0297899
711.785	-0.0301616
712.356	-0.0303677
712.926	-0.029788
713.497	-0.0303793
714.068	-0.0294861
714.638	-0.0292684
715.209	-0.0290343
715.779	-0.0301324
716.35	-0.0306048
716.92	-0.0304741
717.491	-0.0298674
718.061	-0.0290665
718.632	-0.0284234
719.202	-0.0287529
719.772	-0.030171
720.342	-0.031668
720.913	-0.0325413
721.483	-0.0335047
722.053	-0.0334733
722.623	-0.032084
723.193	-0.0312823
723.763	-0.0307596
724.333	-0.0318544
724.903	-0.0322601
725.473	-0.0324875
726.042	-0.0319586
726.612	-0.0316255
727.182	-0.031684
727.752	-0.0314491
728.321	-0.0322956
728.891	-0.0326252
729.46	-0.0326264
730.03	-0.0329058
730.599	-0.0328279
731.169	-0.0331508
731.738	-0.0321622
732.308	-0.0317831
732.877	-0.0320416
733.446	-0.0315584
734.015	-0.0312088
734.585	-0.0315688
735.154	-0.0318481
735.723	-0.0319896
736.292	-0.0315851
736.861	-0.0309229
737.43	-0.0307517
737.999	-0.0304339
738.568	-0.0306868
739.137	-0.0305743
739.706	-0.0307773
740.274	-0.0307562
740.843	-0.0311801
741.412	-0.0310547
741.98	-0.0307836
742.549	-0.030123
743.118	-0.0310875
743.686	-0.0321387
744.255	-0.0339534
744.823	-0.0332615
745.391	-0.0325821
745.96	-0.0332474
746.528	-0.0342124
747.096	-0.0357036
747.665	-0.0347164
748.233	-0.0349401
748.801	-0.0343143
749.369	-0.0340089
749.937	-0.0329638
750.505	-0.0324905
751.073	-0.0315968
751.641	-0.0311001
752.209	-0.0305259
752.777	-0.0315026
753.345	-0.0317564
753.913	-0.0336145
754.48	-0.0346947
755.048	-0.0354752
755.616	-0.0349236
756.183	-0.0346578
756.751	-0.0340502
757.318	-0.0336833
757.886	-0.0328486
758.453	-0.0322081
759.021	-0.0318192
759.588	-0.0315475
760.156	-0.0326729
760.723	-0.0327014
761.29	-0.0325707
761.857	-0.0335521
762.424	-0.0347461
762.992	-0.0367286
763.559	-0.0358652
764.126	-0.035796
764.693	-0.034309
765.26	-0.0345113
765.827	-0.0341007
766.393	-0.034448
766.96	-0.0344201
767.527	-0.0344332
768.094	-0.0346243
768.66	-0.0344186
769.227	-0.0337181
769.794	-0.0338768
770.36	-0.0345694
770.927	-0.0352943
771.493	-0.0363324
772.06	-0.0364669
772.626	-0.0368431
773.193	-0.0373792
773.759	-0.0375879
774.325	-0.0372663
774.891	-0.0350086
775.458	-0.034761
776.024	-0.0355184
776.59	-0.0357395
777.156	-0.0360032
777.722	-0.0353425
778.288	-0.0365315
778.854	-0.0359965
779.42	-0.037068
779.986	-0.0361448
780.551	-0.0355022
781.117	-0.0353308
781.683	-0.0368539
782.249	-0.0381807
782.814	-0.0372512
783.38	-0.0362645
783.945	-0.0359636
784.511	-0.0358503
785.076	-0.0364349
785.642	-0.0359542
786.207	-0.0362305
786.773	-0.0357524
787.338	-0.0370432
787.903	-0.0377855
788.468	-0.0368993
789.034	-0.0371953
789.599	-0.0368201
790.164	-0.0381633
790.729	-0.0383604
791.294	-0.03955
791.859	-0.0387859
792.424	-0.0373939
792.989	-0.0368853
793.553	-0.0387148
794.118	-0.0398001
794.683	-0.0400213
795.248	-0.039393
795.812	-0.0386786
796.377	-0.0376855
796.942	-0.036539
797.506	-0.0362169
798.071	-0.0360684
798.635	-0.0363626
799.2	-0.0361662
799.764	-0.0363799
800.328	-0.0354167
800.893	-0.0360724
801.457	-0.0367008
802.021	-0.0369458
802.585	-0.0357122
803.149	-0.0354111
803.713	-0.037052
804.277	-0.0390058
804.841	-0.038975
805.405	-0.0384282
805.969	-0.0380001
806.533	-0.0392586
807.097	-0.0382883
807.661	-0.0391986
808.224	-0.0377006
808.788	-0.0381008
809.352	-0.0372166
809.915	-0.0397827
810.479	-0.0396075
811.042	-0.0398828
811.606	-0.0372508
812.169	-0.0388937
812.733	-0.0366791
813.296	-0.0368819
813.859	-0.0356476
814.423	-0.0368432
814.986	-0.0375502
815.549	-0.0392443
816.112	-0.0411575
816.675	-0.0418888
817.238	-0.0414478
817.801	-0.0409402
818.364	-0.0401187
818.927	-0.0404807
819.49	-0.0400102
820.053	-0.0383408
820.616	-0.0352901
821.178	-0.0350647
821.741	-0.0355818
822.304	-0.0381419
822.866	-0.0388571
823.429	-0.0406317
823.991	-0.0406602
824.554	-0.0398702
825.116	-0.0393066
825.679	-0.0389214
826.241	-0.0396523
826.803	-0.0388765
827.366	-0.0387349
827.928	-0.0388283
828.49	-0.038951
829.052	-0.0383955
829.614	-0.0370917
830.176	-0.0371382
830.738	-0.0380037
831.3	-0.0389154
831.862	-0.0400589
832.424	-0.0394876
832.986	-0.0384747
833.548	-0.0366949
834.11	-0.0352085
834.671	-0.0359173
835.233	-0.0383816
835.795	-0.0408751
836.356	-0.0417171
836.918	-0.0417433
837.479	-0.040143
838.041	-0.0388486
838.602	-0.0384533
839.163	-0.0400966
839.725	-0.0414712
840.286	-0.0416979
840.847	-0.0410428
841.408	-0.0401681
841.97	-0.0392374
842.531	-0.0396785
843.092	-0.0404099
843.653	-0.0401106
844.214	-0.0383842
844.775	-0.038313
845.336	-0.0377496
845.896	-0.0397698
846.457	-0.0403459
847.018	-0.0428044
847.579	-0.0420274
848.139	-0.0411096
848.7	-0.0412425
849.26	-0.0430238
849.821	-0.0440642
850.382	-0.0437168
850.942	-0.043515
851.502	-0.0433922
852.063	-0.0415003
852.623	-0.0389182
853.183	-0.0389038
853.744	-0.0398604
854.304	-0.0426086
854.864	-0.0439996
855.424	-0.0433736
855.984	-0.043348
856.544	-0.0427146
857.104	-0.0436461
857.664	-0.0420197
858.224	-0.0402769
858.784	-0.0418329
859.343	-0.0433641
859.903	-0.042965
860.463	-0.0426177
861.023	-0.0422095
861.582	-0.0450074
862.142	-0.0460677
862.701	-0.0463579
863.261	-0.0445521
863.82	-0.0420723
864.38	-0.0407392
864.939	-0.0425874
865.498	-0.0445844
866.057	-0.0463583
866.617	-0.0467582
867.176	-0.0460624
867.735	-0.0466862
868.294	-0.0456635
868.853	-0.0455796
869.412	-0.0452809
869.971	-0.0435057
870.53	-0.042189
871.089	-0.0408324
871.648	-0.0432207
872.206	-0.0453483
872.765	-0.0453507
873.324	-0.0444903
873.883	-0.0436559
874.441	-0.0431788
875	-0.0423134
875.558	-0.0408443
876.117	-0.0420689
876.675	-0.0407662
877.233	-0.0415796
877.792	-0.0403821
878.35	-0.0408994
878.908	-0.0432063
879.467	-0.0447947
880.025	-0.0469618
880.583	-0.0445414
881.141	-0.0439088
881.699	-0.042234
882.257	-0.0417099
882.815	-0.0396603
883.373	-0.0386336
883.931	-0.038824
884.488	-0.0403141
885.046	-0.042458
885.604	-0.0408343
886.162	-0.0409729
886.719	-0.0390921
887.277	-0.0420328
887.834	-0.0406415
888.392	-0.0406712
888.949	-0.0372981
889.507	-0.0367755
890.064	-0.0345024
890.621	-0.034676
891.179	-0.0352343
891.736	-0.0386087
892.293	-0.0410401
892.85	-0.0441819
893.407	-0.0439357
893.964	-0.0431295
894.521	-0.0419817
895.078	-0.0434178
895.635	-0.0463309
896.192	-0.0468352
896.749	-0.0480516
897.306	-0.0485368
897.862	-0.0484727
898.419	-0.0471749
898.976	-0.0450263
899.532	-0.0439905
900.089	-0.0441242
900.645	-0.0436969
901.202	-0.044445
901.758	-0.0445746
902.315	-0.0456197
902.871	-0.0443401
903.427	-0.0427109
903.984	-0.0402285
904.54	-0.0386273
905.096	-0.0393107
905.652	-0.039372
906.208	-0.0425126
906.764	-0.0410736
907.32	-0.0428431
907.876	-0.0424492
908.432	-0.0433844
908.988	-0.0469666
909.543	-0.0492997
910.099	-0.04758
910.655	-0.0424654
911.211	-0.0390065
911.766	-0.0390849
912.322	-0.0401621
912.877	-0.0410503
913.433	-0.0414872
913.988	-0.0415193
914.544	-0.0408019
915.099	-0.0413146
915.654	-0.0411204
916.21	-0.0432939
916.765	-0.0447292
917.32	-0.0493639
917.875	-0.0498054
918.43	-0.0502579
918.985	-0.0471578
919.54	-0.0435164
920.095	-0.0432947
920.65	-0.0420415
921.205	-0.0427629
921.76	-0.042426
922.314	-0.0430212
922.869	-0.0421586
923.424	-0.0404359
923.978	-0.0416924
924.533	-0.0435151
925.087	-0.0451066
925.642	-0.0429153
926.196	-0.0434973
926.751	-0.0420971
927.305	-0.0427011
927.859	-0.0408112
928.414	-0.0413892
928.968	-0.0409016
929.522	-0.0425017
930.076	-0.0440964
930.63	-0.0444741
931.184	-0.045094
931.738	-0.0449254
932.292	-0.0447603
932.846	-0.0439427
933.4	-0.0422519
933.954	-0.0418751
934.508	-0.0413383
935.061	-0.0431448
935.615	-0.0442698
936.169	-0.0458827
936.722	-0.0422007
937.276	-0.0406881
937.829	-0.041088
938.383	-0.0443966
938.936	-0.0458167
939.489	-0.0455924
940.043	-0.0457748
940.596	-0.0441477
941.149	-0.0434837
941.702	-0.0450961
942.255	-0.0491538
942.809	-0.0512213
943.362	-0.049133
943.915	-0.0452809
944.468	-0.0437314
945.02	-0.0447216
945.573	-0.0478714
946.126	-0.0486626
946.679	-0.0490938
947.232	-0.0482553
947.784	-0.0490477
948.337	-0.0484463
948.889	-0.0492051
949.442	-0.0502414
949.994	-0.0522709
950.547	-0.0558696
951.099	-0.0550866
951.652	-0.0548396
952.204	-0.050663
952.756	-0.0477432
953.308	-0.044883
953.861	-0.0441922
954.413	-0.0433267
954.965	-0.0456539
955.517	-0.0467294
956.069	-0.0491613
956.621	-0.0458532
957.173	-0.0451599
957.724	-0.0443994
958.276	-0.048191
958.828	-0.0478225
959.38	-0.0458934
959.931	-0.0428837
960.483	-0.0421901
961.034	-0.0439044
961.586	-0.0476055
962.137	-0.0481095
962.689	-0.0495568
963.24	-0.0472199
963.792	-0.0456725
964.343	-0.0432647
964.894	-0.046391
965.445	-0.0486547
965.997	-0.0507932
966.548	-0.0459496
967.099	-0.0471484
967.65	-0.0484174
968.201	-0.0533736
968.752	-0.0527507
969.302	-0.0492931
969.853	-0.0458778
970.404	-0.042874
970.955	-0.0451961
971.505	-0.0440565
972.056	-0.0472927
972.607	-0.0483317
973.157	-0.0517359
973.708	-0.0504315
974.258	-0.0450537
974.809	-0.0392084
975.359	-0.04007
975.909	-0.0454709
976.46	-0.049827
977.01	-0.0467618
977.56	-0.0413599
978.11	-0.037843
978.66	-0.0415629
979.21	-0.0447003
979.76	-0.0484646
980.31	-0.0435387
980.86	-0.0422901
981.41	-0.0412211
981.96	-0.0430414
982.51	-0.0425535
983.059	-0.0439503
983.609	-0.0426703
984.159	-0.043248
984.708	-0.0418525
985.258	-0.0434166
985.807	-0.0433306
986.357	-0.0438023
986.906	-0.044036
987.455	-0.0465503
988.005	-0.0434014
988.554	-0.0447195
989.103	-0.0414666
989.652	-0.0456524
990.201	-0.0431033
990.75	-0.0474355
991.299	-0.0454165
991.848	-0.0459848
992.397	-0.0428537
992.946	-0.0431361
993.495	-0.0433202
994.044	-0.0447103
994.593	-0.0452567
995.141	-0.0408196
995.69	-0.0372932
996.239	-0.0382067
996.787	-0.0445369
997.336	-0.0456021
997.884	-0.0450164
998.432	-0.0418469
998.981	-0.0411402
999.529	-0.0399221
1000.08	-0.0438213
1000.63	-0.0459814
1001.17	-0.0394802
1001.72	-0.0366064
1002.27	-0.0382147
1002.82	-0.0460287
1003.37	-0.044032
1003.91	-0.0360176
1004.46	-0.0318204
1005.01	-0.0348285
1005.56	-0.0398113
1006.11	-0.0416878
1006.65	-0.0394007
1007.2	-0.0416457
1007.75	-0.0474286
1008.3	-0.051118
1008.84	-0.047568
1009.39	-0.0385122
1009.94	-0.0334444
1010.49	-0.031554
1011.03	-0.0303969
1011.58	-0.0335454
1012.13	-0.037017
1012.67	-0.0403153
1013.22	-0.0391501
1013.77	-0.0393838
1014.32	-0.0419477
1014.86	-0.0431923
1015.41	-0.0442438
1015.96	-0.0442773
1016.5	-0.045431
1017.05	-0.049143
1017.6	-0.047128
1018.14	-0.0455962
1018.69	-0.0435819
1019.24	-0.0439375
1019.78	-0.0492741
1020.33	-0.0461022
1020.88	-0.0406247
1021.42	-0.0357459
1021.97	-0.0325846
1022.52	-0.0331907
1023.06	-0.0291051
1023.61	-0.0322443
1024.15	-0.0373458
1024.7	-0.0422691
1025.25	-0.0438133
1025.79	-0.0457381
1026.34	-0.0423539
1026.89	-0.0437888
1027.43	-0.0398004
1027.98	-0.0428387
1028.52	-0.041113
1029.07	-0.0464759
1029.61	-0.0485198
1030.16	-0.0474706
1030.71	-0.0420176
1031.25	-0.0371035
1031.8	-0.0405402
1032.34	-0.0435096
1032.89	-0.0510879
1033.43	-0.0524382
1033.98	-0.0579783
1034.52	-0.0538283
1035.07	-0.0511287
1035.61	-0.0459623
1036.16	-0.0360504
1036.7	-0.0308211
1037.25	-0.0295754
1037.79	-0.0351532
1038.34	-0.0401055
1038.88	-0.0368631
1039.43	-0.0421537
1039.97	-0.0415859
1040.52	-0.0495509
1041.06	-0.0499846
1041.61	-0.0518213
1042.15	-0.0490633
1042.7	-0.0380445
1043.24	-0.0317109
1043.79	-0.0311366
1044.33	-0.0362021
1044.88	-0.0489483
1045.42	-0.0526085
1045.96	-0.0592367
1046.51	-0.0555339
1047.05	-0.0531899
1047.6	-0.0463692
1048.14	-0.037276
1048.68	-0.0267627
1049.23	-0.0337011
1049.77	-0.0365121
1050.32	-0.0445894
1050.86	-0.0413495
1051.4	-0.0397573
1051.95	-0.0375233
1052.49	-0.0381236
1053.04	-0.0297987
1053.58	-0.0234373
1054.12	-0.0284887
1054.67	-0.0466527
1055.21	-0.0610886
1055.75	-0.0521036
1056.3	-0.0536085
1056.84	-0.0497646
1057.38	-0.0489361
1057.93	-0.0428257
1058.47	-0.0295851
1059.01	-0.0366114
1059.56	-0.0323008
1060.1	-0.0461829
1060.64	-0.0395241
1061.18	-0.044713
1061.73	-0.0405081
1062.27	-0.0395405
1062.81	-0.0276293
1063.36	-0.0293919
1063.9	-0.021506
1064.44	-0.0389213
1064.98	-0.049017
1065.53	-0.0629557
1066.07	-0.038715
1066.61	-0.0156144
1067.15	-0.00900699
1067.7	-0.0149496
1068.24	-0.0164834
1068.78	-0.0290546
1069.32	-0.0420616
1069.86	-0.0515164
1070.41	-0.0489255
1070.95	-0.0471146
1071.49	-0.0399941
1072.03	-0.0435031
1072.58	-0.0492586
1073.12	-0.0553173
1073.66	-0.0289276
1074.2	-0.0169788
1074.74	-0.0181737
1075.28	-0.0436616
1075.83	-0.0349154
1076.37	-0.0279866
1076.91	-0.0092995
1077.45	-0.031592
1077.99	-0.0294035
1078.53	-0.0390725
1079.07	-0.0368674
1079.62	-0.0435541
1080.16	-0.0462708
1080.7	-0.0312139
1081.24	-0.0365729
1081.78	-0.0232225
1082.32	-0.00878565
1082.86	-0.02603
1083.4	-0.0448317
1083.94	-0.0655447
1084.49	-0.0583838
1085.03	-0.0502343
1085.57	-0.04541
1086.11	-0.00739464
1086.65	-0.0143279
1087.19	-0.0309035
1087.73	-0.035874
1088.27	-0.0311975
1088.81	-0.00848508
1089.35	-0.0230937
1089.89	-0.0316759
1090.43	-0.0414022
1090.97	-0.0837104
1091.51	-0.0685945
1092.05	-0.0595222
1092.59	0.00172812
1093.13	0.00309209
1093.67	-0.00938549
1094.21	-0.0340138
1094.75	-0.0255458
1095.29	-0.037536
1095.83	-0.0286735
1096.37	-0.0547842
1096.91	-0.0435296
1097.45	-0.0303379
1097.99	-0.0272198
1098.53	-0.0212481
1099.07	-0.0467401
1099.61	-0.0283208
1100.15	-0.0341687
