# Supplementary material for: Ancestral [Fe-S] biogenesis system SMS has a unique mechanism of cluster assembly and sulfur utilization
Source: PLoS Biol. 2025 Jun 25;23(6):e3003223. doi: 10.1371/journal.pbio.3003223 (PMC12192291; doi:10.1371/journal.pbio.3003223)
Supplement: S1 Data — (ZIP) [file pbio.3003223.s007.zip › S1_Data/RawFig1aSmsCB.asc]

10		10		10		10		10		10		10		10		10		10		10		10		10		10		10
SUPERDEX200minus003:10_UV		SUPERDEX200minus003:10_Cond		SUPERDEX200minus003:10_Cond%		SUPERDEX200minus003:10_Conc		SUPERDEX200minus003:10_Pressure		SUPERDEX200minus003:10_Flow		SUPERDEX200minus003:10_Temp		SUPERDEX200minus003:10_Inject		SUPERDEX200minus003:10_UV@01,BASEM1		SUPERDEX200minus003:10_UV@01,BASEM2		SUPERDEX200minus003:10_UV@01,BASEM3		SUPERDEX200minus003:10_UV@01,BASEM4		SUPERDEX200minus003:10_Logbook		SUPERDEX200minus003:10_UV@01,BASEM5		SUPERDEX200minus003:10_UV@01,BASEM6
ml	mAU	ml	mS/cm	ml	%	ml	%B	ml	MPa	ml	ml/min	ml	�C	ml	(Injections)	ml	mAU	ml	mAU	ml	mAU	ml	mAU	ml	(Set Marks)	ml	mAU	ml	mAU
0,000	-0,004000	0,000	16,775000	0,000	16,800000	0,000	0,000000	0,000	0,430000	0,000	0,500000	0,000	21,800000	0,000	"3"	0,000	-0,006000	0,000	-0,006000	0,000	-0,006000	0,000	-0,006000	-2,390	"Method Run 02/02/2023, 12:00:22 Romance Standard Time, Method : SUPERDEX2"	0,000	-0,006000	0,000	-0,006000
0,030	-0,006000	0,033	16,783000	0,033	16,800000	0,033	0,000000	0,033	0,490000	0,033	0,500000	0,033	21,800000			0,030	-0,006000	0,030	-0,006000	0,030	-0,006000	0,030	-0,006000	-2,390	"Batch ID: ECDA0637-AACA-4AEB-BB67-DD3C2CC2341D"	0,030	-0,006000	0,030	-0,006000
0,060	-0,009000	0,067	16,781000	0,067	16,800000	0,067	0,000000	0,067	0,480000	0,067	0,500000	0,067	21,800000			0,060	-0,009000	0,060	-0,009000	0,060	-0,009000	0,060	-0,009000	-2,390	"Base CV, 23.56 {ml}, Superdex_200_10/300_GL"	0,060	-0,009000	0,060	-0,009000
0,090	-0,002000	0,100	16,781000	0,100	16,800000	0,100	0,000000	0,100	0,490000	0,100	0,500000	0,100	21,800000			0,090	0,005000	0,090	0,005000	0,090	0,005000	0,090	0,005000	-2,370	"Block Flow_Rate"	0,090	0,005000	0,090	0,005000
0,120	0,006000	0,133	16,781000	0,133	16,800000	0,133	0,000000	0,133	0,490000	0,133	0,500000	0,133	21,800000			0,120	0,005000	0,120	0,005000	0,120	0,005000	0,120	0,005000	-2,370	"Base SameAsMain"	0,120	0,005000	0,120	0,005000
0,150	0,008000	0,167	16,784000	0,167	16,800000	0,167	0,000000	0,167	0,500000	0,167	0,500000	0,167	21,800000			0,150	0,010000	0,150	0,010000	0,150	0,010000	0,150	0,010000	-2,370	"Flow 0.500 ml/min"	0,150	0,010000	0,150	0,010000
0,180	0,008000	0,200	16,783000	0,200	16,800000	0,200	0,000000	0,200	0,480000	0,200	0,500000	0,200	21,800000			0,180	0,006000	0,180	0,006000	0,180	0,006000	0,180	0,006000	-2,370	"End Block"	0,180	0,006000	0,180	0,006000
0,210	0,002000	0,233	16,783000	0,233	16,800000	0,233	0,000000	0,233	0,500000	0,233	0,500000	0,233	21,800000			0,210	0,003000	0,210	0,003000	0,210	0,003000	0,210	0,003000	-2,370	"Block Column_Pressure_Limit"	0,210	0,003000	0,210	0,003000
0,240	0,006000	0,267	16,777000	0,267	16,800000	0,267	0,000000	0,267	0,490000	0,267	0,500000	0,267	21,800000			0,240	0,004000	0,240	0,004000	0,240	0,004000	0,240	0,004000	-2,370	"Base SameAsMain"	0,240	0,004000	0,240	0,004000
0,270	0,001000	0,300	16,771000	0,300	16,800000	0,300	0,000000	0,300	0,500000	0,300	0,500000	0,300	21,800000			0,270	0,002000	0,270	0,002000	0,270	0,002000	0,270	0,002000	-2,370	"Alarm_Pressure Enabled , 1.50 MPa, 0.00 MPa"	0,270	0,002000	0,270	0,002000
0,300	0,006000	0,333	16,764000	0,333	16,800000	0,333	0,000000	0,333	0,470000	0,333	0,500000	0,333	21,800000			0,300	0,007000	0,300	0,007000	0,300	0,007000	0,300	0,007000	-2,370	"End Block"	0,300	0,007000	0,300	0,007000
0,330	0,005000	0,367	16,763000	0,367	16,800000	0,367	0,000000	0,367	0,490000	0,367	0,500000	0,367	21,800000			0,330	0,004000	0,330	0,004000	0,330	0,004000	0,330	0,004000	-2,370	"Block Start_Instructions"	0,330	0,004000	0,330	0,004000
0,360	0,008000	0,400	16,760000	0,400	16,800000	0,400	0,000000	0,400	0,480000	0,400	0,500000	0,400	21,800000			0,360	0,010000	0,360	0,010000	0,360	0,010000	0,360	0,010000	-2,370	"Base SameAsMain"	0,360	0,010000	0,360	0,010000
0,390	0,012000	0,433	16,766000	0,433	16,800000	0,433	0,000000	0,433	0,490000	0,433	0,500000	0,433	21,800000			0,390	0,010000	0,390	0,010000	0,390	0,010000	0,390	0,010000	-2,370	"AveragingTimeUV 10.00 "	0,390	0,010000	0,390	0,010000
0,420	0,012000	0,467	16,769000	0,467	16,800000	0,467	0,000000	0,467	0,490000	0,467	0,500000	0,467	21,800000			0,420	0,013000	0,420	0,013000	0,420	0,013000	0,420	0,013000	-2,370	"End Block"	0,420	0,013000	0,420	0,013000
0,450	0,017000	0,500	16,776000	0,500	16,800000	0,500	0,000000	0,500	0,480000	0,500	0,500000	0,500	21,800000			0,450	0,016000	0,450	0,016000	0,450	0,016000	0,450	0,016000	-2,370	"Block Eluent_A_Inlet"	0,450	0,016000	0,450	0,016000
0,480	0,012000	0,533	16,776000	0,533	16,800000	0,533	0,000000	0,533	0,480000	0,533	0,500000	0,533	21,800000			0,480	0,013000	0,480	0,013000	0,480	0,013000	0,480	0,013000	-2,370	"Base SameAsMain"	0,480	0,013000	0,480	0,013000
0,510	0,016000	0,567	16,776000	0,567	16,800000	0,567	0,000000	0,567	0,480000	0,567	0,500000	0,567	21,800000			0,510	0,017000	0,510	0,017000	0,510	0,017000	0,510	0,017000	-2,370	"PumpAInlet A1 "	0,510	0,017000	0,510	0,017000
0,540	0,012000	0,600	16,774000	0,600	16,800000	0,600	0,000000	0,600	0,480000	0,600	0,500000	0,600	21,800000			0,540	0,010000	0,540	0,010000	0,540	0,010000	0,540	0,010000	-2,370	"End Block"	0,540	0,010000	0,540	0,010000
0,570	0,012000	0,633	16,771000	0,633	16,800000	0,633	0,000000	0,633	0,490000	0,633	0,500000	0,633	21,800000			0,570	0,013000	0,570	0,013000	0,570	0,013000	0,570	0,013000	-2,370	"Block Column_Equilibration"	0,570	0,013000	0,570	0,013000
0,600	0,014000	0,667	16,769000	0,667	16,800000	0,667	0,000000	0,667	0,490000	0,667	0,500000	0,667	21,800000			0,600	0,010000	0,600	0,010000	0,600	0,010000	0,600	0,010000	-2,370	"Base SameAsMain"	0,600	0,010000	0,600	0,010000
0,630	0,009000	0,700	16,768000	0,700	16,800000	0,700	0,000000	0,700	0,490000	0,700	0,500000	0,700	21,800000			0,630	0,012000	0,630	0,012000	0,630	0,012000	0,630	0,012000	-0,010	"End Block"	0,630	0,012000	0,630	0,012000
0,660	0,015000	0,733	16,769000	0,733	16,800000	0,733	0,000000	0,733	0,490000	0,733	0,500000	0,733	21,800000			0,660	0,014000	0,660	0,014000	0,660	0,014000	0,660	0,014000	-0,010	"Block AutoZero_UV"	0,660	0,014000	0,660	0,014000
0,690	0,010000	0,767	16,767000	0,766	16,800000	0,766	0,000000	0,767	0,480000	0,767	0,500000	0,767	21,800000			0,690	0,012000	0,690	0,012000	0,690	0,012000	0,690	0,012000	-0,010	"Base SameAsMain"	0,690	0,012000	0,690	0,012000
0,720	0,015000	0,800	16,768000	0,800	16,800000	0,800	0,000000	0,800	0,500000	0,800	0,500000	0,800	21,800000			0,720	0,017000	0,720	0,017000	0,720	0,017000	0,720	0,017000	-0,010	"Watch_Off UV"	0,720	0,017000	0,720	0,017000
0,750	0,012000	0,833	16,765000	0,833	16,800000	0,833	0,000000	0,833	0,480000	0,833	0,500000	0,833	21,800000			0,750	0,010000	0,750	0,010000	0,750	0,010000	0,750	0,010000	-0,010	"AutozeroUV "	0,750	0,010000	0,750	0,010000
0,780	0,012000	0,867	16,764000	0,866	16,800000	0,866	0,000000	0,867	0,490000	0,867	0,500000	0,867	21,900000			0,780	0,013000	0,780	0,013000	0,780	0,013000	0,780	0,013000	-0,010	"End Block"	0,780	0,013000	0,780	0,013000
0,810	0,014000	0,900	16,754000	0,900	16,800000	0,900	0,000000	0,900	0,480000	0,900	0,500000	0,900	21,900000			0,810	0,011000	0,810	0,011000	0,810	0,011000	0,810	0,011000	-0,010	"Block Aut_PressureFlow_Regulation"	0,810	0,011000	0,810	0,011000
0,840	0,013000	0,933	16,753000	0,933	16,800000	0,933	0,000000	0,933	0,490000	0,933	0,500000	0,933	21,900000			0,840	0,015000	0,840	0,015000	0,840	0,015000	0,840	0,015000	-0,010	"Base Time {min}"	0,840	0,015000	0,840	0,015000
0,870	0,019000	0,967	16,750000	0,966	16,700000	0,966	0,000000	0,967	0,480000	0,967	0,500000	0,967	21,900000			0,870	0,019000	0,870	0,019000	0,870	0,019000	0,870	0,019000	-0,010	"SystemPumpControlMode Normal , 0.00 MPa, 0.000 ml/min"	0,870	0,019000	0,870	0,019000
0,900	0,016000	1,000	16,754000	1,000	16,800000	1,000	0,000000	1,000	0,480000	1,000	0,500000	1,000	21,900000			0,900	0,016000	0,900	0,016000	0,900	0,016000	0,900	0,016000	-0,010	"End Block"	0,900	0,016000	0,900	0,016000
0,930	0,018000	1,033	16,752000	1,033	16,800000	1,033	0,000000	1,033	0,480000	1,033	0,500000	1,033	21,900000			0,930	0,018000	0,930	0,018000	0,930	0,018000	0,930	0,018000	-0,010	"Block Sample_Injection_"	0,930	0,018000	0,930	0,018000
0,960	0,015000	1,067	16,753000	1,066	16,800000	1,066	0,000000	1,067	0,490000	1,067	0,500000	1,067	21,900000			0,960	0,012000	0,960	0,012000	0,960	0,012000	0,960	0,012000	-0,010	"Base SameAsMain"	0,960	0,012000	0,960	0,012000
0,990	0,013000	1,100	16,751000	1,100	16,800000	1,100	0,000000	1,100	0,470000	1,100	0,500000	1,100	21,900000			0,990	0,017000	0,990	0,017000	0,990	0,017000	0,990	0,017000	-0,010	"InjectionValve Inject "	0,990	0,017000	0,990	0,017000
1,020	0,018000	1,133	16,754000	1,133	16,800000	1,133	0,000000	1,133	0,490000	1,133	0,500000	1,133	21,900000			1,020	0,018000	1,020	0,018000	1,020	0,018000	1,020	0,018000	-0,010	"Block Sample_Injection"	1,020	0,018000	1,020	0,018000
1,050	0,015000	1,167	16,752000	1,166	16,800000	1,166	0,000000	1,167	0,470000	1,167	0,500000	1,167	21,900000			1,050	0,018000	1,050	0,018000	1,050	0,018000	1,050	0,018000	-0,010	"Base Volume {ml}"	1,050	0,018000	1,050	0,018000
1,080	0,022000	1,200	16,755000	1,200	16,800000	1,200	0,000000	1,200	0,480000	1,200	0,500000	1,200	21,900000			1,080	0,021000	1,080	0,021000	1,080	0,021000	1,080	0,021000	0,290	"End Block"	1,080	0,021000	1,080	0,021000
1,110	0,015000	1,233	16,754000	1,233	16,800000	1,233	0,000000	1,233	0,480000	1,233	0,500000	1,233	21,900000			1,110	0,015000	1,110	0,015000	1,110	0,015000	1,110	0,015000	0,290	"InjectionValve Load "	1,110	0,015000	1,110	0,015000
1,140	0,019000	1,267	16,755000	1,266	16,800000	1,266	0,000000	1,267	0,490000	1,267	0,500000	1,267	21,900000			1,140	0,020000	1,140	0,020000	1,140	0,020000	1,140	0,020000	0,300	"End Block"	1,140	0,020000	1,140	0,020000
1,170	0,017000	1,300	16,752000	1,300	16,800000	1,300	0,000000	1,300	0,500000	1,300	0,500000	1,300	21,900000			1,170	0,017000	1,170	0,017000	1,170	0,017000	1,170	0,017000	0,300	"Block Aut_PressureFlow_Reset"	1,170	0,017000	1,170	0,017000
1,200	0,019000	1,333	16,751000	1,333	16,800000	1,333	0,000000	1,333	0,490000	1,333	0,500000	1,333	21,900000			1,200	0,022000	1,200	0,022000	1,200	0,022000	1,200	0,022000	0,300	"Base Time {min}"	1,200	0,022000	1,200	0,022000
1,230	0,024000	1,367	16,752000	1,366	16,800000	1,366	0,000000	1,367	0,490000	1,367	0,500000	1,367	21,900000			1,230	0,022000	1,230	0,022000	1,230	0,022000	1,230	0,022000	0,300	"SystemPumpControlMode Normal , 0.00 MPa, 0.100 ml/min"	1,230	0,022000	1,230	0,022000
1,260	0,021000	1,400	16,752000	1,400	16,800000	1,400	0,000000	1,400	0,480000	1,400	0,500000	1,400	21,900000			1,260	0,022000	1,260	0,022000	1,260	0,022000	1,260	0,022000	0,300	"Block Delay0p02min"	1,260	0,022000	1,260	0,022000
1,290	0,027000	1,433	16,752000	1,433	16,800000	1,433	0,000000	1,433	0,490000	1,433	0,500000	1,433	21,900000			1,290	0,027000	1,290	0,027000	1,290	0,027000	1,290	0,027000	0,300	"Base Time {min}"	1,290	0,027000	1,290	0,027000
1,320	0,024000	1,467	16,750000	1,466	16,700000	1,466	0,000000	1,467	0,480000	1,467	0,500000	1,467	21,900000			1,320	0,025000	1,320	0,025000	1,320	0,025000	1,320	0,025000	0,310	"End Block"	1,320	0,025000	1,320	0,025000
1,350	0,028000	1,500	16,751000	1,500	16,800000	1,500	0,000000	1,500	0,480000	1,500	0,500000	1,500	21,900000			1,350	0,029000	1,350	0,029000	1,350	0,029000	1,350	0,029000	0,310	"End Block"	1,350	0,029000	1,350	0,029000
1,380	0,026000	1,533	16,749000	1,533	16,700000	1,533	0,000000	1,533	0,470000	1,533	0,500000	1,533	21,900000			1,380	0,024000	1,380	0,024000	1,380	0,024000	1,380	0,024000	0,310	"Block Flow_Rate"	1,380	0,024000	1,380	0,024000
1,410	0,025000	1,567	16,754000	1,566	16,800000	1,566	0,000000	1,567	0,500000	1,567	0,500000	1,567	21,900000			1,410	0,027000	1,410	0,027000	1,410	0,027000	1,410	0,027000	0,310	"Base SameAsMain"	1,410	0,027000	1,410	0,027000
1,440	0,028000	1,600	16,752000	1,600	16,800000	1,600	0,000000	1,600	0,470000	1,600	0,500000	1,600	21,900000			1,440	0,027000	1,440	0,027000	1,440	0,027000	1,440	0,027000	0,310	"Flow 0.500 ml/min"	1,440	0,027000	1,440	0,027000
1,470	0,025000	1,633	16,753000	1,633	16,800000	1,633	0,000000	1,633	0,490000	1,633	0,500000	1,633	21,900000			1,470	0,029000	1,470	0,029000	1,470	0,029000	1,470	0,029000	0,310	"End Block"	1,470	0,029000	1,470	0,029000
1,500	0,031000	1,667	16,750000	1,666	16,700000	1,666	0,000000	1,667	0,470000	1,667	0,500000	1,667	21,900000			1,500	0,030000	1,500	0,030000	1,500	0,030000	1,500	0,030000	0,310	"Block Isocratic_Elution"	1,500	0,030000	1,500	0,030000
1,530	0,029000	1,700	16,751000	1,700	16,800000	1,700	0,000000	1,700	0,480000	1,700	0,500000	1,700	21,900000			1,530	0,029000	1,530	0,029000	1,530	0,029000	1,530	0,029000	0,310	"Base SameAsMain"	1,530	0,029000	1,530	0,029000
1,560	0,032000	1,733	16,746000	1,733	16,700000	1,733	0,000000	1,733	0,480000	1,733	0,500000	1,733	21,900000			1,560	0,033000	1,560	0,033000	1,560	0,033000	1,560	0,033000	0,310	"Block Length_of_Elution"	1,560	0,033000	1,560	0,033000
1,590	0,031000	1,767	16,746000	1,766	16,700000	1,766	0,000000	1,767	0,490000	1,767	0,500000	1,767	21,900000			1,590	0,030000	1,590	0,030000	1,590	0,030000	1,590	0,030000	0,310	"Base SameAsMain"	1,590	0,030000	1,590	0,030000
1,620	0,033000	1,800	16,743000	1,800	16,700000	1,800	0,000000	1,800	0,480000	1,800	0,500000	1,800	21,900000			1,620	0,035000	1,620	0,035000	1,620	0,035000	1,620	0,035000	26,230	"End Block"	1,620	0,035000	1,620	0,035000
1,650	0,039000	1,833	16,743000	1,833	16,700000	1,833	0,000000	1,833	0,480000	1,833	0,500000	1,833	21,900000			1,650	0,037000	1,650	0,037000	1,650	0,037000	1,650	0,037000	26,230	"End Block"	1,650	0,037000	1,650	0,037000
1,680	0,037000	1,867	16,739000	1,866	16,700000	1,866	0,000000	1,867	0,480000	1,867	0,500000	1,867	21,900000			1,680	0,040000	1,680	0,040000	1,680	0,040000	1,680	0,040000			1,680	0,040000	1,680	0,040000
1,710	0,044000	1,900	16,739000	1,900	16,700000	1,900	0,000000	1,900	0,490000	1,900	0,500000	1,900	21,900000			1,710	0,044000	1,710	0,044000	1,710	0,044000	1,710	0,044000			1,710	0,044000	1,710	0,044000
1,740	0,039000	1,933	16,737000	1,933	16,700000	1,933	0,000000	1,933	0,480000	1,933	0,500000	1,933	21,900000			1,740	0,039000	1,740	0,039000	1,740	0,039000	1,740	0,039000			1,740	0,039000	1,740	0,039000
1,770	0,044000	1,967	16,738000	1,966	16,700000	1,966	0,000000	1,967	0,480000	1,967	0,500000	1,967	21,900000			1,770	0,044000	1,770	0,044000	1,770	0,044000	1,770	0,044000			1,770	0,044000	1,770	0,044000
1,800	0,041000	2,000	16,740000	2,000	16,700000	2,000	0,000000	2,000	0,470000	2,000	0,500000	2,000	21,900000			1,800	0,039000	1,800	0,039000	1,800	0,039000	1,800	0,039000			1,800	0,039000	1,800	0,039000
1,830	0,040000	2,033	16,737000	2,033	16,700000	2,033	0,000000	2,033	0,490000	2,033	0,500000	2,033	21,900000			1,830	0,042000	1,830	0,042000	1,830	0,042000	1,830	0,042000			1,830	0,042000	1,830	0,042000
1,860	0,045000	2,067	16,735000	2,066	16,700000	2,066	0,000000	2,067	0,490000	2,067	0,500000	2,067	21,900000			1,860	0,045000	1,860	0,045000	1,860	0,045000	1,860	0,045000			1,860	0,045000	1,860	0,045000
1,890	0,043000	2,100	16,735000	2,100	16,700000	2,100	0,000000	2,100	0,480000	2,100	0,500000	2,100	21,900000			1,890	0,046000	1,890	0,046000	1,890	0,046000	1,890	0,046000			1,890	0,046000	1,890	0,046000
1,920	0,049000	2,133	16,736000	2,133	16,700000	2,133	0,000000	2,133	0,490000	2,133	0,500000	2,133	21,900000			1,920	0,050000	1,920	0,050000	1,920	0,050000	1,920	0,050000			1,920	0,050000	1,920	0,050000
1,950	0,044000	2,167	16,736000	2,166	16,700000	2,166	0,000000	2,167	0,470000	2,167	0,500000	2,167	21,900000			1,950	0,042000	1,950	0,042000	1,950	0,042000	1,950	0,042000			1,950	0,042000	1,950	0,042000
1,980	0,048000	2,200	16,740000	2,199	16,700000	2,199	0,000000	2,200	0,490000	2,200	0,500000	2,200	21,900000			1,980	0,050000	1,980	0,050000	1,980	0,050000	1,980	0,050000			1,980	0,050000	1,980	0,050000
2,010	0,047000	2,233	16,738000	2,233	16,700000	2,233	0,000000	2,233	0,480000	2,233	0,500000	2,233	21,900000			2,010	0,045000	2,010	0,045000	2,010	0,045000	2,010	0,045000			2,010	0,045000	2,010	0,045000
2,040	0,049000	2,267	16,738000	2,266	16,700000	2,266	0,000000	2,267	0,490000	2,267	0,500000	2,267	21,900000			2,040	0,051000	2,040	0,051000	2,040	0,051000	2,040	0,051000			2,040	0,051000	2,040	0,051000
2,070	0,052000	2,300	16,734000	2,299	16,700000	2,299	0,000000	2,300	0,470000	2,300	0,500000	2,300	22,000000			2,070	0,048000	2,070	0,048000	2,070	0,048000	2,070	0,048000			2,070	0,048000	2,070	0,048000
2,100	0,045000	2,333	16,735000	2,333	16,700000	2,333	0,000000	2,333	0,490000	2,333	0,500000	2,333	22,000000			2,100	0,047000	2,100	0,047000	2,100	0,047000	2,100	0,047000			2,100	0,047000	2,100	0,047000
2,130	0,050000	2,367	16,732000	2,366	16,700000	2,366	0,000000	2,367	0,470000	2,367	0,500000	2,367	22,000000			2,130	0,052000	2,130	0,052000	2,130	0,052000	2,130	0,052000			2,130	0,052000	2,130	0,052000
2,159	0,049000	2,400	16,735000	2,399	16,700000	2,399	0,000000	2,400	0,490000	2,400	0,500000	2,400	22,000000			2,159	0,050000	2,159	0,050000	2,159	0,050000	2,159	0,050000			2,159	0,050000	2,159	0,050000
2,189	0,055000	2,433	16,735000	2,433	16,700000	2,433	0,000000	2,433	0,470000	2,433	0,500000	2,433	22,000000			2,189	0,054000	2,189	0,054000	2,189	0,054000	2,189	0,054000			2,189	0,054000	2,189	0,054000
2,219	0,055000	2,467	16,739000	2,466	16,700000	2,466	0,000000	2,467	0,490000	2,467	0,500000	2,467	22,000000			2,219	0,053000	2,219	0,053000	2,219	0,053000	2,219	0,053000			2,219	0,053000	2,219	0,053000
2,249	0,055000	2,500	16,734000	2,499	16,700000	2,499	0,000000	2,500	0,460000	2,500	0,500000	2,500	22,000000			2,249	0,055000	2,249	0,055000	2,249	0,055000	2,249	0,055000			2,249	0,055000	2,249	0,055000
2,279	0,059000	2,533	16,732000	2,533	16,700000	2,533	0,000000	2,533	0,490000	2,533	0,500000	2,533	22,000000			2,279	0,056000	2,279	0,056000	2,279	0,056000	2,279	0,056000			2,279	0,056000	2,279	0,056000
2,309	0,055000	2,567	16,729000	2,566	16,700000	2,566	0,000000	2,567	0,480000	2,567	0,500000	2,567	22,000000			2,309	0,056000	2,309	0,056000	2,309	0,056000	2,309	0,056000			2,309	0,056000	2,309	0,056000
2,339	0,060000	2,600	16,733000	2,599	16,700000	2,599	0,000000	2,600	0,480000	2,600	0,500000	2,600	22,000000			2,339	0,057000	2,339	0,057000	2,339	0,057000	2,339	0,057000			2,339	0,057000	2,339	0,057000
2,369	0,061000	2,633	16,736000	2,633	16,700000	2,633	0,000000	2,633	0,480000	2,633	0,500000	2,633	22,000000			2,369	0,057000	2,369	0,057000	2,369	0,057000	2,369	0,057000			2,369	0,057000	2,369	0,057000
2,399	0,067000	2,667	16,738000	2,666	16,700000	2,666	0,000000	2,667	0,480000	2,667	0,500000	2,667	22,000000			2,399	0,058000	2,399	0,058000	2,399	0,058000	2,399	0,058000			2,399	0,058000	2,399	0,058000
2,429	0,068000	2,700	16,742000	2,699	16,700000	2,699	0,000000	2,700	0,480000	2,700	0,500000	2,700	22,000000			2,429	0,059000	2,429	0,059000	2,429	0,059000	2,429	0,059000			2,429	0,059000	2,429	0,059000
2,459	0,065000	2,733	16,745000	2,733	16,700000	2,733	0,000000	2,733	0,480000	2,733	0,500000	2,733	22,000000			2,459	0,060000	2,459	0,060000	2,459	0,060000	2,459	0,060000			2,459	0,060000	2,459	0,060000
2,489	0,069000	2,767	16,748000	2,766	16,700000	2,766	0,000000	2,767	0,490000	2,767	0,500000	2,767	22,000000			2,489	0,060000	2,489	0,060000	2,489	0,060000	2,489	0,060000			2,489	0,060000	2,489	0,060000
2,519	0,065000	2,800	16,748000	2,799	16,700000	2,799	0,000000	2,800	0,490000	2,800	0,500000	2,800	22,000000			2,519	0,061000	2,519	0,061000	2,519	0,061000	2,519	0,061000			2,519	0,061000	2,519	0,061000
2,549	0,073000	2,833	16,750000	2,833	16,800000	2,833	0,000000	2,833	0,490000	2,833	0,500000	2,833	22,000000			2,549	0,062000	2,549	0,062000	2,549	0,062000	2,549	0,062000			2,549	0,062000	2,549	0,062000
2,579	0,068000	2,867	16,748000	2,866	16,700000	2,866	0,000000	2,867	0,480000	2,867	0,500000	2,867	22,000000			2,579	0,063000	2,579	0,063000	2,579	0,063000	2,579	0,063000			2,579	0,063000	2,579	0,063000
2,609	0,072000	2,900	16,750000	2,899	16,700000	2,899	0,000000	2,900	0,490000	2,900	0,500000	2,900	22,000000			2,609	0,063000	2,609	0,063000	2,609	0,063000	2,609	0,063000			2,609	0,063000	2,609	0,063000
2,639	0,071000	2,933	16,749000	2,933	16,700000	2,933	0,000000	2,933	0,470000	2,933	0,500000	2,933	22,000000			2,639	0,063000	2,639	0,063000	2,639	0,063000	2,639	0,063000			2,639	0,063000	2,639	0,063000
2,669	0,069000	2,967	16,753000	2,966	16,800000	2,966	0,000000	2,967	0,500000	2,967	0,500000	2,967	22,000000			2,669	0,064000	2,669	0,064000	2,669	0,064000	2,669	0,064000			2,669	0,064000	2,669	0,064000
2,699	0,073000	3,000	16,746000	2,999	16,700000	2,999	0,000000	3,000	0,460000	3,000	0,500000	3,000	22,000000			2,699	0,065000	2,699	0,065000	2,699	0,065000	2,699	0,065000			2,699	0,065000	2,699	0,065000
2,729	0,069000	3,033	16,746000	3,033	16,700000	3,033	0,000000	3,033	0,490000	3,033	0,500000	3,033	22,000000			2,729	0,066000	2,729	0,066000	2,729	0,066000	2,729	0,066000			2,729	0,066000	2,729	0,066000
2,759	0,074000	3,067	16,743000	3,066	16,700000	3,066	0,000000	3,067	0,470000	3,067	0,500000	3,067	22,000000			2,759	0,066000	2,759	0,066000	2,759	0,066000	2,759	0,066000			2,759	0,066000	2,759	0,066000
2,789	0,069000	3,100	16,747000	3,099	16,700000	3,099	0,000000	3,100	0,480000	3,100	0,500000	3,100	22,000000			2,789	0,067000	2,789	0,067000	2,789	0,067000	2,789	0,067000			2,789	0,067000	2,789	0,067000
2,819	0,071000	3,133	16,745000	3,133	16,700000	3,133	0,000000	3,133	0,470000	3,133	0,500000	3,133	22,000000			2,819	0,068000	2,819	0,068000	2,819	0,068000	2,819	0,068000			2,819	0,068000	2,819	0,068000
2,849	0,073000	3,167	16,748000	3,166	16,700000	3,166	0,000000	3,167	0,480000	3,167	0,500000	3,167	22,000000			2,849	0,069000	2,849	0,069000	2,849	0,069000	2,849	0,069000			2,849	0,069000	2,849	0,069000
2,879	0,073000	3,200	16,745000	3,199	16,700000	3,199	0,000000	3,200	0,480000	3,200	0,500000	3,200	22,000000			2,879	0,070000	2,879	0,070000	2,879	0,070000	2,879	0,070000			2,879	0,070000	2,879	0,070000
2,909	0,077000	3,233	16,743000	3,233	16,700000	3,233	0,000000	3,233	0,480000	3,233	0,500000	3,233	22,000000			2,909	0,070000	2,909	0,070000	2,909	0,070000	2,909	0,070000			2,909	0,070000	2,909	0,070000
2,939	0,072000	3,267	16,739000	3,266	16,700000	3,266	0,000000	3,267	0,480000	3,267	0,500000	3,267	22,000000			2,939	0,071000	2,939	0,071000	2,939	0,071000	2,939	0,071000			2,939	0,071000	2,939	0,071000
2,969	0,077000	3,300	16,739000	3,299	16,700000	3,299	0,000000	3,300	0,500000	3,300	0,500000	3,300	22,000000			2,969	0,071000	2,969	0,071000	2,969	0,071000	2,969	0,071000			2,969	0,071000	2,969	0,071000
2,999	0,072000	3,333	16,739000	3,333	16,700000	3,333	0,000000	3,333	0,480000	3,333	0,500000	3,333	22,000000			2,999	0,072000	2,999	0,072000	2,999	0,072000	2,999	0,072000			2,999	0,072000	2,999	0,072000
3,029	0,076000	3,367	16,738000	3,366	16,700000	3,366	0,000000	3,367	0,480000	3,367	0,500000	3,367	22,000000			3,029	0,073000	3,029	0,073000	3,029	0,073000	3,029	0,073000			3,029	0,073000	3,029	0,073000
3,059	0,074000	3,400	16,735000	3,399	16,700000	3,399	0,000000	3,400	0,490000	3,400	0,500000	3,400	22,000000			3,059	0,071000	3,059	0,071000	3,059	0,071000	3,059	0,071000			3,059	0,071000	3,059	0,071000
3,089	0,074000	3,433	16,729000	3,433	16,700000	3,433	0,000000	3,433	0,470000	3,433	0,500000	3,433	22,000000			3,089	0,075000	3,089	0,075000	3,089	0,075000	3,089	0,075000			3,089	0,075000	3,089	0,075000
3,119	0,079000	3,467	16,726000	3,466	16,700000	3,466	0,000000	3,467	0,490000	3,467	0,500000	3,467	22,000000			3,119	0,076000	3,119	0,076000	3,119	0,076000	3,119	0,076000			3,119	0,076000	3,119	0,076000
3,149	0,075000	3,500	16,720000	3,499	16,700000	3,499	0,000000	3,500	0,480000	3,500	0,500000	3,500	22,000000			3,149	0,076000	3,149	0,076000	3,149	0,076000	3,149	0,076000			3,149	0,076000	3,149	0,076000
3,179	0,078000	3,533	16,722000	3,533	16,700000	3,533	0,000000	3,533	0,490000	3,533	0,500000	3,533	22,000000			3,179	0,077000	3,179	0,077000	3,179	0,077000	3,179	0,077000			3,179	0,077000	3,179	0,077000
3,209	0,073000	3,567	16,718000	3,566	16,700000	3,566	0,000000	3,567	0,470000	3,567	0,500000	3,567	22,000000			3,209	0,072000	3,209	0,072000	3,209	0,072000	3,209	0,072000			3,209	0,072000	3,209	0,072000
3,239	0,076000	3,600	16,717000	3,599	16,700000	3,599	0,000000	3,600	0,490000	3,600	0,500000	3,600	22,000000			3,239	0,078000	3,239	0,078000	3,239	0,078000	3,239	0,078000			3,239	0,078000	3,239	0,078000
3,269	0,079000	3,633	16,711000	3,632	16,700000	3,632	0,000000	3,633	0,470000	3,633	0,500000	3,633	22,000000			3,269	0,077000	3,269	0,077000	3,269	0,077000	3,269	0,077000			3,269	0,077000	3,269	0,077000
3,299	0,080000	3,667	16,712000	3,666	16,700000	3,666	0,000000	3,667	0,480000	3,667	0,500000	3,667	22,000000			3,299	0,080000	3,299	0,080000	3,299	0,080000	3,299	0,080000			3,299	0,080000	3,299	0,080000
3,329	0,085000	3,700	16,707000	3,699	16,700000	3,699	0,000000	3,700	0,470000	3,700	0,500000	3,700	22,000000			3,329	0,081000	3,329	0,081000	3,329	0,081000	3,329	0,081000			3,329	0,081000	3,329	0,081000
3,359	0,079000	3,733	16,710000	3,732	16,700000	3,732	0,000000	3,733	0,480000	3,733	0,500000	3,733	22,000000			3,359	0,080000	3,359	0,080000	3,359	0,080000	3,359	0,080000			3,359	0,080000	3,359	0,080000
3,389	0,082000	3,767	16,708000	3,766	16,700000	3,766	0,000000	3,767	0,470000	3,767	0,500000	3,767	22,000000			3,389	0,082000	3,389	0,082000	3,389	0,082000	3,389	0,082000			3,389	0,082000	3,389	0,082000
3,419	0,078000	3,800	16,710000	3,799	16,700000	3,799	0,000000	3,800	0,490000	3,800	0,500000	3,800	22,000000			3,419	0,077000	3,419	0,077000	3,419	0,077000	3,419	0,077000			3,419	0,077000	3,419	0,077000
3,449	0,080000	3,833	16,706000	3,832	16,700000	3,832	0,000000	3,833	0,470000	3,833	0,500000	3,833	22,000000			3,449	0,081000	3,449	0,081000	3,449	0,081000	3,449	0,081000			3,449	0,081000	3,449	0,081000
3,479	0,080000	3,867	16,707000	3,866	16,700000	3,866	0,000000	3,867	0,490000	3,867	0,500000	3,867	22,000000			3,479	0,079000	3,479	0,079000	3,479	0,079000	3,479	0,079000			3,479	0,079000	3,479	0,079000
3,509	0,081000	3,900	16,705000	3,899	16,700000	3,899	0,000000	3,900	0,470000	3,900	0,500000	3,900	22,000000			3,509	0,084000	3,509	0,084000	3,509	0,084000	3,509	0,084000			3,509	0,084000	3,509	0,084000
3,539	0,088000	3,933	16,706000	3,932	16,700000	3,932	0,000000	3,933	0,480000	3,933	0,500000	3,933	22,000000			3,539	0,085000	3,539	0,085000	3,539	0,085000	3,539	0,085000			3,539	0,085000	3,539	0,085000
3,569	0,086000	3,967	16,704000	3,966	16,700000	3,966	0,000000	3,967	0,480000	3,967	0,500000	3,967	22,000000			3,569	0,086000	3,569	0,086000	3,569	0,086000	3,569	0,086000			3,569	0,086000	3,569	0,086000
3,599	0,091000	4,000	16,703000	3,999	16,700000	3,999	0,000000	4,000	0,480000	4,000	0,500000	4,000	22,000000			3,599	0,087000	3,599	0,087000	3,599	0,087000	3,599	0,087000			3,599	0,087000	3,599	0,087000
3,629	0,088000	4,033	16,704000	4,032	16,700000	4,032	0,000000	4,033	0,490000	4,033	0,500000	4,033	22,000000			3,629	0,088000	3,629	0,088000	3,629	0,088000	3,629	0,088000			3,629	0,088000	3,629	0,088000
3,659	0,091000	4,067	16,704000	4,066	16,700000	4,066	0,000000	4,067	0,480000	4,067	0,500000	4,067	22,000000			3,659	0,089000	3,659	0,089000	3,659	0,089000	3,659	0,089000			3,659	0,089000	3,659	0,089000
3,689	0,092000	4,100	16,704000	4,099	16,700000	4,099	0,000000	4,100	0,490000	4,100	0,500000	4,100	22,000000			3,689	0,090000	3,689	0,090000	3,689	0,090000	3,689	0,090000			3,689	0,090000	3,689	0,090000
3,719	0,092000	4,133	16,704000	4,132	16,700000	4,132	0,000000	4,133	0,490000	4,133	0,500000	4,133	22,000000			3,719	0,090000	3,719	0,090000	3,719	0,090000	3,719	0,090000			3,719	0,090000	3,719	0,090000
3,749	0,098000	4,167	16,705000	4,166	16,700000	4,166	0,000000	4,167	0,490000	4,167	0,500000	4,167	22,000000			3,749	0,091000	3,749	0,091000	3,749	0,091000	3,749	0,091000			3,749	0,091000	3,749	0,091000
3,779	0,094000	4,200	16,701000	4,199	16,700000	4,199	0,000000	4,200	0,480000	4,200	0,500000	4,200	22,000000			3,779	0,092000	3,779	0,092000	3,779	0,092000	3,779	0,092000			3,779	0,092000	3,779	0,092000
3,809	0,098000	4,233	16,697000	4,232	16,700000	4,232	0,000000	4,233	0,490000	4,233	0,500000	4,233	22,000000			3,809	0,092000	3,809	0,092000	3,809	0,092000	3,809	0,092000			3,809	0,092000	3,809	0,092000
3,839	0,095000	4,267	16,691000	4,266	16,700000	4,266	0,000000	4,267	0,470000	4,267	0,500000	4,267	22,000000			3,839	0,093000	3,839	0,093000	3,839	0,093000	3,839	0,093000			3,839	0,093000	3,839	0,093000
3,869	0,098000	4,300	16,694000	4,299	16,700000	4,299	0,000000	4,300	0,490000	4,300	0,500000	4,300	22,000000			3,869	0,094000	3,869	0,094000	3,869	0,094000	3,869	0,094000			3,869	0,094000	3,869	0,094000
3,899	0,099000	4,333	16,692000	4,332	16,700000	4,332	0,000000	4,333	0,470000	4,333	0,500000	4,333	22,000000			3,899	0,095000	3,899	0,095000	3,899	0,095000	3,899	0,095000			3,899	0,095000	3,899	0,095000
3,929	0,095000	4,367	16,696000	4,366	16,700000	4,366	0,000000	4,367	0,490000	4,367	0,500000	4,367	22,000000			3,929	0,095000	3,929	0,095000	3,929	0,095000	3,929	0,095000			3,929	0,095000	3,929	0,095000
3,959	0,099000	4,400	16,695000	4,399	16,700000	4,399	0,000000	4,400	0,470000	4,400	0,500000	4,400	22,000000			3,959	0,096000	3,959	0,096000	3,959	0,096000	3,959	0,096000			3,959	0,096000	3,959	0,096000
3,989	0,096000	4,433	16,699000	4,432	16,700000	4,432	0,000000	4,433	0,480000	4,433	0,500000	4,433	22,000000			3,989	0,097000	3,989	0,097000	3,989	0,097000	3,989	0,097000			3,989	0,097000	3,989	0,097000
4,019	0,102000	4,467	16,699000	4,466	16,700000	4,466	0,000000	4,467	0,470000	4,467	0,500000	4,467	22,000000			4,019	0,098000	4,019	0,098000	4,019	0,098000	4,019	0,098000			4,019	0,098000	4,019	0,098000
4,049	0,098000	4,500	16,702000	4,499	16,700000	4,499	0,000000	4,500	0,480000	4,500	0,500000	4,500	22,000000			4,049	0,098000	4,049	0,098000	4,049	0,098000	4,049	0,098000			4,049	0,098000	4,049	0,098000
4,079	0,102000	4,533	16,698000	4,532	16,700000	4,532	0,000000	4,533	0,480000	4,533	0,500000	4,533	22,000000			4,079	0,100000	4,079	0,100000	4,079	0,100000	4,079	0,100000			4,079	0,100000	4,079	0,100000
4,109	0,105000	4,567	16,697000	4,566	16,700000	4,566	0,000000	4,567	0,490000	4,567	0,500000	4,567	22,000000			4,109	0,100000	4,109	0,100000	4,109	0,100000	4,109	0,100000			4,109	0,100000	4,109	0,100000
4,139	0,102000	4,600	16,692000	4,599	16,700000	4,599	0,000000	4,600	0,470000	4,600	0,500000	4,600	22,000000			4,139	0,101000	4,139	0,101000	4,139	0,101000	4,139	0,101000			4,139	0,101000	4,139	0,101000
4,169	0,104000	4,633	16,687000	4,632	16,700000	4,632	0,000000	4,633	0,490000	4,633	0,500000	4,633	22,000000			4,169	0,102000	4,169	0,102000	4,169	0,102000	4,169	0,102000			4,169	0,102000	4,169	0,102000
4,199	0,098000	4,667	16,683000	4,666	16,700000	4,666	0,000000	4,667	0,480000	4,667	0,500000	4,667	22,000000			4,199	0,099000	4,199	0,099000	4,199	0,099000	4,199	0,099000			4,199	0,099000	4,199	0,099000
4,229	0,102000	4,700	16,677000	4,699	16,700000	4,699	0,000000	4,700	0,490000	4,700	0,500000	4,700	22,000000			4,229	0,103000	4,229	0,103000	4,229	0,103000	4,229	0,103000			4,229	0,103000	4,229	0,103000
4,259	0,101000	4,733	16,672000	4,732	16,700000	4,732	0,000000	4,733	0,490000	4,733	0,500000	4,733	21,900000			4,259	0,101000	4,259	0,101000	4,259	0,101000	4,259	0,101000			4,259	0,101000	4,259	0,101000
4,289	0,105000	4,767	16,671000	4,766	16,700000	4,766	0,000000	4,767	0,490000	4,767	0,500000	4,767	21,900000			4,289	0,105000	4,289	0,105000	4,289	0,105000	4,289	0,105000			4,289	0,105000	4,289	0,105000
4,319	0,107000	4,800	16,671000	4,799	16,700000	4,799	0,000000	4,800	0,490000	4,800	0,500000	4,800	21,900000			4,319	0,105000	4,319	0,105000	4,319	0,105000	4,319	0,105000			4,319	0,105000	4,319	0,105000
4,349	0,105000	4,833	16,670000	4,832	16,700000	4,832	0,000000	4,833	0,480000	4,833	0,500000	4,833	21,900000			4,349	0,105000	4,349	0,105000	4,349	0,105000	4,349	0,105000			4,349	0,105000	4,349	0,105000
4,379	0,108000	4,867	16,670000	4,866	16,700000	4,866	0,000000	4,867	0,500000	4,867	0,500000	4,867	21,900000			4,379	0,107000	4,379	0,107000	4,379	0,107000	4,379	0,107000			4,379	0,107000	4,379	0,107000
4,409	0,103000	4,900	16,666000	4,899	16,700000	4,899	0,000000	4,900	0,480000	4,900	0,500000	4,900	21,900000			4,409	0,104000	4,409	0,104000	4,409	0,104000	4,409	0,104000			4,409	0,104000	4,409	0,104000
4,439	0,109000	4,933	16,668000	4,932	16,700000	4,932	0,000000	4,933	0,490000	4,933	0,500000	4,933	21,900000			4,439	0,108000	4,439	0,108000	4,439	0,108000	4,439	0,108000			4,439	0,108000	4,439	0,108000
4,469	0,109000	4,967	16,665000	4,966	16,700000	4,966	0,000000	4,967	0,470000	4,967	0,500000	4,967	21,900000			4,469	0,108000	4,469	0,108000	4,469	0,108000	4,469	0,108000			4,469	0,108000	4,469	0,108000
4,499	0,112000	5,000	16,667000	4,999	16,700000	4,999	0,000000	5,000	0,490000	5,000	0,500000	5,000	21,900000			4,499	0,110000	4,499	0,110000	4,499	0,110000	4,499	0,110000			4,499	0,110000	4,499	0,110000
4,529	0,113000	5,033	16,659000	5,032	16,700000	5,032	0,000000	5,033	0,480000	5,033	0,500000	5,033	21,900000			4,529	0,110000	4,529	0,110000	4,529	0,110000	4,529	0,110000			4,529	0,110000	4,529	0,110000
4,559	0,111000	5,067	16,658000	5,065	16,700000	5,065	0,000000	5,067	0,490000	5,067	0,500000	5,067	21,900000			4,559	0,112000	4,559	0,112000	4,559	0,112000	4,559	0,112000			4,559	0,112000	4,559	0,112000
4,589	0,115000	5,100	16,654000	5,099	16,700000	5,099	0,000000	5,100	0,480000	5,100	0,500000	5,100	21,900000			4,589	0,113000	4,589	0,113000	4,589	0,113000	4,589	0,113000			4,589	0,113000	4,589	0,113000
4,619	0,112000	5,133	16,657000	5,132	16,700000	5,132	0,000000	5,133	0,480000	5,133	0,500000	5,133	21,900000			4,619	0,113000	4,619	0,113000	4,619	0,113000	4,619	0,113000			4,619	0,113000	4,619	0,113000
4,649	0,117000	5,167	16,656000	5,165	16,700000	5,165	0,000000	5,167	0,480000	5,167	0,500000	5,167	21,900000			4,649	0,115000	4,649	0,115000	4,649	0,115000	4,649	0,115000			4,649	0,115000	4,649	0,115000
4,679	0,114000	5,200	16,656000	5,199	16,700000	5,199	0,000000	5,200	0,480000	5,200	0,500000	5,200	21,900000			4,679	0,113000	4,679	0,113000	4,679	0,113000	4,679	0,113000			4,679	0,113000	4,679	0,113000
4,709	0,114000	5,233	16,656000	5,232	16,700000	5,232	0,000000	5,233	0,480000	5,233	0,500000	5,233	21,900000			4,709	0,115000	4,709	0,115000	4,709	0,115000	4,709	0,115000			4,709	0,115000	4,709	0,115000
4,739	0,115000	5,267	16,658000	5,265	16,700000	5,265	0,000000	5,267	0,480000	5,267	0,500000	5,267	21,900000			4,739	0,112000	4,739	0,112000	4,739	0,112000	4,739	0,112000			4,739	0,112000	4,739	0,112000
4,769	0,113000	5,300	16,658000	5,299	16,700000	5,299	0,000000	5,300	0,490000	5,300	0,500000	5,300	21,900000			4,769	0,114000	4,769	0,114000	4,769	0,114000	4,769	0,114000			4,769	0,114000	4,769	0,114000
4,799	0,118000	5,333	16,657000	5,332	16,700000	5,332	0,000000	5,333	0,480000	5,333	0,500000	5,333	21,900000			4,799	0,118000	4,799	0,118000	4,799	0,118000	4,799	0,118000			4,799	0,118000	4,799	0,118000
4,829	0,115000	5,367	16,657000	5,365	16,700000	5,365	0,000000	5,367	0,490000	5,367	0,500000	5,367	21,900000			4,829	0,116000	4,829	0,116000	4,829	0,116000	4,829	0,116000			4,829	0,116000	4,829	0,116000
4,859	0,119000	5,400	16,659000	5,399	16,700000	5,399	0,000000	5,400	0,480000	5,400	0,500000	5,400	21,900000			4,859	0,119000	4,859	0,119000	4,859	0,119000	4,859	0,119000			4,859	0,119000	4,859	0,119000
4,889	0,118000	5,433	16,662000	5,432	16,700000	5,432	0,000000	5,433	0,490000	5,433	0,500000	5,433	21,900000			4,889	0,116000	4,889	0,116000	4,889	0,116000	4,889	0,116000			4,889	0,116000	4,889	0,116000
4,919	0,119000	5,467	16,662000	5,465	16,700000	5,465	0,000000	5,467	0,490000	5,467	0,500000	5,467	21,900000			4,919	0,121000	4,919	0,121000	4,919	0,121000	4,919	0,121000			4,919	0,121000	4,919	0,121000
4,949	0,124000	5,500	16,661000	5,499	16,700000	5,499	0,000000	5,500	0,490000	5,500	0,500000	5,500	21,900000			4,949	0,122000	4,949	0,122000	4,949	0,122000	4,949	0,122000			4,949	0,122000	4,949	0,122000
4,979	0,120000	5,533	16,657000	5,532	16,700000	5,532	0,000000	5,533	0,480000	5,533	0,500000	5,533	21,900000			4,979	0,122000	4,979	0,122000	4,979	0,122000	4,979	0,122000			4,979	0,122000	4,979	0,122000
5,009	0,123000	5,567	16,657000	5,565	16,700000	5,565	0,000000	5,567	0,490000	5,567	0,500000	5,567	21,900000			5,009	0,122000	5,009	0,122000	5,009	0,122000	5,009	0,122000			5,009	0,122000	5,009	0,122000
5,039	0,116000	5,600	16,655000	5,599	16,700000	5,599	0,000000	5,600	0,480000	5,600	0,500000	5,600	21,900000			5,039	0,117000	5,039	0,117000	5,039	0,117000	5,039	0,117000			5,039	0,117000	5,039	0,117000
5,069	0,119000	5,633	16,657000	5,632	16,700000	5,632	0,000000	5,633	0,500000	5,633	0,500000	5,633	21,900000			5,069	0,121000	5,069	0,121000	5,069	0,121000	5,069	0,121000			5,069	0,121000	5,069	0,121000
5,099	0,118000	5,667	16,655000	5,665	16,700000	5,665	0,000000	5,667	0,460000	5,667	0,500000	5,667	21,900000			5,099	0,118000	5,099	0,118000	5,099	0,118000	5,099	0,118000			5,099	0,118000	5,099	0,118000
5,129	0,124000	5,700	16,657000	5,699	16,700000	5,699	0,000000	5,700	0,490000	5,700	0,500000	5,700	21,900000			5,129	0,126000	5,129	0,126000	5,129	0,126000	5,129	0,126000			5,129	0,126000	5,129	0,126000
5,159	0,130000	5,733	16,654000	5,732	16,700000	5,732	0,000000	5,733	0,470000	5,733	0,500000	5,733	21,900000			5,159	0,129000	5,159	0,129000	5,159	0,129000	5,159	0,129000			5,159	0,129000	5,159	0,129000
5,189	0,130000	5,766	16,659000	5,765	16,700000	5,765	0,000000	5,766	0,490000	5,766	0,500000	5,767	21,900000			5,189	0,131000	5,189	0,131000	5,189	0,131000	5,189	0,131000			5,189	0,131000	5,189	0,131000
5,219	0,132000	5,800	16,658000	5,799	16,700000	5,799	0,000000	5,800	0,480000	5,800	0,500000	5,800	21,900000			5,219	0,131000	5,219	0,131000	5,219	0,131000	5,219	0,131000			5,219	0,131000	5,219	0,131000
5,249	0,127000	5,833	16,662000	5,832	16,700000	5,832	0,000000	5,833	0,480000	5,833	0,500000	5,833	21,900000			5,249	0,127000	5,249	0,127000	5,249	0,127000	5,249	0,127000			5,249	0,127000	5,249	0,127000
5,279	0,129000	5,866	16,662000	5,865	16,700000	5,865	0,000000	5,866	0,490000	5,866	0,500000	5,867	21,900000			5,279	0,131000	5,279	0,131000	5,279	0,131000	5,279	0,131000			5,279	0,131000	5,279	0,131000
5,309	0,129000	5,900	16,665000	5,899	16,700000	5,899	0,000000	5,900	0,480000	5,900	0,500000	5,900	21,900000			5,309	0,128000	5,309	0,128000	5,309	0,128000	5,309	0,128000			5,309	0,128000	5,309	0,128000
5,339	0,129000	5,933	16,663000	5,932	16,700000	5,932	0,000000	5,933	0,480000	5,933	0,500000	5,933	21,900000			5,339	0,129000	5,339	0,129000	5,339	0,129000	5,339	0,129000			5,339	0,129000	5,339	0,129000
5,369	0,130000	5,966	16,665000	5,965	16,700000	5,965	0,000000	5,966	0,490000	5,966	0,500000	5,967	21,900000			5,369	0,128000	5,369	0,128000	5,369	0,128000	5,369	0,128000			5,369	0,128000	5,369	0,128000
5,399	0,129000	6,000	16,668000	5,999	16,700000	5,999	0,000000	6,000	0,480000	6,000	0,500000	6,000	21,900000			5,399	0,131000	5,399	0,131000	5,399	0,131000	5,399	0,131000			5,399	0,131000	5,399	0,131000
5,429	0,138000	6,033	16,673000	6,032	16,700000	6,032	0,000000	6,033	0,490000	6,033	0,500000	6,033	21,900000			5,429	0,138000	5,429	0,138000	5,429	0,138000	5,429	0,138000			5,429	0,138000	5,429	0,138000
5,459	0,137000	6,066	16,675000	6,065	16,700000	6,065	0,000000	6,066	0,490000	6,066	0,500000	6,067	21,900000			5,459	0,137000	5,459	0,137000	5,459	0,137000	5,459	0,137000			5,459	0,137000	5,459	0,137000
5,489	0,140000	6,100	16,673000	6,099	16,700000	6,099	0,000000	6,100	0,490000	6,100	0,500000	6,100	21,900000			5,489	0,140000	5,489	0,140000	5,489	0,140000	5,489	0,140000			5,489	0,140000	5,489	0,140000
5,519	0,135000	6,133	16,672000	6,132	16,700000	6,132	0,000000	6,133	0,480000	6,133	0,500000	6,133	21,900000			5,519	0,133000	5,519	0,133000	5,519	0,133000	5,519	0,133000			5,519	0,133000	5,519	0,133000
5,549	0,135000	6,166	16,672000	6,165	16,700000	6,165	0,000000	6,166	0,490000	6,166	0,500000	6,167	21,900000			5,549	0,137000	5,549	0,137000	5,549	0,137000	5,549	0,137000			5,549	0,137000	5,549	0,137000
5,579	0,140000	6,200	16,675000	6,199	16,700000	6,199	0,000000	6,200	0,490000	6,200	0,500000	6,200	21,900000			5,579	0,138000	5,579	0,138000	5,579	0,138000	5,579	0,138000			5,579	0,138000	5,579	0,138000
5,609	0,139000	6,233	16,676000	6,232	16,700000	6,232	0,000000	6,233	0,480000	6,233	0,500000	6,233	21,900000			5,609	0,141000	5,609	0,141000	5,609	0,141000	5,609	0,141000			5,609	0,141000	5,609	0,141000
5,639	0,144000	6,266	16,678000	6,265	16,700000	6,265	0,000000	6,266	0,490000	6,266	0,500000	6,267	21,900000			5,639	0,144000	5,639	0,144000	5,639	0,144000	5,639	0,144000			5,639	0,144000	5,639	0,144000
5,669	0,140000	6,300	16,672000	6,299	16,700000	6,299	0,000000	6,300	0,490000	6,300	0,500000	6,300	21,800000			5,669	0,140000	5,669	0,140000	5,669	0,140000	5,669	0,140000			5,669	0,140000	5,669	0,140000
5,699	0,141000	6,333	16,671000	6,332	16,700000	6,332	0,000000	6,333	0,490000	6,333	0,500000	6,333	21,800000			5,699	0,141000	5,699	0,141000	5,699	0,141000	5,699	0,141000			5,699	0,141000	5,699	0,141000
5,729	0,139000	6,366	16,665000	6,365	16,700000	6,365	0,000000	6,366	0,480000	6,366	0,500000	6,367	21,800000			5,729	0,137000	5,729	0,137000	5,729	0,137000	5,729	0,137000			5,729	0,137000	5,729	0,137000
5,759	0,138000	6,400	16,664000	6,399	16,700000	6,399	0,000000	6,400	0,500000	6,400	0,500000	6,400	21,800000			5,759	0,139000	5,759	0,139000	5,759	0,139000	5,759	0,139000			5,759	0,139000	5,759	0,139000
5,789	0,142000	6,433	16,659000	6,432	16,700000	6,432	0,000000	6,433	0,480000	6,433	0,500000	6,433	21,800000			5,789	0,140000	5,789	0,140000	5,789	0,140000	5,789	0,140000			5,789	0,140000	5,789	0,140000
5,819	0,142000	6,466	16,664000	6,465	16,700000	6,465	0,000000	6,466	0,500000	6,466	0,500000	6,467	21,800000			5,819	0,144000	5,819	0,144000	5,819	0,144000	5,819	0,144000			5,819	0,144000	5,819	0,144000
5,849	0,149000	6,500	16,661000	6,498	16,700000	6,498	0,000000	6,500	0,480000	6,500	0,500000	6,500	21,800000			5,849	0,150000	5,849	0,150000	5,849	0,150000	5,849	0,150000			5,849	0,150000	5,849	0,150000
5,879	0,147000	6,533	16,663000	6,532	16,700000	6,532	0,000000	6,533	0,500000	6,533	0,500000	6,533	21,800000			5,879	0,148000	5,879	0,148000	5,879	0,148000	5,879	0,148000			5,879	0,148000	5,879	0,148000
5,909	0,151000	6,566	16,662000	6,565	16,700000	6,565	0,000000	6,566	0,490000	6,566	0,500000	6,567	21,800000			5,909	0,152000	5,909	0,152000	5,909	0,152000	5,909	0,152000			5,909	0,152000	5,909	0,152000
5,939	0,150000	6,600	16,664000	6,598	16,700000	6,598	0,000000	6,600	0,490000	6,600	0,500000	6,600	21,800000			5,939	0,149000	5,939	0,149000	5,939	0,149000	5,939	0,149000			5,939	0,149000	5,939	0,149000
5,969	0,152000	6,633	16,659000	6,632	16,700000	6,632	0,000000	6,633	0,480000	6,633	0,500000	6,633	21,800000			5,969	0,154000	5,969	0,154000	5,969	0,154000	5,969	0,154000			5,969	0,154000	5,969	0,154000
5,999	0,155000	6,666	16,657000	6,665	16,700000	6,665	0,000000	6,666	0,490000	6,666	0,500000	6,667	21,800000			5,999	0,153000	5,999	0,153000	5,999	0,153000	5,999	0,153000			5,999	0,153000	5,999	0,153000
6,029	0,153000	6,700	16,652000	6,698	16,700000	6,698	0,000000	6,700	0,480000	6,700	0,500000	6,700	21,800000			6,029	0,153000	6,029	0,153000	6,029	0,153000	6,029	0,153000			6,029	0,153000	6,029	0,153000
6,059	0,157000	6,733	16,650000	6,732	16,600000	6,732	0,000000	6,733	0,490000	6,733	0,500000	6,733	21,800000			6,059	0,157000	6,059	0,157000	6,059	0,157000	6,059	0,157000			6,059	0,157000	6,059	0,157000
6,089	0,153000	6,766	16,649000	6,765	16,700000	6,765	0,000000	6,766	0,490000	6,766	0,500000	6,767	21,800000			6,089	0,154000	6,089	0,154000	6,089	0,154000	6,089	0,154000			6,089	0,154000	6,089	0,154000
6,119	0,157000	6,800	16,649000	6,798	16,600000	6,798	0,000000	6,800	0,490000	6,800	0,500000	6,800	21,800000			6,119	0,159000	6,119	0,159000	6,119	0,159000	6,119	0,159000			6,119	0,159000	6,119	0,159000
6,149	0,157000	6,833	16,650000	6,832	16,700000	6,832	0,000000	6,833	0,490000	6,833	0,500000	6,833	21,800000			6,149	0,155000	6,149	0,155000	6,149	0,155000	6,149	0,155000			6,149	0,155000	6,149	0,155000
6,179	0,158000	6,866	16,648000	6,865	16,600000	6,865	0,000000	6,866	0,490000	6,866	0,500000	6,867	21,800000			6,179	0,160000	6,179	0,160000	6,179	0,160000	6,179	0,160000			6,179	0,160000	6,179	0,160000
6,209	0,162000	6,900	16,651000	6,898	16,700000	6,898	0,000000	6,900	0,490000	6,900	0,500000	6,900	21,800000			6,209	0,160000	6,209	0,160000	6,209	0,160000	6,209	0,160000			6,209	0,160000	6,209	0,160000
6,239	0,158000	6,933	16,649000	6,932	16,600000	6,932	0,000000	6,933	0,480000	6,933	0,500000	6,933	21,800000			6,239	0,160000	6,239	0,160000	6,239	0,160000	6,239	0,160000			6,239	0,160000	6,239	0,160000
6,269	0,162000	6,966	16,651000	6,965	16,700000	6,965	0,000000	6,966	0,490000	6,966	0,500000	6,967	21,800000			6,269	0,161000	6,269	0,161000	6,269	0,161000	6,269	0,161000			6,269	0,161000	6,269	0,161000
6,299	0,157000	7,000	16,645000	6,998	16,600000	6,998	0,000000	7,000	0,470000	7,000	0,500000	7,000	21,800000			6,299	0,157000	6,299	0,157000	6,299	0,157000	6,299	0,157000			6,299	0,157000	6,299	0,157000
6,329	0,161000	7,033	16,645000	7,032	16,600000	7,032	0,000000	7,033	0,490000	7,033	0,500000	7,033	21,800000			6,329	0,163000	6,329	0,163000	6,329	0,163000	6,329	0,163000			6,329	0,163000	6,329	0,163000
6,359	0,163000	7,066	16,642000	7,065	16,600000	7,065	0,000000	7,066	0,480000	7,066	0,500000	7,067	21,800000			6,359	0,161000	6,359	0,161000	6,359	0,161000	6,359	0,161000			6,359	0,161000	6,359	0,161000
6,389	0,163000	7,100	16,646000	7,098	16,600000	7,098	0,000000	7,100	0,490000	7,100	0,500000	7,100	21,800000			6,389	0,165000	6,389	0,165000	6,389	0,165000	6,389	0,165000			6,389	0,165000	6,389	0,165000
6,419	0,166000	7,133	16,646000	7,132	16,600000	7,132	0,000000	7,133	0,480000	7,133	0,500000	7,133	21,800000			6,419	0,164000	6,419	0,164000	6,419	0,164000	6,419	0,164000			6,419	0,164000	6,419	0,164000
6,448	0,160000	7,166	16,651000	7,165	16,600000	7,165	0,000000	7,166	0,500000	7,166	0,500000	7,167	21,800000			6,448	0,162000	6,448	0,162000	6,448	0,162000	6,448	0,162000			6,448	0,162000	6,448	0,162000
6,478	0,167000	7,200	16,654000	7,198	16,700000	7,198	0,000000	7,200	0,480000	7,200	0,500000	7,200	21,800000			6,478	0,166000	6,478	0,166000	6,478	0,166000	6,478	0,166000			6,478	0,166000	6,478	0,166000
6,508	0,162000	7,233	16,658000	7,232	16,700000	7,232	0,000000	7,233	0,490000	7,233	0,500000	7,233	21,800000			6,508	0,161000	6,508	0,161000	6,508	0,161000	6,508	0,161000			6,508	0,161000	6,508	0,161000
6,538	0,165000	7,266	16,661000	7,265	16,700000	7,265	0,000000	7,266	0,490000	7,266	0,500000	7,267	21,800000			6,538	0,165000	6,538	0,165000	6,538	0,165000	6,538	0,165000			6,538	0,165000	6,538	0,165000
6,568	0,163000	7,300	16,667000	7,298	16,700000	7,298	0,000000	7,300	0,500000	7,300	0,500000	7,300	21,800000			6,568	0,162000	6,568	0,162000	6,568	0,162000	6,568	0,162000			6,568	0,162000	6,568	0,162000
6,598	0,165000	7,333	16,668000	7,332	16,700000	7,332	0,000000	7,333	0,480000	7,333	0,500000	7,333	21,800000			6,598	0,168000	6,598	0,168000	6,598	0,168000	6,598	0,168000			6,598	0,168000	6,598	0,168000
6,628	0,171000	7,366	16,671000	7,365	16,700000	7,365	0,000000	7,366	0,490000	7,366	0,500000	7,367	21,800000			6,628	0,170000	6,628	0,170000	6,628	0,170000	6,628	0,170000			6,628	0,170000	6,628	0,170000
6,658	0,170000	7,400	16,670000	7,398	16,700000	7,398	0,000000	7,400	0,500000	7,400	0,500000	7,400	21,800000			6,658	0,172000	6,658	0,172000	6,658	0,172000	6,658	0,172000			6,658	0,172000	6,658	0,172000
6,688	0,174000	7,433	16,672000	7,432	16,700000	7,432	0,000000	7,433	0,490000	7,433	0,500000	7,433	21,800000			6,688	0,174000	6,688	0,174000	6,688	0,174000	6,688	0,174000			6,688	0,174000	6,688	0,174000
6,718	0,171000	7,466	16,674000	7,465	16,700000	7,465	0,000000	7,466	0,490000	7,466	0,500000	7,467	21,800000			6,718	0,171000	6,718	0,171000	6,718	0,171000	6,718	0,171000			6,718	0,171000	6,718	0,171000
6,748	0,176000	7,500	16,674000	7,498	16,700000	7,498	0,000000	7,500	0,490000	7,500	0,500000	7,500	21,800000			6,748	0,177000	6,748	0,177000	6,748	0,177000	6,748	0,177000			6,748	0,177000	6,748	0,177000
6,778	0,177000	7,533	16,677000	7,532	16,700000	7,532	0,000000	7,533	0,490000	7,533	0,500000	7,533	21,800000			6,778	0,175000	6,778	0,175000	6,778	0,175000	6,778	0,175000			6,778	0,175000	6,778	0,175000
6,808	0,178000	7,566	16,674000	7,565	16,700000	7,565	0,000000	7,566	0,490000	7,566	0,500000	7,567	21,700000			6,808	0,180000	6,808	0,180000	6,808	0,180000	6,808	0,180000			6,808	0,180000	6,808	0,180000
6,838	0,181000	7,600	16,678000	7,598	16,700000	7,598	0,000000	7,600	0,490000	7,600	0,500000	7,600	21,700000			6,838	0,179000	6,838	0,179000	6,838	0,179000	6,838	0,179000			6,838	0,179000	6,838	0,179000
6,868	0,175000	7,633	16,677000	7,632	16,700000	7,632	0,000000	7,633	0,480000	7,633	0,500000	7,633	21,700000			6,868	0,177000	6,868	0,177000	6,868	0,177000	6,868	0,177000			6,868	0,177000	6,868	0,177000
6,898	0,181000	7,666	16,677000	7,665	16,700000	7,665	0,000000	7,666	0,490000	7,666	0,500000	7,667	21,700000			6,898	0,180000	6,898	0,180000	6,898	0,180000	6,898	0,180000			6,898	0,180000	6,898	0,180000
6,928	0,178000	7,700	16,674000	7,698	16,700000	7,698	0,000000	7,700	0,480000	7,700	0,500000	7,700	21,700000			6,928	0,177000	6,928	0,177000	6,928	0,177000	6,928	0,177000			6,928	0,177000	6,928	0,177000
6,958	0,181000	7,733	16,678000	7,732	16,700000	7,732	0,000000	7,733	0,490000	7,733	0,500000	7,733	21,700000			6,958	0,184000	6,958	0,184000	6,958	0,184000	6,958	0,184000			6,958	0,184000	6,958	0,184000
6,988	0,183000	7,766	16,676000	7,765	16,700000	7,765	0,000000	7,766	0,480000	7,766	0,500000	7,767	21,700000			6,988	0,181000	6,988	0,181000	6,988	0,181000	6,988	0,181000			6,988	0,181000	6,988	0,181000
7,018	0,184000	7,800	16,682000	7,798	16,700000	7,798	0,000000	7,800	0,500000	7,800	0,500000	7,800	21,700000			7,018	0,187000	7,018	0,187000	7,018	0,187000	7,018	0,187000			7,018	0,187000	7,018	0,187000
7,048	0,188000	7,833	16,680000	7,832	16,700000	7,832	0,000000	7,833	0,480000	7,833	0,500000	7,833	21,700000			7,048	0,186000	7,048	0,186000	7,048	0,186000	7,048	0,186000			7,048	0,186000	7,048	0,186000
7,078	0,185000	7,866	16,683000	7,865	16,700000	7,865	0,000000	7,866	0,490000	7,866	0,500000	7,867	21,700000			7,078	0,187000	7,078	0,187000	7,078	0,187000	7,078	0,187000			7,078	0,187000	7,078	0,187000
7,108	0,190000	7,900	16,682000	7,898	16,700000	7,898	0,000000	7,900	0,480000	7,900	0,500000	7,900	21,700000			7,108	0,191000	7,108	0,191000	7,108	0,191000	7,108	0,191000			7,108	0,191000	7,108	0,191000
7,138	0,189000	7,933	16,686000	7,931	16,700000	7,931	0,000000	7,933	0,480000	7,933	0,500000	7,933	21,700000			7,138	0,190000	7,138	0,190000	7,138	0,190000	7,138	0,190000			7,138	0,190000	7,138	0,190000
7,168	0,193000	7,966	16,687000	7,965	16,700000	7,965	0,000000	7,966	0,490000	7,966	0,500000	7,967	21,700000			7,168	0,195000	7,168	0,195000	7,168	0,195000	7,168	0,195000			7,168	0,195000	7,168	0,195000
7,198	0,197000	8,000	16,691000	7,998	16,700000	7,998	0,000000	8,000	0,490000	8,000	0,500000	8,000	21,700000			7,198	0,195000	7,198	0,195000	7,198	0,195000	7,198	0,195000			7,198	0,195000	7,198	0,195000
7,228	0,197000	8,033	16,690000	8,031	16,700000	8,031	0,000000	8,033	0,490000	8,033	0,500000	8,033	21,700000			7,228	0,200000	7,228	0,200000	7,228	0,200000	7,228	0,200000			7,228	0,200000	7,228	0,200000
7,258	0,204000	8,066	16,691000	8,065	16,700000	8,065	0,000000	8,066	0,490000	8,066	0,500000	8,067	21,700000			7,258	0,202000	7,258	0,202000	7,258	0,202000	7,258	0,202000			7,258	0,202000	7,258	0,202000
7,288	0,199000	8,100	16,692000	8,098	16,700000	8,098	0,000000	8,100	0,490000	8,100	0,500000	8,100	21,700000			7,288	0,201000	7,288	0,201000	7,288	0,201000	7,288	0,201000			7,288	0,201000	7,288	0,201000
7,318	0,205000	8,133	16,692000	8,131	16,700000	8,131	0,000000	8,133	0,490000	8,133	0,500000	8,133	21,700000			7,318	0,207000	7,318	0,207000	7,318	0,207000	7,318	0,207000			7,318	0,207000	7,318	0,207000
7,348	0,203000	8,166	16,693000	8,165	16,700000	8,165	0,000000	8,166	0,480000	8,166	0,500000	8,167	21,700000			7,348	0,203000	7,348	0,203000	7,348	0,203000	7,348	0,203000			7,348	0,203000	7,348	0,203000
7,378	0,209000	8,200	16,694000	8,198	16,700000	8,198	0,000000	8,200	0,480000	8,200	0,500000	8,200	21,700000			7,378	0,211000	7,378	0,211000	7,378	0,211000	7,378	0,211000			7,378	0,211000	7,378	0,211000
7,408	0,212000	8,233	16,696000	8,231	16,700000	8,231	0,000000	8,233	0,490000	8,233	0,500000	8,233	21,700000			7,408	0,210000	7,408	0,210000	7,408	0,210000	7,408	0,210000			7,408	0,210000	7,408	0,210000
7,438	0,213000	8,266	16,692000	8,265	16,700000	8,265	0,000000	8,266	0,490000	8,266	0,500000	8,267	21,700000			7,438	0,217000	7,438	0,217000	7,438	0,217000	7,438	0,217000			7,438	0,217000	7,438	0,217000
7,468	0,221000	8,300	16,693000	8,298	16,700000	8,298	0,000000	8,300	0,510000	8,300	0,500000	8,300	21,700000			7,468	0,220000	7,468	0,220000	7,468	0,220000	7,468	0,220000			7,468	0,220000	7,468	0,220000
7,498	0,221000	8,333	16,691000	8,331	16,700000	8,331	0,000000	8,333	0,470000	8,333	0,500000	8,333	21,700000			7,498	0,223000	7,498	0,223000	7,498	0,223000	7,498	0,223000			7,498	0,223000	7,498	0,223000
7,528	0,230000	8,366	16,694000	8,365	16,700000	8,365	0,000000	8,366	0,490000	8,366	0,500000	8,367	21,700000			7,528	0,232000	7,528	0,232000	7,528	0,232000	7,528	0,232000			7,528	0,232000	7,528	0,232000
7,558	0,234000	8,400	16,691000	8,398	16,700000	8,398	0,000000	8,400	0,490000	8,400	0,500000	8,400	21,700000			7,558	0,236000	7,558	0,236000	7,558	0,236000	7,558	0,236000			7,558	0,236000	7,558	0,236000
7,588	0,243000	8,433	16,692000	8,431	16,700000	8,431	0,000000	8,433	0,490000	8,433	0,500000	8,433	21,700000			7,588	0,246000	7,588	0,246000	7,588	0,246000	7,588	0,246000			7,588	0,246000	7,588	0,246000
7,618	0,252000	8,466	16,691000	8,465	16,700000	8,465	0,000000	8,466	0,480000	8,466	0,500000	8,467	21,700000			7,618	0,253000	7,618	0,253000	7,618	0,253000	7,618	0,253000			7,618	0,253000	7,618	0,253000
7,648	0,259000	8,500	16,693000	8,498	16,700000	8,498	0,000000	8,500	0,490000	8,500	0,500000	8,500	21,700000			7,648	0,263000	7,648	0,263000	7,648	0,263000	7,648	0,263000			7,648	0,263000	7,648	0,263000
7,678	0,270000	8,533	16,692000	8,531	16,700000	8,531	0,000000	8,533	0,490000	8,533	0,500000	8,533	21,700000			7,678	0,270000	7,678	0,270000	7,678	0,270000	7,678	0,270000			7,678	0,270000	7,678	0,270000
7,708	0,269000	8,566	16,695000	8,565	16,700000	8,565	0,000000	8,566	0,490000	8,566	0,500000	8,567	21,700000			7,708	0,271000	7,708	0,271000	7,708	0,271000	7,708	0,271000			7,708	0,271000	7,708	0,271000
7,738	0,274000	8,600	16,689000	8,598	16,700000	8,598	0,000000	8,600	0,480000	8,600	0,500000	8,600	21,700000			7,738	0,276000	7,738	0,276000	7,738	0,276000	7,738	0,276000			7,738	0,276000	7,738	0,276000
7,768	0,271000	8,633	16,690000	8,631	16,700000	8,631	0,000000	8,633	0,500000	8,633	0,500000	8,633	21,700000			7,768	0,270000	7,768	0,270000	7,768	0,270000	7,768	0,270000			7,768	0,270000	7,768	0,270000
7,798	0,272000	8,666	16,690000	8,665	16,700000	8,665	0,000000	8,666	0,490000	8,666	0,500000	8,667	21,700000			7,798	0,273000	7,798	0,273000	7,798	0,273000	7,798	0,273000			7,798	0,273000	7,798	0,273000
7,828	0,266000	8,700	16,691000	8,698	16,700000	8,698	0,000000	8,700	0,490000	8,700	0,500000	8,700	21,700000			7,828	0,262000	7,828	0,262000	7,828	0,262000	7,828	0,262000			7,828	0,262000	7,828	0,262000
7,858	0,260000	8,733	16,690000	8,731	16,700000	8,731	0,000000	8,733	0,480000	8,733	0,500000	8,733	21,700000			7,858	0,261000	7,858	0,261000	7,858	0,261000	7,858	0,261000			7,858	0,261000	7,858	0,261000
7,888	0,259000	8,766	16,688000	8,765	16,700000	8,765	0,000000	8,766	0,480000	8,766	0,500000	8,767	21,700000			7,888	0,257000	7,888	0,257000	7,888	0,257000	7,888	0,257000			7,888	0,257000	7,888	0,257000
7,918	0,253000	8,800	16,689000	8,798	16,700000	8,798	0,000000	8,800	0,490000	8,800	0,500000	8,800	21,700000			7,918	0,253000	7,918	0,253000	7,918	0,253000	7,918	0,253000			7,918	0,253000	7,918	0,253000
7,948	0,254000	8,833	16,691000	8,831	16,700000	8,831	0,000000	8,833	0,480000	8,833	0,500000	8,833	21,700000			7,948	0,254000	7,948	0,254000	7,948	0,254000	7,948	0,254000			7,948	0,254000	7,948	0,254000
7,978	0,249000	8,866	16,694000	8,865	16,700000	8,865	0,000000	8,866	0,490000	8,866	0,500000	8,867	21,700000			7,978	0,247000	7,978	0,247000	7,978	0,247000	7,978	0,247000			7,978	0,247000	7,978	0,247000
8,008	0,248000	8,900	16,693000	8,898	16,700000	8,898	0,000000	8,900	0,490000	8,900	0,500000	8,900	21,700000			8,008	0,249000	8,008	0,249000	8,008	0,249000	8,008	0,249000			8,008	0,249000	8,008	0,249000
8,038	0,247000	8,933	16,695000	8,931	16,700000	8,931	0,000000	8,933	0,490000	8,933	0,500000	8,933	21,700000			8,038	0,244000	8,038	0,244000	8,038	0,244000	8,038	0,244000			8,038	0,244000	8,038	0,244000
8,068	0,244000	8,966	16,692000	8,965	16,700000	8,965	0,000000	8,966	0,480000	8,966	0,500000	8,967	21,700000			8,068	0,245000	8,068	0,245000	8,068	0,245000	8,068	0,245000			8,068	0,245000	8,068	0,245000
8,098	0,245000	9,000	16,696000	8,998	16,700000	8,998	0,000000	9,000	0,490000	9,000	0,500000	9,000	21,700000			8,098	0,243000	8,098	0,243000	8,098	0,243000	8,098	0,243000			8,098	0,243000	8,098	0,243000
8,128	0,241000	9,033	16,697000	9,031	16,700000	9,031	0,000000	9,033	0,480000	9,033	0,500000	9,033	21,700000			8,128	0,243000	8,128	0,243000	8,128	0,243000	8,128	0,243000			8,128	0,243000	8,128	0,243000
8,158	0,247000	9,066	16,703000	9,065	16,700000	9,065	0,000000	9,066	0,500000	9,066	0,500000	9,067	21,700000			8,158	0,248000	8,158	0,248000	8,158	0,248000	8,158	0,248000			8,158	0,248000	8,158	0,248000
8,188	0,246000	9,100	16,704000	9,098	16,700000	9,098	0,000000	9,100	0,480000	9,100	0,500000	9,100	21,700000			8,188	0,246000	8,188	0,246000	8,188	0,246000	8,188	0,246000			8,188	0,246000	8,188	0,246000
8,218	0,249000	9,133	16,706000	9,131	16,700000	9,131	0,000000	9,133	0,490000	9,133	0,500000	9,133	21,700000			8,218	0,250000	8,218	0,250000	8,218	0,250000	8,218	0,250000			8,218	0,250000	8,218	0,250000
8,248	0,251000	9,166	16,703000	9,165	16,700000	9,165	0,000000	9,166	0,480000	9,166	0,500000	9,167	21,700000			8,248	0,249000	8,248	0,249000	8,248	0,249000	8,248	0,249000			8,248	0,249000	8,248	0,249000
8,278	0,251000	9,200	16,704000	9,198	16,700000	9,198	0,000000	9,200	0,490000	9,200	0,500000	9,200	21,700000			8,278	0,253000	8,278	0,253000	8,278	0,253000	8,278	0,253000			8,278	0,253000	8,278	0,253000
8,308	0,256000	9,233	16,698000	9,231	16,700000	9,231	0,000000	9,233	0,480000	9,233	0,500000	9,233	21,700000			8,308	0,254000	8,308	0,254000	8,308	0,254000	8,308	0,254000			8,308	0,254000	8,308	0,254000
8,338	0,253000	9,266	16,699000	9,265	16,700000	9,265	0,000000	9,266	0,480000	9,266	0,500000	9,267	21,700000			8,338	0,254000	8,338	0,254000	8,338	0,254000	8,338	0,254000			8,338	0,254000	8,338	0,254000
8,368	0,258000	9,300	16,699000	9,298	16,700000	9,298	0,000000	9,300	0,500000	9,300	0,500000	9,300	21,700000			8,368	0,260000	8,368	0,260000	8,368	0,260000	8,368	0,260000			8,368	0,260000	8,368	0,260000
8,398	0,259000	9,333	16,702000	9,331	16,700000	9,331	0,000000	9,333	0,480000	9,333	0,500000	9,333	21,700000			8,398	0,258000	8,398	0,258000	8,398	0,258000	8,398	0,258000			8,398	0,258000	8,398	0,258000
8,428	0,262000	9,366	16,702000	9,364	16,700000	9,364	0,000000	9,366	0,490000	9,366	0,500000	9,367	21,700000			8,428	0,264000	8,428	0,264000	8,428	0,264000	8,428	0,264000			8,428	0,264000	8,428	0,264000
8,458	0,265000	9,400	16,701000	9,398	16,700000	9,398	0,000000	9,400	0,490000	9,400	0,500000	9,400	21,700000			8,458	0,264000	8,458	0,264000	8,458	0,264000	8,458	0,264000			8,458	0,264000	8,458	0,264000
8,488	0,265000	9,433	16,699000	9,431	16,700000	9,431	0,000000	9,433	0,490000	9,433	0,500000	9,433	21,700000			8,488	0,269000	8,488	0,269000	8,488	0,269000	8,488	0,269000			8,488	0,269000	8,488	0,269000
8,518	0,274000	9,466	16,699000	9,464	16,700000	9,464	0,000000	9,466	0,490000	9,466	0,500000	9,467	21,700000			8,518	0,273000	8,518	0,273000	8,518	0,273000	8,518	0,273000			8,518	0,273000	8,518	0,273000
8,548	0,271000	9,500	16,704000	9,498	16,700000	9,498	0,000000	9,500	0,490000	9,500	0,500000	9,500	21,700000			8,548	0,272000	8,548	0,272000	8,548	0,272000	8,548	0,272000			8,548	0,272000	8,548	0,272000
8,578	0,277000	9,533	16,703000	9,531	16,700000	9,531	0,000000	9,533	0,490000	9,533	0,500000	9,533	21,700000			8,578	0,279000	8,578	0,279000	8,578	0,279000	8,578	0,279000			8,578	0,279000	8,578	0,279000
8,608	0,278000	9,566	16,703000	9,564	16,700000	9,564	0,000000	9,566	0,490000	9,566	0,500000	9,567	21,700000			8,608	0,279000	8,608	0,279000	8,608	0,279000	8,608	0,279000			8,608	0,279000	8,608	0,279000
8,638	0,284000	9,600	16,699000	9,598	16,700000	9,598	0,000000	9,600	0,490000	9,600	0,500000	9,600	21,700000			8,638	0,286000	8,638	0,286000	8,638	0,286000	8,638	0,286000			8,638	0,286000	8,638	0,286000
8,668	0,289000	9,633	16,698000	9,631	16,700000	9,631	0,000000	9,633	0,500000	9,633	0,500000	9,633	21,700000			8,668	0,288000	8,668	0,288000	8,668	0,288000	8,668	0,288000			8,668	0,288000	8,668	0,288000
8,698	0,290000	9,666	16,696000	9,664	16,700000	9,664	0,000000	9,666	0,470000	9,666	0,500000	9,667	21,700000			8,698	0,294000	8,698	0,294000	8,698	0,294000	8,698	0,294000			8,698	0,294000	8,698	0,294000
8,728	0,300000	9,700	16,698000	9,698	16,700000	9,698	0,000000	9,700	0,490000	9,700	0,500000	9,700	21,700000			8,728	0,301000	8,728	0,301000	8,728	0,301000	8,728	0,301000			8,728	0,301000	8,728	0,301000
8,758	0,302000	9,733	16,693000	9,731	16,700000	9,731	0,000000	9,733	0,480000	9,733	0,500000	9,733	21,700000			8,758	0,306000	8,758	0,306000	8,758	0,306000	8,758	0,306000			8,758	0,306000	8,758	0,306000
8,788	0,314000	9,766	16,690000	9,764	16,700000	9,764	0,000000	9,766	0,490000	9,766	0,500000	9,767	21,700000			8,788	0,316000	8,788	0,316000	8,788	0,316000	8,788	0,316000			8,788	0,316000	8,788	0,316000
8,818	0,315000	9,800	16,684000	9,798	16,700000	9,798	0,000000	9,800	0,480000	9,800	0,500000	9,800	21,600000			8,818	0,316000	8,818	0,316000	8,818	0,316000	8,818	0,316000			8,818	0,316000	8,818	0,316000
8,848	0,323000	9,833	16,682000	9,831	16,700000	9,831	0,000000	9,833	0,490000	9,833	0,500000	9,833	21,600000			8,848	0,327000	8,848	0,327000	8,848	0,327000	8,848	0,327000			8,848	0,327000	8,848	0,327000
8,878	0,333000	9,866	16,676000	9,864	16,700000	9,864	0,000000	9,866	0,490000	9,866	0,500000	9,867	21,600000			8,878	0,334000	8,878	0,334000	8,878	0,334000	8,878	0,334000			8,878	0,334000	8,878	0,334000
8,908	0,340000	9,900	16,672000	9,898	16,700000	9,898	0,000000	9,900	0,500000	9,900	0,500000	9,900	21,600000			8,908	0,345000	8,908	0,345000	8,908	0,345000	8,908	0,345000			8,908	0,345000	8,908	0,345000
8,938	0,353000	9,933	16,663000	9,931	16,700000	9,931	0,000000	9,933	0,480000	9,933	0,500000	9,933	21,600000			8,938	0,354000	8,938	0,354000	8,938	0,354000	8,938	0,354000			8,938	0,354000	8,938	0,354000
8,968	0,354000	9,966	16,663000	9,964	16,700000	9,964	0,000000	9,966	0,490000	9,966	0,500000	9,967	21,600000			8,968	0,357000	8,968	0,357000	8,968	0,357000	8,968	0,357000			8,968	0,357000	8,968	0,357000
8,998	0,364000	10,000	16,664000	9,998	16,700000	9,998	0,000000	10,000	0,500000	10,000	0,500000	10,000	21,600000			8,998	0,368000	8,998	0,368000	8,998	0,368000	8,998	0,368000			8,998	0,368000	8,998	0,368000
9,028	0,371000	10,033	16,666000	10,031	16,700000	10,031	0,000000	10,033	0,490000	10,033	0,500000	10,033	21,600000			9,028	0,374000	9,028	0,374000	9,028	0,374000	9,028	0,374000			9,028	0,374000	9,028	0,374000
9,058	0,386000	10,066	16,665000	10,064	16,700000	10,064	0,000000	10,066	0,490000	10,066	0,500000	10,067	21,600000			9,058	0,392000	9,058	0,392000	9,058	0,392000	9,058	0,392000			9,058	0,392000	9,058	0,392000
9,088	0,402000	10,100	16,664000	10,098	16,700000	10,098	0,000000	10,100	0,490000	10,100	0,500000	10,100	21,600000			9,088	0,406000	9,088	0,406000	9,088	0,406000	9,088	0,406000			9,088	0,406000	9,088	0,406000
9,118	0,417000	10,133	16,666000	10,131	16,700000	10,131	0,000000	10,133	0,500000	10,133	0,500000	10,133	21,600000			9,118	0,423000	9,118	0,423000	9,118	0,423000	9,118	0,423000			9,118	0,423000	9,118	0,423000
9,148	0,434000	10,166	16,668000	10,164	16,700000	10,164	0,000000	10,166	0,490000	10,166	0,500000	10,167	21,600000			9,148	0,438000	9,148	0,438000	9,148	0,438000	9,148	0,438000			9,148	0,438000	9,148	0,438000
9,178	0,445000	10,200	16,670000	10,198	16,700000	10,198	0,000000	10,200	0,490000	10,200	0,500000	10,200	21,600000			9,178	0,452000	9,178	0,452000	9,178	0,452000	9,178	0,452000			9,178	0,452000	9,178	0,452000
9,208	0,468000	10,233	16,670000	10,231	16,700000	10,231	0,000000	10,233	0,490000	10,233	0,500000	10,233	21,600000			9,208	0,475000	9,208	0,475000	9,208	0,475000	9,208	0,475000			9,208	0,475000	9,208	0,475000
9,238	0,490000	10,266	16,673000	10,264	16,700000	10,264	0,000000	10,266	0,490000	10,266	0,500000	10,267	21,600000			9,238	0,499000	9,238	0,499000	9,238	0,499000	9,238	0,499000			9,238	0,499000	9,238	0,499000
9,268	0,519000	10,300	16,672000	10,298	16,700000	10,298	0,000000	10,300	0,500000	10,300	0,500000	10,300	21,600000			9,268	0,529000	9,268	0,529000	9,268	0,529000	9,268	0,529000			9,268	0,529000	9,268	0,529000
9,298	0,550000	10,333	16,674000	10,331	16,700000	10,331	0,000000	10,333	0,490000	10,333	0,500000	10,333	21,600000			9,298	0,557000	9,298	0,557000	9,298	0,557000	9,298	0,557000			9,298	0,557000	9,298	0,557000
9,328	0,576000	10,366	16,672000	10,364	16,700000	10,364	0,000000	10,366	0,480000	10,366	0,500000	10,367	21,600000			9,328	0,588000	9,328	0,588000	9,328	0,588000	9,328	0,588000			9,328	0,588000	9,328	0,588000
9,358	0,613000	10,400	16,677000	10,398	16,700000	10,398	0,000000	10,400	0,490000	10,400	0,500000	10,400	21,600000			9,358	0,623000	9,358	0,623000	9,358	0,623000	9,358	0,623000			9,358	0,623000	9,358	0,623000
9,388	0,641000	10,433	16,678000	10,431	16,700000	10,431	0,000000	10,433	0,470000	10,433	0,500000	10,433	21,600000			9,388	0,653000	9,388	0,653000	9,388	0,653000	9,388	0,653000			9,388	0,653000	9,388	0,653000
9,418	0,679000	10,466	16,681000	10,464	16,700000	10,464	0,000000	10,466	0,490000	10,466	0,500000	10,467	21,600000			9,418	0,692000	9,418	0,692000	9,418	0,692000	9,418	0,692000			9,418	0,692000	9,418	0,692000
9,448	0,713000	10,500	16,677000	10,498	16,700000	10,498	0,000000	10,500	0,480000	10,500	0,500000	10,500	21,600000			9,448	0,725000	9,448	0,725000	9,448	0,725000	9,448	0,725000			9,448	0,725000	9,448	0,725000
9,478	0,754000	10,533	16,679000	10,531	16,700000	10,531	0,000000	10,533	0,490000	10,533	0,500000	10,533	21,600000			9,478	0,768000	9,478	0,768000	9,478	0,768000	9,478	0,768000			9,478	0,768000	9,478	0,768000
9,508	0,796000	10,566	16,678000	10,564	16,700000	10,564	0,000000	10,566	0,480000	10,566	0,500000	10,567	21,600000			9,508	0,807000	9,508	0,807000	9,508	0,807000	9,508	0,807000			9,508	0,807000	9,508	0,807000
9,538	0,836000	10,600	16,681000	10,598	16,700000	10,598	0,000000	10,600	0,490000	10,600	0,500000	10,600	21,600000			9,538	0,851000	9,538	0,851000	9,538	0,851000	9,538	0,851000			9,538	0,851000	9,538	0,851000
9,568	0,881000	10,633	16,677000	10,631	16,700000	10,631	0,000000	10,633	0,480000	10,633	0,500000	10,633	21,600000			9,568	0,894000	9,568	0,894000	9,568	0,894000	9,568	0,894000			9,568	0,894000	9,568	0,894000
9,598	0,917000	10,666	16,677000	10,664	16,700000	10,664	0,000000	10,666	0,490000	10,666	0,500000	10,667	21,600000			9,598	0,931000	9,598	0,931000	9,598	0,931000	9,598	0,931000			9,598	0,931000	9,598	0,931000
9,628	0,958000	10,700	16,675000	10,698	16,700000	10,698	0,000000	10,700	0,480000	10,700	0,500000	10,700	21,600000			9,628	0,971000	9,628	0,971000	9,628	0,971000	9,628	0,971000			9,628	0,971000	9,628	0,971000
9,658	0,992000	10,733	16,679000	10,731	16,700000	10,731	0,000000	10,733	0,500000	10,733	0,500000	10,733	21,600000			9,658	1,004000	9,658	1,004000	9,658	1,004000	9,658	1,004000			9,658	1,004000	9,658	1,004000
9,688	1,030000	10,766	16,684000	10,764	16,700000	10,764	0,000000	10,766	0,490000	10,766	0,500000	10,767	21,600000			9,688	1,043000	9,688	1,043000	9,688	1,043000	9,688	1,043000			9,688	1,043000	9,688	1,043000
9,718	1,067000	10,800	16,687000	10,797	16,700000	10,797	0,000000	10,800	0,500000	10,800	0,500000	10,800	21,600000			9,718	1,077000	9,718	1,077000	9,718	1,077000	9,718	1,077000			9,718	1,077000	9,718	1,077000
9,748	1,101000	10,833	16,685000	10,831	16,700000	10,831	0,000000	10,833	0,490000	10,833	0,500000	10,833	21,600000			9,748	1,113000	9,748	1,113000	9,748	1,113000	9,748	1,113000			9,748	1,113000	9,748	1,113000
9,778	1,139000	10,866	16,679000	10,864	16,700000	10,864	0,000000	10,866	0,490000	10,866	0,500000	10,867	21,600000			9,778	1,149000	9,778	1,149000	9,778	1,149000	9,778	1,149000			9,778	1,149000	9,778	1,149000
9,808	1,168000	10,900	16,676000	10,897	16,700000	10,897	0,000000	10,900	0,490000	10,900	0,500000	10,900	21,600000			9,808	1,181000	9,808	1,181000	9,808	1,181000	9,808	1,181000			9,808	1,181000	9,808	1,181000
9,838	1,211000	10,933	16,672000	10,931	16,700000	10,931	0,000000	10,933	0,480000	10,933	0,500000	10,933	21,600000			9,838	1,226000	9,838	1,226000	9,838	1,226000	9,838	1,226000			9,838	1,226000	9,838	1,226000
9,868	1,251000	10,966	16,674000	10,964	16,700000	10,964	0,000000	10,966	0,490000	10,966	0,500000	10,967	21,600000			9,868	1,265000	9,868	1,265000	9,868	1,265000	9,868	1,265000			9,868	1,265000	9,868	1,265000
9,898	1,299000	11,000	16,672000	10,997	16,700000	10,997	0,000000	11,000	0,480000	11,000	0,500000	11,000	21,600000			9,898	1,318000	9,898	1,318000	9,898	1,318000	9,898	1,318000			9,898	1,318000	9,898	1,318000
9,928	1,351000	11,033	16,676000	11,031	16,700000	11,031	0,000000	11,033	0,490000	11,033	0,500000	11,033	21,600000			9,928	1,368000	9,928	1,368000	9,928	1,368000	9,928	1,368000			9,928	1,368000	9,928	1,368000
9,958	1,407000	11,066	16,675000	11,064	16,700000	11,064	0,000000	11,066	0,490000	11,066	0,500000	11,067	21,600000			9,958	1,411000	9,958	1,411000	9,958	1,411000	9,958	1,411000			9,958	1,411000	9,958	1,411000
9,988	1,471000	11,100	16,680000	11,097	16,700000	11,097	0,000000	11,100	0,490000	11,100	0,500000	11,100	21,600000			9,988	1,429000	9,988	1,429000	9,988	1,429000	9,988	1,429000			9,988	1,429000	9,988	1,429000
10,018	1,543000	11,133	16,679000	11,131	16,700000	11,131	0,000000	11,133	0,480000	11,133	0,500000	11,133	21,600000			10,018	1,451000	10,018	1,451000	10,018	1,451000	10,018	1,451000			10,018	1,451000	10,018	1,451000
10,048	1,630000	11,166	16,681000	11,164	16,700000	11,164	0,000000	11,166	0,490000	11,166	0,500000	11,167	21,600000			10,048	1,465000	10,048	1,465000	10,048	1,465000	10,048	1,465000			10,048	1,465000	10,048	1,465000
10,078	1,737000	11,200	16,683000	11,197	16,700000	11,197	0,000000	11,200	0,480000	11,200	0,500000	11,200	21,600000			10,078	1,481000	10,078	1,481000	10,078	1,481000	10,078	1,481000			10,078	1,481000	10,078	1,481000
10,108	1,861000	11,233	16,688000	11,231	16,700000	11,231	0,000000	11,233	0,490000	11,233	0,500000	11,233	21,600000			10,108	1,495000	10,108	1,495000	10,108	1,495000	10,108	1,495000			10,108	1,495000	10,108	1,495000
10,138	2,011000	11,266	16,688000	11,264	16,700000	11,264	0,000000	11,266	0,480000	11,266	0,500000	11,267	21,600000			10,138	1,509000	10,138	1,509000	10,138	1,509000	10,138	1,509000			10,138	1,509000	10,138	1,509000
10,168	2,177000	11,300	16,690000	11,297	16,700000	11,297	0,000000	11,300	0,490000	11,300	0,500000	11,300	21,600000			10,168	1,523000	10,168	1,523000	10,168	1,523000	10,168	1,523000			10,168	1,523000	10,168	1,523000
10,198	2,376000	11,333	16,690000	11,331	16,700000	11,331	0,000000	11,333	0,480000	11,333	0,500000	11,333	21,600000			10,198	1,541000	10,198	1,541000	10,198	1,541000	10,198	1,541000			10,198	1,541000	10,198	1,541000
10,228	2,603000	11,366	16,690000	11,364	16,700000	11,364	0,000000	11,366	0,500000	11,366	0,500000	11,367	21,600000			10,228	1,558000	10,228	1,558000	10,228	1,558000	10,228	1,558000			10,228	1,558000	10,228	1,558000
10,258	2,861000	11,400	16,688000	11,397	16,700000	11,397	0,000000	11,400	0,490000	11,400	0,500000	11,400	21,600000			10,258	1,572000	10,258	1,572000	10,258	1,572000	10,258	1,572000			10,258	1,572000	10,258	1,572000
10,288	3,148000	11,433	16,689000	11,431	16,700000	11,431	0,000000	11,433	0,480000	11,433	0,500000	11,433	21,600000			10,288	1,585000	10,288	1,585000	10,288	1,585000	10,288	1,585000			10,288	1,585000	10,288	1,585000
10,318	3,460000	11,466	16,691000	11,464	16,700000	11,464	0,000000	11,466	0,490000	11,466	0,500000	11,467	21,600000			10,318	1,599000	10,318	1,599000	10,318	1,599000	10,318	1,599000			10,318	1,599000	10,318	1,599000
10,348	3,805000	11,500	16,689000	11,497	16,700000	11,497	0,000000	11,500	0,500000	11,500	0,500000	11,500	21,600000			10,348	1,617000	10,348	1,617000	10,348	1,617000	10,348	1,617000			10,348	1,617000	10,348	1,617000
10,378	4,166000	11,533	16,685000	11,531	16,700000	11,531	0,000000	11,533	0,490000	11,533	0,500000	11,533	21,600000			10,378	1,630000	10,378	1,630000	10,378	1,630000	10,378	1,630000			10,378	1,630000	10,378	1,630000
10,408	4,558000	11,566	16,685000	11,564	16,700000	11,564	0,000000	11,566	0,490000	11,566	0,500000	11,567	21,600000			10,408	1,648000	10,408	1,648000	10,408	1,648000	10,408	1,648000			10,408	1,648000	10,408	1,648000
10,438	4,955000	11,600	16,689000	11,597	16,700000	11,597	0,000000	11,600	0,490000	11,600	0,500000	11,600	21,600000			10,438	1,660000	10,438	1,660000	10,438	1,660000	10,438	1,660000			10,438	1,660000	10,438	1,660000
10,468	5,373000	11,633	16,689000	11,631	16,700000	11,631	0,000000	11,633	0,480000	11,633	0,500000	11,633	21,600000			10,468	1,677000	10,468	1,677000	10,468	1,677000	10,468	1,677000			10,468	1,677000	10,468	1,677000
10,498	5,787000	11,666	16,691000	11,664	16,700000	11,664	0,000000	11,666	0,480000	11,666	0,500000	11,667	21,600000			10,498	1,693000	10,498	1,693000	10,498	1,693000	10,498	1,693000			10,498	1,693000	10,498	1,693000
10,528	6,198000	11,700	16,691000	11,697	16,700000	11,697	0,000000	11,700	0,480000	11,700	0,500000	11,700	21,600000			10,528	1,707000	10,528	1,707000	10,528	1,707000	10,528	1,707000			10,528	1,707000	10,528	1,707000
10,558	6,594000	11,733	16,694000	11,731	16,700000	11,731	0,000000	11,733	0,490000	11,733	0,500000	11,733	21,700000			10,558	1,720000	10,558	1,720000	10,558	1,720000	10,558	1,720000			10,558	1,720000	10,558	1,720000
10,588	6,971000	11,766	16,691000	11,764	16,700000	11,764	0,000000	11,766	0,480000	11,766	0,500000	11,767	21,700000			10,588	1,736000	10,588	1,736000	10,588	1,736000	10,588	1,736000			10,588	1,736000	10,588	1,736000
10,618	7,321000	11,800	16,690000	11,797	16,700000	11,797	0,000000	11,800	0,500000	11,800	0,500000	11,800	21,700000			10,618	1,751000	10,618	1,751000	10,618	1,751000	10,618	1,751000			10,618	1,751000	10,618	1,751000
10,648	7,628000	11,833	16,689000	11,831	16,700000	11,831	0,000000	11,833	0,480000	11,833	0,500000	11,833	21,700000			10,648	1,766000	10,648	1,766000	10,648	1,766000	10,648	1,766000			10,648	1,766000	10,648	1,766000
10,678	7,891000	11,866	16,694000	11,864	16,700000	11,864	0,000000	11,866	0,500000	11,866	0,500000	11,867	21,700000			10,678	1,782000	10,678	1,782000	10,678	1,782000	10,678	1,782000			10,678	1,782000	10,678	1,782000
10,708	8,111000	11,900	16,692000	11,897	16,700000	11,897	0,000000	11,900	0,480000	11,900	0,500000	11,900	21,700000			10,708	1,795000	10,708	1,795000	10,708	1,795000	10,708	1,795000			10,708	1,795000	10,708	1,795000
10,738	8,281000	11,933	16,691000	11,931	16,700000	11,931	0,000000	11,933	0,490000	11,933	0,500000	11,933	21,700000			10,738	1,809000	10,738	1,809000	10,738	1,809000	10,738	1,809000			10,738	1,809000	10,738	1,809000
10,767	8,395000	11,966	16,690000	11,964	16,700000	11,964	0,000000	11,966	0,490000	11,966	0,500000	11,967	21,700000			10,767	1,822000	10,767	1,822000	10,767	1,822000	10,767	1,822000			10,767	1,822000	10,767	1,822000
10,797	8,456000	12,000	16,693000	11,997	16,700000	11,997	0,000000	12,000	0,490000	12,000	0,500000	12,000	21,700000			10,797	1,836000	10,797	1,836000	10,797	1,836000	10,797	1,836000			10,797	1,836000	10,797	1,836000
10,827	8,462000	12,033	16,693000	12,031	16,700000	12,031	0,000000	12,033	0,490000	12,033	0,500000	12,033	21,700000			10,827	1,851000	10,827	1,851000	10,827	1,851000	10,827	1,851000			10,827	1,851000	10,827	1,851000
10,857	8,416000	12,066	16,694000	12,064	16,700000	12,064	0,000000	12,066	0,490000	12,066	0,500000	12,067	21,700000			10,857	1,866000	10,857	1,866000	10,857	1,866000	10,857	1,866000			10,857	1,866000	10,857	1,866000
10,887	8,328000	12,100	16,694000	12,097	16,700000	12,097	0,000000	12,100	0,490000	12,100	0,500000	12,100	21,700000			10,887	1,877000	10,887	1,877000	10,887	1,877000	10,887	1,877000			10,887	1,877000	10,887	1,877000
10,917	8,196000	12,133	16,695000	12,131	16,700000	12,131	0,000000	12,133	0,500000	12,133	0,500000	12,133	21,700000			10,917	1,890000	10,917	1,890000	10,917	1,890000	10,917	1,890000			10,917	1,890000	10,917	1,890000
10,947	8,033000	12,166	16,696000	12,164	16,700000	12,164	0,000000	12,166	0,480000	12,166	0,500000	12,167	21,700000			10,947	1,905000	10,947	1,905000	10,947	1,905000	10,947	1,905000			10,947	1,905000	10,947	1,905000
10,977	7,832000	12,200	16,699000	12,197	16,700000	12,197	0,000000	12,200	0,480000	12,200	0,500000	12,200	21,700000			10,977	1,920000	10,977	1,920000	10,977	1,920000	10,977	1,920000			10,977	1,920000	10,977	1,920000
11,007	7,614000	12,233	16,701000	12,230	16,700000	12,230	0,000000	12,233	0,490000	12,233	0,500000	12,233	21,700000			11,007	1,933000	11,007	1,933000	11,007	1,933000	11,007	1,933000			11,007	1,933000	11,007	1,933000
11,037	7,380000	12,266	16,699000	12,264	16,700000	12,264	0,000000	12,266	0,480000	12,266	0,500000	12,267	21,700000			11,037	1,941000	11,037	1,941000	11,037	1,941000	11,037	1,941000			11,037	1,941000	11,037	1,941000
11,067	7,143000	12,300	16,700000	12,297	16,700000	12,297	0,000000	12,300	0,500000	12,300	0,500000	12,300	21,700000			11,067	1,952000	11,067	1,952000	11,067	1,952000	11,067	1,952000			11,067	1,952000	11,067	1,952000
11,097	6,895000	12,333	16,696000	12,330	16,700000	12,330	0,000000	12,333	0,480000	12,333	0,500000	12,333	21,700000			11,097	1,969000	11,097	1,969000	11,097	1,969000	11,097	1,969000			11,097	1,969000	11,097	1,969000
11,127	6,655000	12,366	16,697000	12,364	16,700000	12,364	0,000000	12,366	0,490000	12,366	0,500000	12,367	21,700000			11,127	1,984000	11,127	1,984000	11,127	1,984000	11,127	1,984000			11,127	1,984000	11,127	1,984000
11,157	6,420000	12,400	16,695000	12,397	16,700000	12,397	0,000000	12,400	0,490000	12,400	0,500000	12,400	21,700000			11,157	1,995000	11,157	1,995000	11,157	1,995000	11,157	1,995000			11,157	1,995000	11,157	1,995000
11,187	6,209000	12,433	16,697000	12,430	16,700000	12,430	0,000000	12,433	0,490000	12,433	0,500000	12,433	21,700000			11,187	2,006000	11,187	2,006000	11,187	2,006000	11,187	2,006000			11,187	2,006000	11,187	2,006000
11,217	6,010000	12,466	16,697000	12,464	16,700000	12,464	0,000000	12,466	0,480000	12,466	0,500000	12,467	21,700000			11,217	2,018000	11,217	2,018000	11,217	2,018000	11,217	2,018000			11,217	2,018000	11,217	2,018000
11,247	5,841000	12,500	16,700000	12,497	16,700000	12,497	0,000000	12,500	0,490000	12,500	0,500000	12,500	21,700000			11,247	2,034000	11,247	2,034000	11,247	2,034000	11,247	2,034000			11,247	2,034000	11,247	2,034000
11,277	5,700000	12,533	16,698000	12,530	16,700000	12,530	0,000000	12,533	0,480000	12,533	0,500000	12,533	21,700000			11,277	2,043000	11,277	2,043000	11,277	2,043000	11,277	2,043000			11,277	2,043000	11,277	2,043000
11,307	5,597000	12,566	16,701000	12,564	16,700000	12,564	0,000000	12,566	0,480000	12,566	0,500000	12,567	21,700000			11,307	2,057000	11,307	2,057000	11,307	2,057000	11,307	2,057000			11,307	2,057000	11,307	2,057000
11,337	5,533000	12,600	16,700000	12,597	16,700000	12,597	0,000000	12,600	0,480000	12,600	0,500000	12,600	21,700000			11,337	2,070000	11,337	2,070000	11,337	2,070000	11,337	2,070000			11,337	2,070000	11,337	2,070000
11,367	5,510000	12,633	16,701000	12,630	16,700000	12,630	0,000000	12,633	0,490000	12,633	0,500000	12,633	21,700000			11,367	2,079000	11,367	2,079000	11,367	2,079000	11,367	2,079000			11,367	2,079000	11,367	2,079000
11,397	5,535000	12,666	16,701000	12,664	16,700000	12,664	0,000000	12,666	0,480000	12,666	0,500000	12,667	21,700000			11,397	2,089000	11,397	2,089000	11,397	2,089000	11,397	2,089000			11,397	2,089000	11,397	2,089000
11,427	5,603000	12,700	16,705000	12,697	16,700000	12,697	0,000000	12,700	0,480000	12,700	0,500000	12,700	21,700000			11,427	2,101000	11,427	2,101000	11,427	2,101000	11,427	2,101000			11,427	2,101000	11,427	2,101000
11,457	5,724000	12,733	16,709000	12,730	16,700000	12,730	0,000000	12,733	0,480000	12,733	0,500000	12,733	21,700000			11,457	2,114000	11,457	2,114000	11,457	2,114000	11,457	2,114000			11,457	2,114000	11,457	2,114000
11,487	5,891000	12,766	16,712000	12,764	16,700000	12,764	0,000000	12,766	0,490000	12,766	0,500000	12,767	21,700000			11,487	2,126000	11,487	2,126000	11,487	2,126000	11,487	2,126000			11,487	2,126000	11,487	2,126000
11,517	6,108000	12,800	16,717000	12,797	16,700000	12,797	0,000000	12,800	0,500000	12,800	0,500000	12,800	21,700000			11,517	2,135000	11,517	2,135000	11,517	2,135000	11,517	2,135000			11,517	2,135000	11,517	2,135000
11,547	6,373000	12,833	16,721000	12,830	16,700000	12,830	0,000000	12,833	0,480000	12,833	0,500000	12,833	21,700000			11,547	2,148000	11,547	2,148000	11,547	2,148000	11,547	2,148000			11,547	2,148000	11,547	2,148000
11,577	6,681000	12,866	16,723000	12,864	16,700000	12,864	0,000000	12,866	0,490000	12,866	0,500000	12,867	21,700000			11,577	2,159000	11,577	2,159000	11,577	2,159000	11,577	2,159000			11,577	2,159000	11,577	2,159000
11,607	7,034000	12,900	16,726000	12,897	16,700000	12,897	0,000000	12,900	0,490000	12,900	0,500000	12,900	21,700000			11,607	2,168000	11,607	2,168000	11,607	2,168000	11,607	2,168000			11,607	2,168000	11,607	2,168000
11,637	7,438000	12,933	16,731000	12,930	16,700000	12,930	0,000000	12,933	0,490000	12,933	0,500000	12,933	21,700000			11,637	2,178000	11,637	2,178000	11,637	2,178000	11,637	2,178000			11,637	2,178000	11,637	2,178000
11,667	7,861000	12,966	16,731000	12,964	16,700000	12,964	0,000000	12,966	0,480000	12,966	0,500000	12,967	21,700000			11,667	2,187000	11,667	2,187000	11,667	2,187000	11,667	2,187000			11,667	2,187000	11,667	2,187000
11,697	8,348000	13,000	16,734000	12,997	16,700000	12,997	0,000000	13,000	0,500000	13,000	0,500000	13,000	21,700000			11,697	2,197000	11,697	2,197000	11,697	2,197000	11,697	2,197000			11,697	2,197000	11,697	2,197000
11,727	8,851000	13,033	16,733000	13,030	16,700000	13,030	0,000000	13,033	0,480000	13,033	0,500000	13,033	21,700000			11,727	2,208000	11,727	2,208000	11,727	2,208000	11,727	2,208000			11,727	2,208000	11,727	2,208000
11,757	9,413000	13,066	16,736000	13,064	16,700000	13,064	0,000000	13,066	0,480000	13,066	0,500000	13,067	21,700000			11,757	2,218000	11,757	2,218000	11,757	2,218000	11,757	2,218000			11,757	2,218000	11,757	2,218000
11,787	10,016000	13,100	16,736000	13,097	16,700000	13,097	0,000000	13,100	0,480000	13,100	0,500000	13,100	21,700000			11,787	2,226000	11,787	2,226000	11,787	2,226000	11,787	2,226000			11,787	2,226000	11,787	2,226000
11,817	10,699000	13,133	16,740000	13,130	16,700000	13,130	0,000000	13,133	0,490000	13,133	0,500000	13,133	21,700000			11,817	2,235000	11,817	2,235000	11,817	2,235000	11,817	2,235000			11,817	2,235000	11,817	2,235000
11,847	11,448000	13,166	16,736000	13,164	16,700000	13,164	0,000000	13,166	0,480000	13,166	0,500000	13,167	21,700000			11,847	2,244000	11,847	2,244000	11,847	2,244000	11,847	2,244000			11,847	2,244000	11,847	2,244000
11,877	12,313000	13,200	16,734000	13,197	16,700000	13,197	0,000000	13,200	0,490000	13,200	0,500000	13,200	21,700000			11,877	2,253000	11,877	2,253000	11,877	2,253000	11,877	2,253000			11,877	2,253000	11,877	2,253000
11,907	13,317000	13,233	16,733000	13,230	16,700000	13,230	0,000000	13,233	0,480000	13,233	0,500000	13,233	21,700000			11,907	2,259000	11,907	2,259000	11,907	2,259000	11,907	2,259000			11,907	2,259000	11,907	2,259000
11,937	14,481000	13,266	16,735000	13,264	16,700000	13,264	0,000000	13,266	0,490000	13,266	0,500000	13,267	21,700000			11,937	2,268000	11,937	2,268000	11,937	2,268000	11,937	2,268000			11,937	2,268000	11,937	2,268000
11,967	15,890000	13,300	16,736000	13,297	16,700000	13,297	0,000000	13,300	0,490000	13,300	0,500000	13,300	21,700000			11,967	2,277000	11,967	2,277000	11,967	2,277000	11,967	2,277000			11,967	2,277000	11,967	2,277000
11,997	17,551000	13,333	16,742000	13,330	16,700000	13,330	0,000000	13,333	0,490000	13,333	0,500000	13,333	21,800000			11,997	2,284000	11,997	2,284000	11,997	2,284000	11,997	2,284000			11,997	2,284000	11,997	2,284000
12,027	19,572000	13,366	16,743000	13,364	16,700000	13,364	0,000000	13,366	0,480000	13,366	0,500000	13,367	21,800000			12,027	2,292000	12,027	2,292000	12,027	2,292000	12,027	2,292000			12,027	2,292000	12,027	2,292000
12,057	21,933000	13,400	16,748000	13,397	16,700000	13,397	0,000000	13,400	0,500000	13,400	0,500000	13,400	21,800000			12,057	2,298000	12,057	2,298000	12,057	2,298000	12,057	2,298000			12,057	2,298000	12,057	2,298000
12,087	24,777000	13,433	16,750000	13,430	16,700000	13,430	0,000000	13,433	0,490000	13,433	0,500000	13,433	21,800000			12,087	2,305000	12,087	2,305000	12,087	2,305000	12,087	2,305000			12,087	2,305000	12,087	2,305000
12,117	28,053000	13,466	16,750000	13,464	16,700000	13,464	0,000000	13,466	0,490000	13,466	0,500000	13,467	21,800000			12,117	2,313000	12,117	2,313000	12,117	2,313000	12,117	2,313000			12,117	2,313000	12,117	2,313000
12,147	31,884000	13,500	16,753000	13,497	16,800000	13,497	0,000000	13,500	0,490000	13,500	0,500000	13,500	21,800000			12,147	2,319000	12,147	2,319000	12,147	2,319000	12,147	2,319000			12,147	2,319000	12,147	2,319000
12,177	36,254000	13,533	16,755000	13,530	16,800000	13,530	0,000000	13,533	0,490000	13,533	0,500000	13,533	21,800000			12,177	2,325000	12,177	2,325000	12,177	2,325000	12,177	2,325000			12,177	2,325000	12,177	2,325000
12,207	41,202000	13,566	16,754000	13,564	16,800000	13,564	0,000000	13,566	0,490000	13,566	0,500000	13,567	21,800000			12,207	2,333000	12,207	2,333000	12,207	2,333000	12,207	2,333000			12,207	2,333000	12,207	2,333000
12,237	46,641000	13,600	16,750000	13,597	16,800000	13,597	0,000000	13,600	0,490000	13,600	0,500000	13,600	21,800000			12,237	2,338000	12,237	2,338000	12,237	2,338000	12,237	2,338000			12,237	2,338000	12,237	2,338000
12,267	52,627000	13,633	16,752000	13,630	16,800000	13,630	0,000000	13,633	0,490000	13,633	0,500000	13,633	21,800000			12,267	2,344000	12,267	2,344000	12,267	2,344000	12,267	2,344000			12,267	2,344000	12,267	2,344000
12,297	58,944000	13,666	16,749000	13,663	16,700000	13,663	0,000000	13,666	0,490000	13,666	0,500000	13,667	21,800000			12,297	2,350000	12,297	2,350000	12,297	2,350000	12,297	2,350000			12,297	2,350000	12,297	2,350000
12,327	65,662000	13,700	16,752000	13,697	16,800000	13,697	0,000000	13,700	0,490000	13,700	0,500000	13,700	21,800000			12,327	2,355000	12,327	2,355000	12,327	2,355000	12,327	2,355000			12,327	2,355000	12,327	2,355000
12,357	72,373000	13,733	16,751000	13,730	16,800000	13,730	0,000000	13,733	0,480000	13,733	0,500000	13,733	21,800000			12,357	2,360000	12,357	2,360000	12,357	2,360000	12,357	2,360000			12,357	2,360000	12,357	2,360000
12,387	79,401000	13,766	16,751000	13,763	16,800000	13,763	0,000000	13,766	0,490000	13,766	0,500000	13,767	21,800000			12,387	2,364000	12,387	2,364000	12,387	2,364000	12,387	2,364000			12,387	2,364000	12,387	2,364000
12,417	86,066000	13,800	16,748000	13,797	16,700000	13,797	0,000000	13,800	0,460000	13,800	0,500000	13,800	21,800000			12,417	2,369000	12,417	2,369000	12,417	2,369000	12,417	2,369000			12,417	2,369000	12,417	2,369000
12,447	92,595000	13,833	16,756000	13,830	16,800000	13,830	0,000000	13,833	0,490000	13,833	0,500000	13,833	21,800000			12,447	2,373000	12,447	2,373000	12,447	2,373000	12,447	2,373000			12,447	2,373000	12,447	2,373000
12,477	98,500000	13,866	16,758000	13,863	16,800000	13,863	0,000000	13,866	0,470000	13,866	0,500000	13,867	21,800000			12,477	2,378000	12,477	2,378000	12,477	2,378000	12,477	2,378000			12,477	2,378000	12,477	2,378000
12,507	103,843000	13,900	16,761000	13,897	16,800000	13,897	0,000000	13,900	0,490000	13,900	0,500000	13,900	21,800000			12,507	2,381000	12,507	2,381000	12,507	2,381000	12,507	2,381000			12,507	2,381000	12,507	2,381000
12,537	108,349000	13,933	16,760000	13,930	16,800000	13,930	0,000000	13,933	0,470000	13,933	0,500000	13,933	21,800000			12,537	2,385000	12,537	2,385000	12,537	2,385000	12,537	2,385000			12,537	2,385000	12,537	2,385000
12,567	111,816000	13,966	16,763000	13,963	16,800000	13,963	0,000000	13,966	0,490000	13,966	0,500000	13,967	21,800000			12,567	2,389000	12,567	2,389000	12,567	2,389000	12,567	2,389000			12,567	2,389000	12,567	2,389000
12,597	114,243000	14,000	16,762000	13,997	16,800000	13,997	0,000000	14,000	0,470000	14,000	0,500000	14,000	21,800000			12,597	2,392000	12,597	2,392000	12,597	2,392000	12,597	2,392000			12,597	2,392000	12,597	2,392000
12,627	115,552000	14,033	16,765000	14,030	16,800000	14,030	0,000000	14,033	0,490000	14,033	0,500000	14,033	21,800000			12,627	2,395000	12,627	2,395000	12,627	2,395000	12,627	2,395000			12,627	2,395000	12,627	2,395000
12,657	115,663000	14,066	16,764000	14,063	16,800000	14,063	0,000000	14,066	0,480000	14,066	0,500000	14,067	21,800000			12,657	2,398000	12,657	2,398000	12,657	2,398000	12,657	2,398000			12,657	2,398000	12,657	2,398000
12,687	114,706000	14,100	16,766000	14,097	16,800000	14,097	0,000000	14,100	0,490000	14,100	0,500000	14,100	21,800000			12,687	2,400000	12,687	2,400000	12,687	2,400000	12,687	2,400000			12,687	2,400000	12,687	2,400000
12,717	112,513000	14,133	16,766000	14,130	16,800000	14,130	0,000000	14,133	0,480000	14,133	0,500000	14,133	21,900000			12,717	2,403000	12,717	2,403000	12,717	2,403000	12,717	2,403000			12,717	2,403000	12,717	2,403000
12,747	109,457000	14,166	16,767000	14,163	16,800000	14,163	0,000000	14,166	0,480000	14,166	0,500000	14,167	21,900000			12,747	2,406000	12,747	2,406000	12,747	2,406000	12,747	2,406000			12,747	2,406000	12,747	2,406000
12,777	105,285000	14,200	16,766000	14,197	16,800000	14,197	0,000000	14,200	0,480000	14,200	0,500000	14,200	21,900000			12,777	2,408000	12,777	2,408000	12,777	2,408000	12,777	2,408000			12,777	2,408000	12,777	2,408000
12,807	100,473000	14,233	16,764000	14,230	16,800000	14,230	0,000000	14,233	0,480000	14,233	0,500000	14,233	21,900000			12,807	2,409000	12,807	2,409000	12,807	2,409000	12,807	2,409000			12,807	2,409000	12,807	2,409000
12,837	94,882000	14,266	16,763000	14,263	16,800000	14,263	0,000000	14,266	0,480000	14,266	0,500000	14,267	21,900000			12,837	2,411000	12,837	2,411000	12,837	2,411000	12,837	2,411000			12,837	2,411000	12,837	2,411000
12,867	88,954000	14,300	16,759000	14,297	16,800000	14,297	0,000000	14,300	0,480000	14,300	0,500000	14,300	21,900000			12,867	2,412000	12,867	2,412000	12,867	2,412000	12,867	2,412000			12,867	2,412000	12,867	2,412000
12,897	82,652000	14,333	16,758000	14,330	16,800000	14,330	0,000000	14,333	0,490000	14,333	0,500000	14,333	21,900000			12,897	2,414000	12,897	2,414000	12,897	2,414000	12,897	2,414000			12,897	2,414000	12,897	2,414000
12,927	76,039000	14,366	16,753000	14,363	16,800000	14,363	0,000000	14,366	0,470000	14,366	0,500000	14,367	21,900000			12,927	2,415000	12,927	2,415000	12,927	2,415000	12,927	2,415000			12,927	2,415000	12,927	2,415000
12,957	69,602000	14,400	16,752000	14,397	16,800000	14,397	0,000000	14,400	0,490000	14,400	0,500000	14,400	21,900000			12,957	2,416000	12,957	2,416000	12,957	2,416000	12,957	2,416000			12,957	2,416000	12,957	2,416000
12,987	63,024000	14,433	16,748000	14,430	16,700000	14,430	0,000000	14,433	0,470000	14,433	0,500000	14,433	21,900000			12,987	2,416000	12,987	2,416000	12,987	2,416000	12,987	2,416000			12,987	2,416000	12,987	2,416000
13,017	56,884000	14,466	16,750000	14,463	16,800000	14,463	0,000000	14,466	0,490000	14,466	0,500000	14,467	21,900000			13,017	2,417000	13,017	2,417000	13,017	2,417000	13,017	2,417000			13,017	2,417000	13,017	2,417000
13,047	50,719000	14,500	16,749000	14,497	16,700000	14,497	0,000000	14,500	0,470000	14,500	0,500000	14,500	21,900000			13,047	2,417000	13,047	2,417000	13,047	2,417000	13,047	2,417000			13,047	2,417000	13,047	2,417000
13,077	45,186000	14,533	16,753000	14,530	16,800000	14,530	0,000000	14,533	0,490000	14,533	0,500000	14,533	21,900000			13,077	2,417000	13,077	2,417000	13,077	2,417000	13,077	2,417000			13,077	2,417000	13,077	2,417000
13,107	39,757000	14,566	16,753000	14,563	16,800000	14,563	0,000000	14,566	0,470000	14,566	0,500000	14,567	21,900000			13,107	2,417000	13,107	2,417000	13,107	2,417000	13,107	2,417000			13,107	2,417000	13,107	2,417000
13,137	35,052000	14,600	16,758000	14,597	16,800000	14,597	0,000000	14,600	0,480000	14,600	0,500000	14,600	21,900000			13,137	2,416000	13,137	2,416000	13,137	2,416000	13,137	2,416000			13,137	2,416000	13,137	2,416000
13,167	30,567000	14,633	16,758000	14,630	16,800000	14,630	0,000000	14,633	0,470000	14,633	0,500000	14,633	21,900000			13,167	2,416000	13,167	2,416000	13,167	2,416000	13,167	2,416000			13,167	2,416000	13,167	2,416000
13,197	26,603000	14,666	16,758000	14,663	16,800000	14,663	0,000000	14,666	0,480000	14,666	0,500000	14,667	21,900000			13,197	2,415000	13,197	2,415000	13,197	2,415000	13,197	2,415000			13,197	2,415000	13,197	2,415000
13,227	23,029000	14,700	16,757000	14,697	16,800000	14,697	0,000000	14,700	0,470000	14,700	0,500000	14,700	21,900000			13,227	2,414000	13,227	2,414000	13,227	2,414000	13,227	2,414000			13,227	2,414000	13,227	2,414000
13,257	19,892000	14,733	16,760000	14,730	16,800000	14,730	0,000000	14,733	0,490000	14,733	0,500000	14,733	21,900000			13,257	2,413000	13,257	2,413000	13,257	2,413000	13,257	2,413000			13,257	2,413000	13,257	2,413000
13,287	17,160000	14,766	16,759000	14,763	16,800000	14,763	0,000000	14,766	0,480000	14,766	0,500000	14,767	21,900000			13,287	2,411000	13,287	2,411000	13,287	2,411000	13,287	2,411000			13,287	2,411000	13,287	2,411000
13,317	14,725000	14,800	16,755000	14,797	16,800000	14,797	0,000000	14,800	0,480000	14,800	0,500000	14,800	21,900000			13,317	2,409000	13,317	2,409000	13,317	2,409000	13,317	2,409000			13,317	2,409000	13,317	2,409000
13,347	12,671000	14,833	16,753000	14,830	16,800000	14,830	0,000000	14,833	0,480000	14,833	0,500000	14,833	21,900000			13,347	2,408000	13,347	2,408000	13,347	2,408000	13,347	2,408000			13,347	2,408000	13,347	2,408000
13,377	10,825000	14,866	16,753000	14,863	16,800000	14,863	0,000000	14,866	0,480000	14,866	0,500000	14,867	21,900000			13,377	2,406000	13,377	2,406000	13,377	2,406000	13,377	2,406000			13,377	2,406000	13,377	2,406000
13,407	9,356000	14,900	16,754000	14,897	16,800000	14,897	0,000000	14,900	0,500000	14,900	0,500000	14,900	21,900000			13,407	2,404000	13,407	2,404000	13,407	2,404000	13,407	2,404000			13,407	2,404000	13,407	2,404000
13,437	8,050000	14,933	16,751000	14,930	16,800000	14,930	0,000000	14,933	0,490000	14,933	0,500000	14,933	21,900000			13,437	2,401000	13,437	2,401000	13,437	2,401000	13,437	2,401000			13,437	2,401000	13,437	2,401000
13,467	6,986000	14,966	16,750000	14,963	16,800000	14,963	0,000000	14,966	0,490000	14,966	0,500000	14,967	21,900000			13,467	2,398000	13,467	2,398000	13,467	2,398000	13,467	2,398000			13,467	2,398000	13,467	2,398000
13,497	6,078000	15,000	16,747000	14,997	16,700000	14,997	0,000000	15,000	0,490000	15,000	0,500000	15,000	21,900000			13,497	2,396000	13,497	2,396000	13,497	2,396000	13,497	2,396000			13,497	2,396000	13,497	2,396000
13,527	5,343000	15,033	16,750000	15,030	16,700000	15,030	0,000000	15,033	0,490000	15,033	0,500000	15,033	21,900000			13,527	2,393000	13,527	2,393000	13,527	2,393000	13,527	2,393000			13,527	2,393000	13,527	2,393000
13,557	4,739000	15,066	16,750000	15,063	16,700000	15,063	0,000000	15,066	0,470000	15,066	0,500000	15,067	22,000000			13,557	2,390000	13,557	2,390000	13,557	2,390000	13,557	2,390000			13,557	2,390000	13,557	2,390000
13,587	4,246000	15,100	16,754000	15,096	16,800000	15,096	0,000000	15,100	0,490000	15,100	0,500000	15,100	22,000000			13,587	2,387000	13,587	2,387000	13,587	2,387000	13,587	2,387000			13,587	2,387000	13,587	2,387000
13,617	3,858000	15,133	16,753000	15,130	16,800000	15,130	0,000000	15,133	0,470000	15,133	0,500000	15,133	22,000000			13,617	2,384000	13,617	2,384000	13,617	2,384000	13,617	2,384000			13,617	2,384000	13,617	2,384000
13,647	3,555000	15,166	16,757000	15,163	16,800000	15,163	0,000000	15,166	0,490000	15,166	0,500000	15,167	22,000000			13,647	2,381000	13,647	2,381000	13,647	2,381000	13,647	2,381000			13,647	2,381000	13,647	2,381000
13,677	3,329000	15,200	16,757000	15,196	16,800000	15,196	0,000000	15,200	0,470000	15,200	0,500000	15,200	22,000000			13,677	2,378000	13,677	2,378000	13,677	2,378000	13,677	2,378000			13,677	2,378000	13,677	2,378000
13,707	3,165000	15,233	16,760000	15,230	16,800000	15,230	0,000000	15,233	0,490000	15,233	0,500000	15,233	22,000000			13,707	2,374000	13,707	2,374000	13,707	2,374000	13,707	2,374000			13,707	2,374000	13,707	2,374000
13,737	3,045000	15,266	16,758000	15,263	16,800000	15,263	0,000000	15,266	0,470000	15,266	0,500000	15,267	22,000000			13,737	2,369000	13,737	2,369000	13,737	2,369000	13,737	2,369000			13,737	2,369000	13,737	2,369000
13,767	2,974000	15,300	16,757000	15,296	16,800000	15,296	0,000000	15,300	0,490000	15,300	0,500000	15,300	22,000000			13,767	2,365000	13,767	2,365000	13,767	2,365000	13,767	2,365000			13,767	2,365000	13,767	2,365000
13,797	2,931000	15,333	16,753000	15,330	16,800000	15,330	0,000000	15,333	0,470000	15,333	0,500000	15,333	22,000000			13,797	2,361000	13,797	2,361000	13,797	2,361000	13,797	2,361000			13,797	2,361000	13,797	2,361000
13,827	2,913000	15,366	16,754000	15,363	16,800000	15,363	0,000000	15,366	0,490000	15,366	0,500000	15,367	22,000000			13,827	2,356000	13,827	2,356000	13,827	2,356000	13,827	2,356000			13,827	2,356000	13,827	2,356000
13,857	2,914000	15,400	16,754000	15,396	16,800000	15,396	0,000000	15,400	0,470000	15,400	0,500000	15,400	22,000000			13,857	2,351000	13,857	2,351000	13,857	2,351000	13,857	2,351000			13,857	2,351000	13,857	2,351000
13,887	2,920000	15,433	16,758000	15,430	16,800000	15,430	0,000000	15,433	0,480000	15,433	0,500000	15,433	22,000000			13,887	2,346000	13,887	2,346000	13,887	2,346000	13,887	2,346000			13,887	2,346000	13,887	2,346000
13,917	2,939000	15,466	16,760000	15,463	16,800000	15,463	0,000000	15,466	0,480000	15,466	0,500000	15,467	22,000000			13,917	2,341000	13,917	2,341000	13,917	2,341000	13,917	2,341000			13,917	2,341000	13,917	2,341000
13,947	2,947000	15,500	16,759000	15,496	16,800000	15,496	0,000000	15,500	0,490000	15,500	0,500000	15,500	22,000000			13,947	2,337000	13,947	2,337000	13,947	2,337000	13,947	2,337000			13,947	2,337000	13,947	2,337000
13,977	2,960000	15,533	16,755000	15,530	16,800000	15,530	0,000000	15,533	0,490000	15,533	0,500000	15,533	22,000000			13,977	2,331000	13,977	2,331000	13,977	2,331000	13,977	2,331000			13,977	2,331000	13,977	2,331000
14,007	2,963000	15,566	16,750000	15,563	16,800000	15,563	0,000000	15,566	0,480000	15,566	0,500000	15,567	22,000000			14,007	2,324000	14,007	2,324000	14,007	2,324000	14,007	2,324000			14,007	2,324000	14,007	2,324000
14,037	2,960000	15,600	16,747000	15,596	16,700000	15,596	0,000000	15,600	0,490000	15,600	0,500000	15,600	22,000000			14,037	2,320000	14,037	2,320000	14,037	2,320000	14,037	2,320000			14,037	2,320000	14,037	2,320000
14,067	2,943000	15,633	16,743000	15,630	16,700000	15,630	0,000000	15,633	0,480000	15,633	0,500000	15,633	22,000000			14,067	2,315000	14,067	2,315000	14,067	2,315000	14,067	2,315000			14,067	2,315000	14,067	2,315000
14,097	2,915000	15,666	16,741000	15,663	16,700000	15,663	0,000000	15,666	0,500000	15,666	0,500000	15,667	22,000000			14,097	2,308000	14,097	2,308000	14,097	2,308000	14,097	2,308000			14,097	2,308000	14,097	2,308000
14,127	2,883000	15,700	16,735000	15,696	16,700000	15,696	0,000000	15,700	0,470000	15,700	0,500000	15,700	22,000000			14,127	2,302000	14,127	2,302000	14,127	2,302000	14,127	2,302000			14,127	2,302000	14,127	2,302000
14,157	2,835000	15,733	16,732000	15,730	16,700000	15,730	0,000000	15,733	0,490000	15,733	0,500000	15,733	22,000000			14,157	2,296000	14,157	2,296000	14,157	2,296000	14,157	2,296000			14,157	2,296000	14,157	2,296000
14,187	2,782000	15,766	16,727000	15,763	16,700000	15,763	0,000000	15,766	0,470000	15,766	0,500000	15,767	22,000000			14,187	2,289000	14,187	2,289000	14,187	2,289000	14,187	2,289000			14,187	2,289000	14,187	2,289000
14,217	2,718000	15,800	16,727000	15,796	16,700000	15,796	0,000000	15,800	0,490000	15,800	0,500000	15,800	22,000000			14,217	2,283000	14,217	2,283000	14,217	2,283000	14,217	2,283000			14,217	2,283000	14,217	2,283000
14,247	2,651000	15,833	16,724000	15,830	16,700000	15,830	0,000000	15,833	0,470000	15,833	0,500000	15,833	22,000000			14,247	2,274000	14,247	2,274000	14,247	2,274000	14,247	2,274000			14,247	2,274000	14,247	2,274000
14,277	2,581000	15,866	16,725000	15,863	16,700000	15,863	0,000000	15,866	0,480000	15,866	0,500000	15,867	22,000000			14,277	2,268000	14,277	2,268000	14,277	2,268000	14,277	2,268000			14,277	2,268000	14,277	2,268000
14,307	2,507000	15,900	16,718000	15,896	16,700000	15,896	0,000000	15,900	0,470000	15,900	0,500000	15,900	22,000000			14,307	2,261000	14,307	2,261000	14,307	2,261000	14,307	2,261000			14,307	2,261000	14,307	2,261000
14,337	2,436000	15,933	16,720000	15,930	16,700000	15,930	0,000000	15,933	0,480000	15,933	0,500000	15,933	22,000000			14,337	2,253000	14,337	2,253000	14,337	2,253000	14,337	2,253000			14,337	2,253000	14,337	2,253000
14,367	2,362000	15,966	16,716000	15,963	16,700000	15,963	0,000000	15,966	0,480000	15,966	0,500000	15,967	22,000000			14,367	2,247000	14,367	2,247000	14,367	2,247000	14,367	2,247000			14,367	2,247000	14,367	2,247000
14,397	2,296000	16,000	16,713000	15,996	16,700000	15,996	0,000000	16,000	0,480000	16,000	0,500000	16,000	22,000000			14,397	2,239000	14,397	2,239000	14,397	2,239000	14,397	2,239000			14,397	2,239000	14,397	2,239000
14,427	2,236000	16,033	16,706000	16,030	16,700000	16,030	0,000000	16,033	0,480000	16,033	0,500000	16,033	22,000000			14,427	2,214000	14,427	2,214000	14,427	2,214000	14,427	2,214000			14,427	2,214000	14,427	2,214000
14,457	2,177000	16,066	16,705000	16,063	16,700000	16,063	0,000000	16,066	0,490000	16,066	0,500000	16,067	22,000000			14,457	2,160000	14,457	2,160000	14,457	2,160000	14,457	2,160000			14,457	2,160000	14,457	2,160000
14,487	2,128000	16,100	16,703000	16,096	16,700000	16,096	0,000000	16,100	0,480000	16,100	0,500000	16,100	22,000000			14,487	2,109000	14,487	2,109000	14,487	2,109000	14,487	2,109000			14,487	2,109000	14,487	2,109000
14,517	2,076000	16,133	16,707000	16,130	16,700000	16,130	0,000000	16,133	0,490000	16,133	0,500000	16,133	22,000000			14,517	2,063000	14,517	2,063000	14,517	2,063000	14,517	2,063000			14,517	2,063000	14,517	2,063000
14,547	2,040000	16,166	16,711000	16,163	16,700000	16,163	0,000000	16,166	0,490000	16,166	0,500000	16,167	22,000000			14,547	2,028000	14,547	2,028000	14,547	2,028000	14,547	2,028000			14,547	2,028000	14,547	2,028000
14,577	2,002000	16,200	16,714000	16,196	16,700000	16,196	0,000000	16,200	0,490000	16,200	0,500000	16,200	22,100000			14,577	1,993000	14,577	1,993000	14,577	1,993000	14,577	1,993000			14,577	1,993000	14,577	1,993000
14,607	1,981000	16,233	16,711000	16,230	16,700000	16,230	0,000000	16,233	0,490000	16,233	0,500000	16,233	22,100000			14,607	1,976000	14,607	1,976000	14,607	1,976000	14,607	1,976000			14,607	1,976000	14,607	1,976000
14,637	1,962000	16,266	16,705000	16,263	16,700000	16,263	0,000000	16,266	0,470000	16,266	0,500000	16,267	22,100000			14,637	1,958000	14,637	1,958000	14,637	1,958000	14,637	1,958000			14,637	1,958000	14,637	1,958000
14,667	1,955000	16,300	16,700000	16,296	16,700000	16,296	0,000000	16,300	0,490000	16,300	0,500000	16,300	22,100000			14,667	1,956000	14,667	1,956000	14,667	1,956000	14,667	1,956000			14,667	1,956000	14,667	1,956000
14,697	1,954000	16,333	16,696000	16,330	16,700000	16,330	0,000000	16,333	0,470000	16,333	0,500000	16,333	22,100000			14,697	1,951000	14,697	1,951000	14,697	1,951000	14,697	1,951000			14,697	1,951000	14,697	1,951000
14,727	1,952000	16,366	16,697000	16,363	16,700000	16,363	0,000000	16,366	0,490000	16,366	0,500000	16,367	22,100000			14,727	1,956000	14,727	1,956000	14,727	1,956000	14,727	1,956000			14,727	1,956000	14,727	1,956000
14,757	1,964000	16,400	16,694000	16,396	16,700000	16,396	0,000000	16,400	0,470000	16,400	0,500000	16,400	22,100000			14,757	1,968000	14,757	1,968000	14,757	1,968000	14,757	1,968000			14,757	1,968000	14,757	1,968000
14,787	1,977000	16,433	16,699000	16,430	16,700000	16,430	0,000000	16,433	0,490000	16,433	0,500000	16,433	22,100000			14,787	1,987000	14,787	1,987000	14,787	1,987000	14,787	1,987000			14,787	1,987000	14,787	1,987000
14,817	2,009000	16,466	16,700000	16,463	16,700000	16,463	0,000000	16,466	0,470000	16,466	0,500000	16,467	22,100000			14,817	2,021000	14,817	2,021000	14,817	2,021000	14,817	2,021000			14,817	2,021000	14,817	2,021000
14,847	2,041000	16,500	16,705000	16,496	16,700000	16,496	0,000000	16,500	0,490000	16,500	0,500000	16,500	22,100000			14,847	2,053000	14,847	2,053000	14,847	2,053000	14,847	2,053000			14,847	2,053000	14,847	2,053000
14,877	2,085000	16,533	16,706000	16,529	16,700000	16,529	0,000000	16,533	0,470000	16,533	0,500000	16,533	22,100000			14,877	2,101000	14,877	2,101000	14,877	2,101000	14,877	2,101000			14,877	2,101000	14,877	2,101000
14,907	2,145000	16,566	16,707000	16,563	16,700000	16,563	0,000000	16,566	0,490000	16,566	0,500000	16,567	22,100000			14,907	2,092000	14,907	2,092000	14,907	2,092000	14,907	2,092000			14,907	2,092000	14,907	2,092000
14,937	2,214000	16,600	16,702000	16,596	16,700000	16,596	0,000000	16,600	0,470000	16,600	0,500000	16,600	22,100000			14,937	2,082000	14,937	2,082000	14,937	2,082000	14,937	2,082000			14,937	2,082000	14,937	2,082000
14,967	2,310000	16,633	16,701000	16,629	16,700000	16,629	0,000000	16,633	0,500000	16,633	0,500000	16,633	22,100000			14,967	2,071000	14,967	2,071000	14,967	2,071000	14,967	2,071000			14,967	2,071000	14,967	2,071000
14,997	2,421000	16,666	16,697000	16,663	16,700000	16,663	0,000000	16,666	0,470000	16,666	0,500000	16,667	22,100000			14,997	2,062000	14,997	2,062000	14,997	2,062000	14,997	2,062000			14,997	2,062000	14,997	2,062000
15,027	2,566000	16,700	16,699000	16,696	16,700000	16,696	0,000000	16,700	0,490000	16,700	0,500000	16,700	22,100000			15,027	2,053000	15,027	2,053000	15,027	2,053000	15,027	2,053000			15,027	2,053000	15,027	2,053000
15,056	2,748000	16,733	16,697000	16,729	16,700000	16,729	0,000000	16,733	0,480000	16,733	0,500000	16,733	22,100000			15,056	2,044000	15,056	2,044000	15,056	2,044000	15,056	2,044000			15,056	2,044000	15,056	2,044000
15,086	2,963000	16,766	16,696000	16,763	16,700000	16,763	0,000000	16,766	0,480000	16,766	0,500000	16,767	22,100000			15,086	2,034000	15,086	2,034000	15,086	2,034000	15,086	2,034000			15,086	2,034000	15,086	2,034000
15,116	3,246000	16,800	16,694000	16,796	16,700000	16,796	0,000000	16,800	0,490000	16,800	0,500000	16,800	22,100000			15,116	2,022000	15,116	2,022000	15,116	2,022000	15,116	2,022000			15,116	2,022000	15,116	2,022000
15,146	3,578000	16,833	16,695000	16,829	16,700000	16,829	0,000000	16,833	0,480000	16,833	0,500000	16,833	22,100000			15,146	2,010000	15,146	2,010000	15,146	2,010000	15,146	2,010000			15,146	2,010000	15,146	2,010000
15,176	4,004000	16,866	16,695000	16,863	16,700000	16,863	0,000000	16,866	0,480000	16,866	0,500000	16,867	22,100000			15,176	2,001000	15,176	2,001000	15,176	2,001000	15,176	2,001000			15,176	2,001000	15,176	2,001000
15,206	4,500000	16,900	16,695000	16,896	16,700000	16,896	0,000000	16,900	0,490000	16,900	0,500000	16,900	22,100000			15,206	1,992000	15,206	1,992000	15,206	1,992000	15,206	1,992000			15,206	1,992000	15,206	1,992000
15,236	5,113000	16,933	16,699000	16,929	16,700000	16,929	0,000000	16,933	0,490000	16,933	0,500000	16,933	22,100000			15,236	1,980000	15,236	1,980000	15,236	1,980000	15,236	1,980000			15,236	1,980000	15,236	1,980000
15,266	5,876000	16,966	16,701000	16,963	16,700000	16,963	0,000000	16,966	0,480000	16,966	0,500000	16,967	22,100000			15,266	1,970000	15,266	1,970000	15,266	1,970000	15,266	1,970000			15,266	1,970000	15,266	1,970000
15,296	6,813000	17,000	16,704000	16,996	16,700000	16,996	0,000000	17,000	0,490000	17,000	0,500000	17,000	22,100000			15,296	1,958000	15,296	1,958000	15,296	1,958000	15,296	1,958000			15,296	1,958000	15,296	1,958000
15,326	7,909000	17,033	16,702000	17,029	16,700000	17,029	0,000000	17,033	0,480000	17,033	0,500000	17,033	22,100000			15,326	1,947000	15,326	1,947000	15,326	1,947000	15,326	1,947000			15,326	1,947000	15,326	1,947000
15,356	9,153000	17,066	16,704000	17,063	16,700000	17,063	0,000000	17,066	0,490000	17,066	0,500000	17,067	22,100000			15,356	1,935000	15,356	1,935000	15,356	1,935000	15,356	1,935000			15,356	1,935000	15,356	1,935000
15,386	10,518000	17,100	16,702000	17,096	16,700000	17,096	0,000000	17,100	0,470000	17,100	0,500000	17,100	22,100000			15,386	1,925000	15,386	1,925000	15,386	1,925000	15,386	1,925000			15,386	1,925000	15,386	1,925000
15,416	12,047000	17,133	16,706000	17,129	16,700000	17,129	0,000000	17,133	0,490000	17,133	0,500000	17,133	22,100000			15,416	1,915000	15,416	1,915000	15,416	1,915000	15,416	1,915000			15,416	1,915000	15,416	1,915000
15,446	13,687000	17,166	16,706000	17,163	16,700000	17,163	0,000000	17,166	0,470000	17,166	0,500000	17,167	22,100000			15,446	1,901000	15,446	1,901000	15,446	1,901000	15,446	1,901000			15,446	1,901000	15,446	1,901000
15,476	15,456000	17,199	16,711000	17,196	16,700000	17,196	0,000000	17,199	0,480000	17,199	0,500000	17,200	22,100000			15,476	1,892000	15,476	1,892000	15,476	1,892000	15,476	1,892000			15,476	1,892000	15,476	1,892000
15,506	17,257000	17,233	16,712000	17,229	16,700000	17,229	0,000000	17,233	0,480000	17,233	0,500000	17,233	22,100000			15,506	1,881000	15,506	1,881000	15,506	1,881000	15,506	1,881000			15,506	1,881000	15,506	1,881000
15,536	19,141000	17,266	16,717000	17,263	16,700000	17,263	0,000000	17,266	0,480000	17,266	0,500000	17,267	22,100000			15,536	1,868000	15,536	1,868000	15,536	1,868000	15,536	1,868000			15,536	1,868000	15,536	1,868000
15,566	20,996000	17,299	16,714000	17,296	16,700000	17,296	0,000000	17,299	0,470000	17,299	0,500000	17,300	22,100000			15,566	1,856000	15,566	1,856000	15,566	1,856000	15,566	1,856000			15,566	1,856000	15,566	1,856000
15,596	22,750000	17,333	16,716000	17,329	16,700000	17,329	0,000000	17,333	0,490000	17,333	0,500000	17,333	22,100000			15,596	1,845000	15,596	1,845000	15,596	1,845000	15,596	1,845000			15,596	1,845000	15,596	1,845000
15,626	24,402000	17,366	16,717000	17,363	16,700000	17,363	0,000000	17,366	0,470000	17,366	0,500000	17,367	22,100000			15,626	1,833000	15,626	1,833000	15,626	1,833000	15,626	1,833000			15,626	1,833000	15,626	1,833000
15,656	25,853000	17,399	16,722000	17,396	16,700000	17,396	0,000000	17,399	0,490000	17,399	0,500000	17,400	22,100000			15,656	1,821000	15,656	1,821000	15,656	1,821000	15,656	1,821000			15,656	1,821000	15,656	1,821000
15,686	27,097000	17,433	16,721000	17,429	16,700000	17,429	0,000000	17,433	0,480000	17,433	0,500000	17,433	22,100000			15,686	1,810000	15,686	1,810000	15,686	1,810000	15,686	1,810000			15,686	1,810000	15,686	1,810000
15,716	28,051000	17,466	16,720000	17,463	16,700000	17,463	0,000000	17,466	0,480000	17,466	0,500000	17,467	22,100000			15,716	1,798000	15,716	1,798000	15,716	1,798000	15,716	1,798000			15,716	1,798000	15,716	1,798000
15,746	28,712000	17,499	16,721000	17,496	16,700000	17,496	0,000000	17,499	0,470000	17,499	0,500000	17,500	22,100000			15,746	1,786000	15,746	1,786000	15,746	1,786000	15,746	1,786000			15,746	1,786000	15,746	1,786000
15,776	29,046000	17,533	16,725000	17,529	16,700000	17,529	0,000000	17,533	0,480000	17,533	0,500000	17,533	22,100000			15,776	1,771000	15,776	1,771000	15,776	1,771000	15,776	1,771000			15,776	1,771000	15,776	1,771000
15,806	29,034000	17,566	16,730000	17,563	16,700000	17,563	0,000000	17,566	0,490000	17,566	0,500000	17,567	22,100000			15,806	1,760000	15,806	1,760000	15,806	1,760000	15,806	1,760000			15,806	1,760000	15,806	1,760000
15,836	28,722000	17,599	16,735000	17,596	16,700000	17,596	0,000000	17,599	0,490000	17,599	0,500000	17,600	22,100000			15,836	1,749000	15,836	1,749000	15,836	1,749000	15,836	1,749000			15,836	1,749000	15,836	1,749000
15,866	28,074000	17,633	16,737000	17,629	16,700000	17,629	0,000000	17,633	0,490000	17,633	0,500000	17,633	22,100000			15,866	1,738000	15,866	1,738000	15,866	1,738000	15,866	1,738000			15,866	1,738000	15,866	1,738000
15,896	27,164000	17,666	16,736000	17,663	16,700000	17,663	0,000000	17,666	0,470000	17,666	0,500000	17,667	22,100000			15,896	1,725000	15,896	1,725000	15,896	1,725000	15,896	1,725000			15,896	1,725000	15,896	1,725000
15,926	25,978000	17,699	16,737000	17,696	16,700000	17,696	0,000000	17,699	0,490000	17,699	0,500000	17,700	22,100000			15,926	1,713000	15,926	1,713000	15,926	1,713000	15,926	1,713000			15,926	1,713000	15,926	1,713000
15,956	24,592000	17,733	16,736000	17,729	16,700000	17,729	0,000000	17,733	0,470000	17,733	0,500000	17,733	22,100000			15,956	1,700000	15,956	1,700000	15,956	1,700000	15,956	1,700000			15,956	1,700000	15,956	1,700000
15,986	23,088000	17,766	16,738000	17,763	16,700000	17,763	0,000000	17,766	0,490000	17,766	0,500000	17,767	22,100000			15,986	1,687000	15,986	1,687000	15,986	1,687000	15,986	1,687000			15,986	1,687000	15,986	1,687000
16,016	21,408000	17,799	16,736000	17,796	16,700000	17,796	0,000000	17,799	0,470000	17,799	0,500000	17,800	22,100000			16,016	1,677000	16,016	1,677000	16,016	1,677000	16,016	1,677000			16,016	1,677000	16,016	1,677000
16,046	19,711000	17,833	16,735000	17,829	16,700000	17,829	0,000000	17,833	0,490000	17,833	0,500000	17,833	22,100000			16,046	1,663000	16,046	1,663000	16,046	1,663000	16,046	1,663000			16,046	1,663000	16,046	1,663000
16,076	17,941000	17,866	16,730000	17,863	16,700000	17,863	0,000000	17,866	0,460000	17,866	0,500000	17,867	22,100000			16,076	1,650000	16,076	1,650000	16,076	1,650000	16,076	1,650000			16,076	1,650000	16,076	1,650000
16,106	16,255000	17,899	16,732000	17,896	16,700000	17,896	0,000000	17,899	0,500000	17,899	0,500000	17,900	22,100000			16,106	1,640000	16,106	1,640000	16,106	1,640000	16,106	1,640000			16,106	1,640000	16,106	1,640000
16,136	14,535000	17,933	16,732000	17,929	16,700000	17,929	0,000000	17,933	0,470000	17,933	0,500000	17,933	22,100000			16,136	1,627000	16,136	1,627000	16,136	1,627000	16,136	1,627000			16,136	1,627000	16,136	1,627000
16,166	12,974000	17,966	16,736000	17,962	16,700000	17,962	0,000000	17,966	0,480000	17,966	0,500000	17,967	22,100000			16,166	1,614000	16,166	1,614000	16,166	1,614000	16,166	1,614000			16,166	1,614000	16,166	1,614000
16,196	11,426000	17,999	16,736000	17,996	16,700000	17,996	0,000000	17,999	0,460000	17,999	0,500000	18,000	22,100000			16,196	1,601000	16,196	1,601000	16,196	1,601000	16,196	1,601000			16,196	1,601000	16,196	1,601000
16,226	10,060000	18,033	16,737000	18,029	16,700000	18,029	0,000000	18,033	0,490000	18,033	0,500000	18,033	22,100000			16,226	1,589000	16,226	1,589000	16,226	1,589000	16,226	1,589000			16,226	1,589000	16,226	1,589000
16,256	8,779000	18,066	16,735000	18,062	16,700000	18,062	0,000000	18,066	0,470000	18,066	0,500000	18,067	22,100000			16,256	1,576000	16,256	1,576000	16,256	1,576000	16,256	1,576000			16,256	1,576000	16,256	1,576000
16,286	7,637000	18,099	16,736000	18,096	16,700000	18,096	0,000000	18,099	0,480000	18,099	0,500000	18,100	22,100000			16,286	1,564000	16,286	1,564000	16,286	1,564000	16,286	1,564000			16,286	1,564000	16,286	1,564000
16,316	6,605000	18,133	16,739000	18,129	16,700000	18,129	0,000000	18,133	0,480000	18,133	0,500000	18,133	22,100000			16,316	1,551000	16,316	1,551000	16,316	1,551000	16,316	1,551000			16,316	1,551000	16,316	1,551000
16,346	5,686000	18,166	16,741000	18,162	16,700000	18,162	0,000000	18,166	0,480000	18,166	0,500000	18,167	22,100000			16,346	1,537000	16,346	1,537000	16,346	1,537000	16,346	1,537000			16,346	1,537000	16,346	1,537000
16,376	4,915000	18,199	16,740000	18,196	16,700000	18,196	0,000000	18,199	0,470000	18,199	0,500000	18,200	22,100000			16,376	1,526000	16,376	1,526000	16,376	1,526000	16,376	1,526000			16,376	1,526000	16,376	1,526000
16,406	4,213000	18,233	16,736000	18,229	16,700000	18,229	0,000000	18,233	0,480000	18,233	0,500000	18,233	22,100000			16,406	1,515000	16,406	1,515000	16,406	1,515000	16,406	1,515000			16,406	1,515000	16,406	1,515000
16,436	3,631000	18,266	16,731000	18,262	16,700000	18,262	0,000000	18,266	0,480000	18,266	0,500000	18,267	22,100000			16,436	1,501000	16,436	1,501000	16,436	1,501000	16,436	1,501000			16,436	1,501000	16,436	1,501000
16,466	3,109000	18,299	16,723000	18,296	16,700000	18,296	0,000000	18,299	0,470000	18,299	0,500000	18,300	22,100000			16,466	1,489000	16,466	1,489000	16,466	1,489000	16,466	1,489000			16,466	1,489000	16,466	1,489000
16,496	2,698000	18,333	16,724000	18,329	16,700000	18,329	0,000000	18,333	0,480000	18,333	0,500000	18,333	22,100000			16,496	1,477000	16,496	1,477000	16,496	1,477000	16,496	1,477000			16,496	1,477000	16,496	1,477000
16,526	2,329000	18,366	16,723000	18,362	16,700000	18,362	0,000000	18,366	0,480000	18,366	0,500000	18,367	22,100000			16,526	1,464000	16,526	1,464000	16,526	1,464000	16,526	1,464000			16,526	1,464000	16,526	1,464000
16,556	2,029000	18,399	16,726000	18,396	16,700000	18,396	0,000000	18,399	0,490000	18,399	0,500000	18,400	22,100000			16,556	1,452000	16,556	1,452000	16,556	1,452000	16,556	1,452000			16,556	1,452000	16,556	1,452000
16,586	1,772000	18,433	16,726000	18,429	16,700000	18,429	0,000000	18,433	0,480000	18,433	0,500000	18,433	22,100000			16,586	1,441000	16,586	1,441000	16,586	1,441000	16,586	1,441000			16,586	1,441000	16,586	1,441000
16,616	1,559000	18,466	16,729000	18,462	16,700000	18,462	0,000000	18,466	0,490000	18,466	0,500000	18,467	22,100000			16,616	1,427000	16,616	1,427000	16,616	1,427000	16,616	1,427000			16,616	1,427000	16,616	1,427000
16,646	1,388000	18,499	16,725000	18,496	16,700000	18,496	0,000000	18,499	0,460000	18,499	0,500000	18,500	22,100000			16,646	1,335000	16,646	1,335000	16,646	1,335000	16,646	1,335000			16,646	1,335000	16,646	1,335000
16,676	1,240000	18,533	16,721000	18,529	16,700000	18,529	0,000000	18,533	0,490000	18,533	0,500000	18,533	22,100000			16,676	1,197000	16,676	1,197000	16,676	1,197000	16,676	1,197000			16,676	1,197000	16,676	1,197000
16,706	1,126000	18,566	16,715000	18,562	16,700000	18,562	0,000000	18,566	0,480000	18,566	0,500000	18,567	22,100000			16,706	1,092000	16,706	1,092000	16,706	1,092000	16,706	1,092000			16,706	1,092000	16,706	1,092000
16,736	1,028000	18,599	16,714000	18,596	16,700000	18,596	0,000000	18,599	0,480000	18,599	0,500000	18,600	22,100000			16,736	1,000000	16,736	1,000000	16,736	1,000000	16,736	1,000000			16,736	1,000000	16,736	1,000000
16,766	0,949000	18,633	16,715000	18,629	16,700000	18,629	0,000000	18,633	0,470000	18,633	0,500000	18,633	22,100000			16,766	0,927000	16,766	0,927000	16,766	0,927000	16,766	0,927000			16,766	0,927000	16,766	0,927000
16,796	0,885000	18,666	16,720000	18,662	16,700000	18,662	0,000000	18,666	0,480000	18,666	0,500000	18,667	22,100000			16,796	0,864000	16,796	0,864000	16,796	0,864000	16,796	0,864000			16,796	0,864000	16,796	0,864000
16,826	0,826000	18,699	16,719000	18,696	16,700000	18,696	0,000000	18,699	0,470000	18,699	0,500000	18,700	22,100000			16,826	0,811000	16,826	0,811000	16,826	0,811000	16,826	0,811000			16,826	0,811000	16,826	0,811000
16,856	0,788000	18,733	16,721000	18,729	16,700000	18,729	0,000000	18,733	0,480000	18,733	0,500000	18,733	22,100000			16,856	0,777000	16,856	0,777000	16,856	0,777000	16,856	0,777000			16,856	0,777000	16,856	0,777000
16,886	0,753000	18,766	16,717000	18,762	16,700000	18,762	0,000000	18,766	0,480000	18,766	0,500000	18,767	22,100000			16,886	0,742000	16,886	0,742000	16,886	0,742000	16,886	0,742000			16,886	0,742000	16,886	0,742000
16,916	0,729000	18,799	16,711000	18,796	16,700000	18,796	0,000000	18,799	0,490000	18,799	0,500000	18,800	22,100000			16,916	0,723000	16,916	0,723000	16,916	0,723000	16,916	0,723000			16,916	0,723000	16,916	0,723000
16,946	0,709000	18,833	16,706000	18,829	16,700000	18,829	0,000000	18,833	0,480000	18,833	0,500000	18,833	22,100000			16,946	0,699000	16,946	0,699000	16,946	0,699000	16,946	0,699000			16,946	0,699000	16,946	0,699000
16,976	0,687000	18,866	16,703000	18,862	16,700000	18,862	0,000000	18,866	0,470000	18,866	0,500000	18,867	22,100000			16,976	0,683000	16,976	0,683000	16,976	0,683000	16,976	0,683000			16,976	0,683000	16,976	0,683000
17,006	0,676000	18,899	16,701000	18,896	16,700000	18,896	0,000000	18,899	0,490000	18,899	0,500000	18,900	22,100000			17,006	0,671000	17,006	0,671000	17,006	0,671000	17,006	0,671000			17,006	0,671000	17,006	0,671000
17,036	0,660000	18,933	16,695000	18,929	16,700000	18,929	0,000000	18,933	0,480000	18,933	0,500000	18,933	22,100000			17,036	0,658000	17,036	0,658000	17,036	0,658000	17,036	0,658000			17,036	0,658000	17,036	0,658000
17,066	0,657000	18,966	16,692000	18,962	16,700000	18,962	0,000000	18,966	0,490000	18,966	0,500000	18,967	22,100000			17,066	0,655000	17,066	0,655000	17,066	0,655000	17,066	0,655000			17,066	0,655000	17,066	0,655000
17,096	0,647000	18,999	16,688000	18,996	16,700000	18,996	0,000000	18,999	0,480000	18,999	0,500000	19,000	22,100000			17,096	0,644000	17,096	0,644000	17,096	0,644000	17,096	0,644000			17,096	0,644000	17,096	0,644000
17,126	0,642000	19,033	16,687000	19,029	16,700000	19,029	0,000000	19,033	0,500000	19,033	0,500000	19,033	22,100000			17,126	0,640000	17,126	0,640000	17,126	0,640000	17,126	0,640000			17,126	0,640000	17,126	0,640000
17,156	0,634000	19,066	16,685000	19,062	16,700000	19,062	0,000000	19,066	0,480000	19,066	0,500000	19,067	22,100000			17,156	0,630000	17,156	0,630000	17,156	0,630000	17,156	0,630000			17,156	0,630000	17,156	0,630000
17,186	0,625000	19,099	16,686000	19,096	16,700000	19,096	0,000000	19,099	0,500000	19,099	0,500000	19,100	22,100000			17,186	0,626000	17,186	0,626000	17,186	0,626000	17,186	0,626000			17,186	0,626000	17,186	0,626000
17,216	0,624000	19,133	16,684000	19,129	16,700000	19,129	0,000000	19,133	0,470000	19,133	0,500000	19,133	22,100000			17,216	0,622000	17,216	0,622000	17,216	0,622000	17,216	0,622000			17,216	0,622000	17,216	0,622000
17,246	0,618000	19,166	16,688000	19,162	16,700000	19,162	0,000000	19,166	0,490000	19,166	0,500000	19,167	22,100000			17,246	0,619000	17,246	0,619000	17,246	0,619000	17,246	0,619000			17,246	0,619000	17,246	0,619000
17,276	0,622000	19,199	16,682000	19,196	16,700000	19,196	0,000000	19,199	0,460000	19,199	0,500000	19,200	22,100000			17,276	0,622000	17,276	0,622000	17,276	0,622000	17,276	0,622000			17,276	0,622000	17,276	0,622000
17,306	0,618000	19,233	16,675000	19,229	16,700000	19,229	0,000000	19,233	0,490000	19,233	0,500000	19,233	22,100000			17,306	0,616000	17,306	0,616000	17,306	0,616000	17,306	0,616000			17,306	0,616000	17,306	0,616000
17,336	0,620000	19,266	16,665000	19,262	16,700000	19,262	0,000000	19,266	0,460000	19,266	0,500000	19,267	22,100000			17,336	0,622000	17,336	0,622000	17,336	0,622000	17,336	0,622000			17,336	0,622000	17,336	0,622000
17,366	0,620000	19,299	16,662000	19,296	16,700000	19,296	0,000000	19,299	0,490000	19,299	0,500000	19,300	22,100000			17,366	0,618000	17,366	0,618000	17,366	0,618000	17,366	0,618000			17,366	0,618000	17,366	0,618000
17,396	0,617000	19,333	16,654000	19,329	16,700000	19,329	0,000000	19,333	0,480000	19,333	0,500000	19,333	22,100000			17,396	0,618000	17,396	0,618000	17,396	0,618000	17,396	0,618000			17,396	0,618000	17,396	0,618000
17,426	0,619000	19,366	16,654000	19,362	16,700000	19,362	0,000000	19,366	0,480000	19,366	0,500000	19,367	22,100000			17,426	0,616000	17,426	0,616000	17,426	0,616000	17,426	0,616000			17,426	0,616000	17,426	0,616000
17,456	0,614000	19,399	16,648000	19,395	16,700000	19,395	0,000000	19,399	0,480000	19,399	0,500000	19,400	22,100000			17,456	0,615000	17,456	0,615000	17,456	0,615000	17,456	0,615000			17,456	0,615000	17,456	0,615000
17,486	0,618000	19,433	16,649000	19,429	16,600000	19,429	0,000000	19,433	0,480000	19,433	0,500000	19,433	22,100000			17,486	0,619000	17,486	0,619000	17,486	0,619000	17,486	0,619000			17,486	0,619000	17,486	0,619000
17,516	0,614000	19,466	16,650000	19,462	16,700000	19,462	0,000000	19,466	0,480000	19,466	0,500000	19,467	22,100000			17,516	0,613000	17,516	0,613000	17,516	0,613000	17,516	0,613000			17,516	0,613000	17,516	0,613000
17,546	0,614000	19,499	16,652000	19,495	16,700000	19,495	0,000000	19,499	0,490000	19,499	0,500000	19,500	22,100000			17,546	0,615000	17,546	0,615000	17,546	0,615000	17,546	0,615000			17,546	0,615000	17,546	0,615000
17,576	0,614000	19,533	16,652000	19,529	16,700000	19,529	0,000000	19,533	0,480000	19,533	0,500000	19,533	22,100000			17,576	0,611000	17,576	0,611000	17,576	0,611000	17,576	0,611000			17,576	0,611000	17,576	0,611000
17,606	0,610000	19,566	16,651000	19,562	16,600000	19,562	0,000000	19,566	0,490000	19,566	0,500000	19,567	22,100000			17,606	0,611000	17,606	0,611000	17,606	0,611000	17,606	0,611000			17,606	0,611000	17,606	0,611000
17,636	0,614000	19,599	16,653000	19,595	16,700000	19,595	0,000000	19,599	0,480000	19,599	0,500000	19,600	22,100000			17,636	0,612000	17,636	0,612000	17,636	0,612000	17,636	0,612000			17,636	0,612000	17,636	0,612000
17,666	0,608000	19,633	16,652000	19,629	16,700000	19,629	0,000000	19,633	0,480000	19,633	0,500000	19,633	22,100000			17,666	0,610000	17,666	0,610000	17,666	0,610000	17,666	0,610000			17,666	0,610000	17,666	0,610000
17,696	0,614000	19,666	16,651000	19,662	16,700000	19,662	0,000000	19,666	0,490000	19,666	0,500000	19,667	22,100000			17,696	0,615000	17,696	0,615000	17,696	0,615000	17,696	0,615000			17,696	0,615000	17,696	0,615000
17,726	0,610000	19,699	16,646000	19,695	16,600000	19,695	0,000000	19,699	0,480000	19,699	0,500000	19,700	22,100000			17,726	0,607000	17,726	0,607000	17,726	0,607000	17,726	0,607000			17,726	0,607000	17,726	0,607000
17,756	0,610000	19,733	16,647000	19,729	16,600000	19,729	0,000000	19,733	0,480000	19,733	0,500000	19,733	22,100000			17,756	0,611000	17,756	0,611000	17,756	0,611000	17,756	0,611000			17,756	0,611000	17,756	0,611000
17,786	0,609000	19,766	16,646000	19,762	16,600000	19,762	0,000000	19,766	0,480000	19,766	0,500000	19,767	22,100000			17,786	0,607000	17,786	0,607000	17,786	0,607000	17,786	0,607000			17,786	0,607000	17,786	0,607000
17,816	0,607000	19,799	16,650000	19,795	16,600000	19,795	0,000000	19,799	0,490000	19,799	0,500000	19,800	22,100000			17,816	0,609000	17,816	0,609000	17,816	0,609000	17,816	0,609000			17,816	0,609000	17,816	0,609000
17,846	0,613000	19,833	16,643000	19,829	16,600000	19,829	0,000000	19,833	0,470000	19,833	0,500000	19,833	22,100000			17,846	0,611000	17,846	0,611000	17,846	0,611000	17,846	0,611000			17,846	0,611000	17,846	0,611000
17,876	0,608000	19,866	16,641000	19,862	16,600000	19,862	0,000000	19,866	0,480000	19,866	0,500000	19,867	22,100000			17,876	0,609000	17,876	0,609000	17,876	0,609000	17,876	0,609000			17,876	0,609000	17,876	0,609000
17,906	0,611000	19,899	16,638000	19,895	16,600000	19,895	0,000000	19,899	0,470000	19,899	0,500000	19,900	22,100000			17,906	0,612000	17,906	0,612000	17,906	0,612000	17,906	0,612000			17,906	0,612000	17,906	0,612000
17,936	0,610000	19,933	16,640000	19,929	16,600000	19,929	0,000000	19,933	0,480000	19,933	0,500000	19,933	22,100000			17,936	0,609000	17,936	0,609000	17,936	0,609000	17,936	0,609000			17,936	0,609000	17,936	0,609000
17,966	0,611000	19,966	16,633000	19,962	16,600000	19,962	0,000000	19,966	0,480000	19,966	0,500000	19,967	22,000000			17,966	0,612000	17,966	0,612000	17,966	0,612000	17,966	0,612000			17,966	0,612000	17,966	0,612000
17,996	0,611000	19,999	16,623000	19,995	16,600000	19,995	0,000000	19,999	0,480000	19,999	0,500000	20,000	22,000000			17,996	0,609000	17,996	0,609000	17,996	0,609000	17,996	0,609000			17,996	0,609000	17,996	0,609000
18,026	0,608000	20,033	16,599000	20,029	16,600000	20,029	0,000000	20,033	0,480000	20,033	0,500000	20,033	22,000000			18,026	0,609000	18,026	0,609000	18,026	0,609000	18,026	0,609000			18,026	0,609000	18,026	0,609000
18,056	0,611000	20,066	16,577000	20,062	16,600000	20,062	0,000000	20,066	0,480000	20,066	0,500000	20,067	22,000000			18,056	0,610000	18,056	0,610000	18,056	0,610000	18,056	0,610000			18,056	0,610000	18,056	0,610000
18,086	0,609000	20,099	16,538000	20,095	16,600000	20,095	0,000000	20,099	0,480000	20,099	0,500000	20,100	22,000000			18,086	0,610000	18,086	0,610000	18,086	0,610000	18,086	0,610000			18,086	0,610000	18,086	0,610000
18,116	0,613000	20,133	16,496000	20,129	16,500000	20,129	0,000000	20,133	0,490000	20,133	0,500000	20,133	22,000000			18,116	0,615000	18,116	0,615000	18,116	0,615000	18,116	0,615000			18,116	0,615000	18,116	0,615000
18,146	0,611000	20,166	16,457000	20,162	16,500000	20,162	0,000000	20,166	0,490000	20,166	0,500000	20,167	22,000000			18,146	0,610000	18,146	0,610000	18,146	0,610000	18,146	0,610000			18,146	0,610000	18,146	0,610000
18,176	0,614000	20,199	16,392000	20,195	16,400000	20,195	0,000000	20,199	0,480000	20,199	0,500000	20,200	22,000000			18,176	0,616000	18,176	0,616000	18,176	0,616000	18,176	0,616000			18,176	0,616000	18,176	0,616000
18,206	0,618000	20,233	16,313000	20,229	16,300000	20,229	0,000000	20,233	0,490000	20,233	0,500000	20,233	22,000000			18,206	0,616000	18,206	0,616000	18,206	0,616000	18,206	0,616000			18,206	0,616000	18,206	0,616000
18,236	0,616000	20,266	16,247000	20,262	16,300000	20,262	0,000000	20,266	0,480000	20,266	0,500000	20,267	22,000000			18,236	0,619000	18,236	0,619000	18,236	0,619000	18,236	0,619000			18,236	0,619000	18,236	0,619000
18,266	0,622000	20,299	16,162000	20,295	16,200000	20,295	0,000000	20,299	0,500000	20,299	0,500000	20,300	22,000000			18,266	0,621000	18,266	0,621000	18,266	0,621000	18,266	0,621000			18,266	0,621000	18,266	0,621000
18,296	0,617000	20,333	16,090000	20,329	16,100000	20,329	0,000000	20,333	0,490000	20,333	0,500000	20,333	22,000000			18,296	0,618000	18,296	0,618000	18,296	0,618000	18,296	0,618000			18,296	0,618000	18,296	0,618000
18,326	0,621000	20,366	16,036000	20,362	16,000000	20,362	0,000000	20,366	0,490000	20,366	0,500000	20,367	22,000000			18,326	0,622000	18,326	0,622000	18,326	0,622000	18,326	0,622000			18,326	0,622000	18,326	0,622000
18,356	0,619000	20,399	15,974000	20,395	16,000000	20,395	0,000000	20,399	0,500000	20,399	0,500000	20,400	22,000000			18,356	0,618000	18,356	0,618000	18,356	0,618000	18,356	0,618000			18,356	0,618000	18,356	0,618000
18,386	0,621000	20,433	15,927000	20,429	15,900000	20,429	0,000000	20,433	0,480000	20,433	0,500000	20,433	22,000000			18,386	0,623000	18,386	0,623000	18,386	0,623000	18,386	0,623000			18,386	0,623000	18,386	0,623000
18,416	0,621000	20,466	15,900000	20,462	15,900000	20,462	0,000000	20,466	0,480000	20,466	0,500000	20,467	22,000000			18,416	0,618000	18,416	0,618000	18,416	0,618000	18,416	0,618000			18,416	0,618000	18,416	0,618000
18,446	0,619000	20,499	15,880000	20,495	15,900000	20,495	0,000000	20,499	0,490000	20,499	0,500000	20,500	22,000000			18,446	0,621000	18,446	0,621000	18,446	0,621000	18,446	0,621000			18,446	0,621000	18,446	0,621000
18,476	0,625000	20,533	15,865000	20,529	15,900000	20,529	0,000000	20,533	0,470000	20,533	0,500000	20,533	22,000000			18,476	0,626000	18,476	0,626000	18,476	0,626000	18,476	0,626000			18,476	0,626000	18,476	0,626000
18,506	0,625000	20,566	15,864000	20,562	15,900000	20,562	0,000000	20,566	0,490000	20,566	0,500000	20,567	22,000000			18,506	0,628000	18,506	0,628000	18,506	0,628000	18,506	0,628000			18,506	0,628000	18,506	0,628000
18,536	0,634000	20,599	15,868000	20,595	15,900000	20,595	0,000000	20,599	0,460000	20,599	0,500000	20,600	22,000000			18,536	0,634000	18,536	0,634000	18,536	0,634000	18,536	0,634000			18,536	0,634000	18,536	0,634000
18,566	0,632000	20,633	15,896000	20,629	15,900000	20,629	0,000000	20,633	0,490000	20,633	0,500000	20,633	22,000000			18,566	0,630000	18,566	0,630000	18,566	0,630000	18,566	0,630000			18,566	0,630000	18,566	0,630000
18,596	0,633000	20,666	15,916000	20,662	15,900000	20,662	0,000000	20,666	0,480000	20,666	0,500000	20,667	22,000000			18,596	0,635000	18,596	0,635000	18,596	0,635000	18,596	0,635000			18,596	0,635000	18,596	0,635000
18,626	0,632000	20,699	15,956000	20,695	15,900000	20,695	0,000000	20,699	0,490000	20,699	0,500000	20,700	22,000000			18,626	0,630000	18,626	0,630000	18,626	0,630000	18,626	0,630000			18,626	0,630000	18,626	0,630000
18,656	0,632000	20,733	15,996000	20,729	16,000000	20,729	0,000000	20,733	0,480000	20,733	0,500000	20,733	22,000000			18,656	0,635000	18,656	0,635000	18,656	0,635000	18,656	0,635000			18,656	0,635000	18,656	0,635000
18,686	0,640000	20,766	16,032000	20,762	16,000000	20,762	0,000000	20,766	0,480000	20,766	0,500000	20,767	22,000000			18,686	0,640000	18,686	0,640000	18,686	0,640000	18,686	0,640000			18,686	0,640000	18,686	0,640000
18,716	0,641000	20,799	16,069000	20,795	16,100000	20,795	0,000000	20,799	0,480000	20,799	0,500000	20,800	21,900000			18,716	0,644000	18,716	0,644000	18,716	0,644000	18,716	0,644000			18,716	0,644000	18,716	0,644000
18,746	0,651000	20,833	16,108000	20,828	16,100000	20,828	0,000000	20,833	0,480000	20,833	0,500000	20,833	21,900000			18,746	0,653000	18,746	0,653000	18,746	0,653000	18,746	0,653000			18,746	0,653000	18,746	0,653000
18,776	0,653000	20,866	16,135000	20,862	16,100000	20,862	0,000000	20,866	0,490000	20,866	0,500000	20,867	21,900000			18,776	0,654000	18,776	0,654000	18,776	0,654000	18,776	0,654000			18,776	0,654000	18,776	0,654000
18,806	0,659000	20,899	16,165000	20,895	16,100000	20,895	0,000000	20,899	0,490000	20,899	0,500000	20,900	21,900000			18,806	0,662000	18,806	0,662000	18,806	0,662000	18,806	0,662000			18,806	0,662000	18,806	0,662000
18,836	0,668000	20,933	16,198000	20,928	16,200000	20,928	0,000000	20,933	0,480000	20,933	0,500000	20,933	21,900000			18,836	0,668000	18,836	0,668000	18,836	0,668000	18,836	0,668000			18,836	0,668000	18,836	0,668000
18,866	0,675000	20,966	16,225000	20,962	16,200000	20,962	0,000000	20,966	0,490000	20,966	0,500000	20,967	21,900000			18,866	0,679000	18,866	0,679000	18,866	0,679000	18,866	0,679000			18,866	0,679000	18,866	0,679000
18,896	0,688000	20,999	16,273000	20,995	16,300000	20,995	0,000000	20,999	0,490000	20,999	0,500000	21,000	21,900000			18,896	0,691000	18,896	0,691000	18,896	0,691000	18,896	0,691000			18,896	0,691000	18,896	0,691000
18,926	0,694000	21,033	16,319000	21,028	16,300000	21,028	0,000000	21,033	0,490000	21,033	0,500000	21,033	21,900000			18,926	0,698000	18,926	0,698000	18,926	0,698000	18,926	0,698000			18,926	0,698000	18,926	0,698000
18,956	0,707000	21,066	16,358000	21,062	16,400000	21,062	0,000000	21,066	0,490000	21,066	0,500000	21,067	21,900000			18,956	0,710000	18,956	0,710000	18,956	0,710000	18,956	0,710000			18,956	0,710000	18,956	0,710000
18,986	0,715000	21,099	16,402000	21,095	16,400000	21,095	0,000000	21,099	0,470000	21,099	0,500000	21,100	21,900000			18,986	0,716000	18,986	0,716000	18,986	0,716000	18,986	0,716000			18,986	0,716000	18,986	0,716000
19,016	0,727000	21,133	16,454000	21,128	16,400000	21,128	0,000000	21,133	0,490000	21,133	0,500000	21,133	21,900000			19,016	0,732000	19,016	0,732000	19,016	0,732000	19,016	0,732000			19,016	0,732000	19,016	0,732000
19,046	0,740000	21,166	16,494000	21,162	16,500000	21,162	0,000000	21,166	0,470000	21,166	0,500000	21,167	21,900000			19,046	0,743000	19,046	0,743000	19,046	0,743000	19,046	0,743000			19,046	0,743000	19,046	0,743000
19,076	0,751000	21,199	16,546000	21,195	16,500000	21,195	0,000000	21,199	0,490000	21,199	0,500000	21,200	21,900000			19,076	0,758000	19,076	0,758000	19,076	0,758000	19,076	0,758000			19,076	0,758000	19,076	0,758000
19,106	0,771000	21,233	16,580000	21,228	16,600000	21,228	0,000000	21,233	0,470000	21,233	0,500000	21,233	21,900000			19,106	0,776000	19,106	0,776000	19,106	0,776000	19,106	0,776000			19,106	0,776000	19,106	0,776000
19,136	0,780000	21,266	16,602000	21,262	16,600000	21,262	0,000000	21,266	0,490000	21,266	0,500000	21,267	21,900000			19,136	0,785000	19,136	0,785000	19,136	0,785000	19,136	0,785000			19,136	0,785000	19,136	0,785000
19,166	0,799000	21,299	16,613000	21,295	16,600000	21,295	0,000000	21,299	0,480000	21,299	0,500000	21,300	21,900000			19,166	0,805000	19,166	0,805000	19,166	0,805000	19,166	0,805000			19,166	0,805000	19,166	0,805000
19,196	0,813000	21,333	16,627000	21,328	16,600000	21,328	0,000000	21,333	0,480000	21,333	0,500000	21,333	21,900000			19,196	0,817000	19,196	0,817000	19,196	0,817000	19,196	0,817000			19,196	0,817000	19,196	0,817000
19,226	0,832000	21,366	16,628000	21,362	16,600000	21,362	0,000000	21,366	0,480000	21,366	0,500000	21,367	21,900000			19,226	0,841000	19,226	0,841000	19,226	0,841000	19,226	0,841000			19,226	0,841000	19,226	0,841000
19,256	0,855000	21,399	16,631000	21,395	16,600000	21,395	0,000000	21,399	0,490000	21,399	0,500000	21,400	21,900000			19,256	0,851000	19,256	0,851000	19,256	0,851000	19,256	0,851000			19,256	0,851000	19,256	0,851000
19,286	0,872000	21,433	16,631000	21,428	16,600000	21,428	0,000000	21,433	0,480000	21,433	0,500000	21,433	21,900000			19,286	0,851000	19,286	0,851000	19,286	0,851000	19,286	0,851000			19,286	0,851000	19,286	0,851000
19,316	0,898000	21,466	16,634000	21,462	16,600000	21,462	0,000000	21,466	0,490000	21,466	0,500000	21,467	21,900000			19,316	0,852000	19,316	0,852000	19,316	0,852000	19,316	0,852000			19,316	0,852000	19,316	0,852000
19,345	0,918000	21,499	16,640000	21,495	16,600000	21,495	0,000000	21,499	0,490000	21,499	0,500000	21,500	21,900000			19,345	0,852000	19,345	0,852000	19,345	0,852000	19,345	0,852000			19,345	0,852000	19,345	0,852000
19,375	0,949000	21,533	16,644000	21,528	16,600000	21,528	0,000000	21,533	0,490000	21,533	0,500000	21,533	21,900000			19,375	0,853000	19,375	0,853000	19,375	0,853000	19,375	0,853000			19,375	0,853000	19,375	0,853000
19,405	0,974000	21,566	16,644000	21,562	16,600000	21,562	0,000000	21,566	0,490000	21,566	0,500000	21,567	21,900000			19,405	0,853000	19,405	0,853000	19,405	0,853000	19,405	0,853000			19,405	0,853000	19,405	0,853000
19,435	1,000000	21,599	16,639000	21,595	16,600000	21,595	0,000000	21,599	0,490000	21,599	0,500000	21,600	21,900000			19,435	0,853000	19,435	0,853000	19,435	0,853000	19,435	0,853000			19,435	0,853000	19,435	0,853000
19,465	1,029000	21,633	16,634000	21,628	16,600000	21,628	0,000000	21,633	0,500000	21,633	0,500000	21,633	21,900000			19,465	0,854000	19,465	0,854000	19,465	0,854000	19,465	0,854000			19,465	0,854000	19,465	0,854000
19,495	1,055000	21,666	16,629000	21,662	16,600000	21,662	0,000000	21,666	0,480000	21,666	0,500000	21,667	21,900000			19,495	0,855000	19,495	0,855000	19,495	0,855000	19,495	0,855000			19,495	0,855000	19,495	0,855000
19,525	1,088000	21,699	16,630000	21,695	16,600000	21,695	0,000000	21,699	0,480000	21,699	0,500000	21,700	21,900000			19,525	0,856000	19,525	0,856000	19,525	0,856000	19,525	0,856000			19,525	0,856000	19,525	0,856000
19,555	1,114000	21,733	16,630000	21,728	16,600000	21,728	0,000000	21,733	0,480000	21,733	0,500000	21,733	21,900000			19,555	0,857000	19,555	0,857000	19,555	0,857000	19,555	0,857000			19,555	0,857000	19,555	0,857000
19,585	1,146000	21,766	16,632000	21,762	16,600000	21,762	0,000000	21,766	0,490000	21,766	0,500000	21,767	21,900000			19,585	0,858000	19,585	0,858000	19,585	0,858000	19,585	0,858000			19,585	0,858000	19,585	0,858000
19,615	1,176000	21,799	16,630000	21,795	16,600000	21,795	0,000000	21,799	0,480000	21,799	0,500000	21,800	21,900000			19,615	0,859000	19,615	0,859000	19,615	0,859000	19,615	0,859000			19,615	0,859000	19,615	0,859000
19,645	1,206000	21,833	16,633000	21,828	16,600000	21,828	0,000000	21,833	0,480000	21,833	0,500000	21,833	21,900000			19,645	0,861000	19,645	0,861000	19,645	0,861000	19,645	0,861000			19,645	0,861000	19,645	0,861000
19,675	1,240000	21,866	16,630000	21,862	16,600000	21,862	0,000000	21,866	0,470000	21,866	0,500000	21,867	21,900000			19,675	0,862000	19,675	0,862000	19,675	0,862000	19,675	0,862000			19,675	0,862000	19,675	0,862000
19,705	1,267000	21,899	16,629000	21,895	16,600000	21,895	0,000000	21,899	0,500000	21,899	0,500000	21,900	21,900000			19,705	0,863000	19,705	0,863000	19,705	0,863000	19,705	0,863000			19,705	0,863000	19,705	0,863000
19,735	1,305000	21,933	16,624000	21,928	16,600000	21,928	0,000000	21,933	0,470000	21,933	0,500000	21,933	21,900000			19,735	0,864000	19,735	0,864000	19,735	0,864000	19,735	0,864000			19,735	0,864000	19,735	0,864000
19,765	1,337000	21,966	16,627000	21,962	16,600000	21,962	0,000000	21,966	0,500000	21,966	0,500000	21,967	21,900000			19,765	0,866000	19,765	0,866000	19,765	0,866000	19,765	0,866000			19,765	0,866000	19,765	0,866000
19,795	1,377000	21,999	16,629000	21,995	16,600000	21,995	0,000000	21,999	0,470000	21,999	0,500000	22,000	21,900000			19,795	0,868000	19,795	0,868000	19,795	0,868000	19,795	0,868000			19,795	0,868000	19,795	0,868000
19,825	1,421000	22,033	16,634000	22,028	16,600000	22,028	0,000000	22,033	0,490000	22,033	0,500000	22,033	21,900000			19,825	0,870000	19,825	0,870000	19,825	0,870000	19,825	0,870000			19,825	0,870000	19,825	0,870000
19,855	1,468000	22,066	16,634000	22,062	16,600000	22,062	0,000000	22,066	0,480000	22,066	0,500000	22,067	21,900000			19,855	0,871000	19,855	0,871000	19,855	0,871000	19,855	0,871000			19,855	0,871000	19,855	0,871000
19,885	1,526000	22,099	16,632000	22,095	16,600000	22,095	0,000000	22,099	0,480000	22,099	0,500000	22,100	21,800000			19,885	0,873000	19,885	0,873000	19,885	0,873000	19,885	0,873000			19,885	0,873000	19,885	0,873000
19,915	1,579000	22,133	16,622000	22,128	16,600000	22,128	0,000000	22,133	0,490000	22,133	0,500000	22,133	21,800000			19,915	0,874000	19,915	0,874000	19,915	0,874000	19,915	0,874000			19,915	0,874000	19,915	0,874000
19,945	1,648000	22,166	16,620000	22,162	16,600000	22,162	0,000000	22,166	0,490000	22,166	0,500000	22,167	21,800000			19,945	0,877000	19,945	0,877000	19,945	0,877000	19,945	0,877000			19,945	0,877000	19,945	0,877000
19,975	1,713000	22,199	16,619000	22,195	16,600000	22,195	0,000000	22,199	0,490000	22,199	0,500000	22,200	21,800000			19,975	0,879000	19,975	0,879000	19,975	0,879000	19,975	0,879000			19,975	0,879000	19,975	0,879000
20,005	1,793000	22,233	16,619000	22,228	16,600000	22,228	0,000000	22,233	0,480000	22,233	0,500000	22,233	21,800000			20,005	0,880000	20,005	0,880000	20,005	0,880000	20,005	0,880000			20,005	0,880000	20,005	0,880000
20,035	1,873000	22,266	16,617000	22,261	16,600000	22,261	0,000000	22,266	0,480000	22,266	0,500000	22,267	21,800000			20,035	0,882000	20,035	0,882000	20,035	0,882000	20,035	0,882000			20,035	0,882000	20,035	0,882000
20,065	1,958000	22,299	16,616000	22,295	16,600000	22,295	0,000000	22,299	0,490000	22,299	0,500000	22,300	21,800000			20,065	0,885000	20,065	0,885000	20,065	0,885000	20,065	0,885000			20,065	0,885000	20,065	0,885000
20,095	2,038000	22,333	16,621000	22,328	16,600000	22,328	0,000000	22,333	0,490000	22,333	0,500000	22,333	21,800000			20,095	0,887000	20,095	0,887000	20,095	0,887000	20,095	0,887000			20,095	0,887000	20,095	0,887000
20,125	2,104000	22,366	16,623000	22,361	16,600000	22,361	0,000000	22,366	0,480000	22,366	0,500000	22,367	21,800000			20,125	0,889000	20,125	0,889000	20,125	0,889000	20,125	0,889000			20,125	0,889000	20,125	0,889000
20,155	2,164000	22,399	16,626000	22,395	16,600000	22,395	0,000000	22,399	0,500000	22,399	0,500000	22,400	21,800000			20,155	0,891000	20,155	0,891000	20,155	0,891000	20,155	0,891000			20,155	0,891000	20,155	0,891000
20,185	2,202000	22,433	16,626000	22,428	16,600000	22,428	0,000000	22,433	0,470000	22,433	0,500000	22,433	21,800000			20,185	0,893000	20,185	0,893000	20,185	0,893000	20,185	0,893000			20,185	0,893000	20,185	0,893000
20,215	2,233000	22,466	16,627000	22,461	16,600000	22,461	0,000000	22,466	0,490000	22,466	0,500000	22,467	21,800000			20,215	0,896000	20,215	0,896000	20,215	0,896000	20,215	0,896000			20,215	0,896000	20,215	0,896000
20,245	2,249000	22,499	16,624000	22,495	16,600000	22,495	0,000000	22,499	0,490000	22,499	0,500000	22,500	21,800000			20,245	0,898000	20,245	0,898000	20,245	0,898000	20,245	0,898000			20,245	0,898000	20,245	0,898000
20,275	2,257000	22,533	16,628000	22,528	16,600000	22,528	0,000000	22,533	0,500000	22,533	0,500000	22,533	21,800000			20,275	0,901000	20,275	0,901000	20,275	0,901000	20,275	0,901000			20,275	0,901000	20,275	0,901000
20,305	2,265000	22,566	16,628000	22,561	16,600000	22,561	0,000000	22,566	0,480000	22,566	0,500000	22,567	21,800000			20,305	0,903000	20,305	0,903000	20,305	0,903000	20,305	0,903000			20,305	0,903000	20,305	0,903000
20,335	2,268000	22,599	16,634000	22,595	16,600000	22,595	0,000000	22,599	0,500000	22,599	0,500000	22,600	21,800000			20,335	0,905000	20,335	0,905000	20,335	0,905000	20,335	0,905000			20,335	0,905000	20,335	0,905000
20,365	2,282000	22,633	16,634000	22,628	16,600000	22,628	0,000000	22,633	0,480000	22,633	0,500000	22,633	21,800000			20,365	0,908000	20,365	0,908000	20,365	0,908000	20,365	0,908000			20,365	0,908000	20,365	0,908000
20,395	2,282000	22,666	16,637000	22,661	16,600000	22,661	0,000000	22,666	0,490000	22,666	0,500000	22,667	21,800000			20,395	0,910000	20,395	0,910000	20,395	0,910000	20,395	0,910000			20,395	0,910000	20,395	0,910000
20,425	2,284000	22,699	16,635000	22,695	16,600000	22,695	0,000000	22,699	0,490000	22,699	0,500000	22,700	21,800000			20,425	0,912000	20,425	0,912000	20,425	0,912000	20,425	0,912000			20,425	0,912000	20,425	0,912000
20,455	2,273000	22,733	16,639000	22,728	16,600000	22,728	0,000000	22,733	0,490000	22,733	0,500000	22,733	21,800000			20,455	0,915000	20,455	0,915000	20,455	0,915000	20,455	0,915000			20,455	0,915000	20,455	0,915000
20,485	2,258000	22,766	16,640000	22,761	16,600000	22,761	0,000000	22,766	0,480000	22,766	0,500000	22,767	21,800000			20,485	0,917000	20,485	0,917000	20,485	0,917000	20,485	0,917000			20,485	0,917000	20,485	0,917000
20,515	2,230000	22,799	16,650000	22,795	16,600000	22,795	0,000000	22,799	0,490000	22,799	0,500000	22,800	21,800000			20,515	0,919000	20,515	0,919000	20,515	0,919000	20,515	0,919000			20,515	0,919000	20,515	0,919000
20,545	2,191000	22,833	16,654000	22,828	16,700000	22,828	0,000000	22,833	0,490000	22,833	0,500000	22,833	21,800000			20,545	0,922000	20,545	0,922000	20,545	0,922000	20,545	0,922000			20,545	0,922000	20,545	0,922000
20,575	2,148000	22,866	16,658000	22,861	16,700000	22,861	0,000000	22,866	0,490000	22,866	0,500000	22,867	21,800000			20,575	0,926000	20,575	0,926000	20,575	0,926000	20,575	0,926000			20,575	0,926000	20,575	0,926000
20,605	2,094000	22,899	16,662000	22,895	16,700000	22,895	0,000000	22,899	0,490000	22,899	0,500000	22,900	21,700000			20,605	0,927000	20,605	0,927000	20,605	0,927000	20,605	0,927000			20,605	0,927000	20,605	0,927000
20,635	2,042000	22,933	16,664000	22,928	16,700000	22,928	0,000000	22,933	0,480000	22,933	0,500000	22,933	21,700000			20,635	0,929000	20,635	0,929000	20,635	0,929000	20,635	0,929000			20,635	0,929000	20,635	0,929000
20,665	1,983000	22,966	16,667000	22,961	16,700000	22,961	0,000000	22,966	0,500000	22,966	0,500000	22,967	21,700000			20,665	0,932000	20,665	0,932000	20,665	0,932000	20,665	0,932000			20,665	0,932000	20,665	0,932000
20,695	1,921000	22,999	16,666000	22,995	16,700000	22,995	0,000000	22,999	0,490000	22,999	0,500000	23,000	21,700000			20,695	0,935000	20,695	0,935000	20,695	0,935000	20,695	0,935000			20,695	0,935000	20,695	0,935000
20,725	1,863000	23,033	16,664000	23,028	16,700000	23,028	0,000000	23,033	0,490000	23,033	0,500000	23,033	21,700000			20,725	0,938000	20,725	0,938000	20,725	0,938000	20,725	0,938000			20,725	0,938000	20,725	0,938000
20,755	1,799000	23,066	16,659000	23,061	16,700000	23,061	0,000000	23,066	0,480000	23,066	0,500000	23,067	21,700000			20,755	0,940000	20,755	0,940000	20,755	0,940000	20,755	0,940000			20,755	0,940000	20,755	0,940000
20,785	1,742000	23,099	16,655000	23,095	16,700000	23,095	0,000000	23,099	0,490000	23,099	0,500000	23,100	21,700000			20,785	0,942000	20,785	0,942000	20,785	0,942000	20,785	0,942000			20,785	0,942000	20,785	0,942000
20,815	1,675000	23,133	16,650000	23,128	16,700000	23,128	0,000000	23,133	0,490000	23,133	0,500000	23,133	21,700000			20,815	0,945000	20,815	0,945000	20,815	0,945000	20,815	0,945000			20,815	0,945000	20,815	0,945000
20,845	1,619000	23,166	16,652000	23,161	16,700000	23,161	0,000000	23,166	0,490000	23,166	0,500000	23,167	21,700000			20,845	0,949000	20,845	0,949000	20,845	0,949000	20,845	0,949000			20,845	0,949000	20,845	0,949000
20,875	1,570000	23,199	16,648000	23,195	16,600000	23,195	0,000000	23,199	0,470000	23,199	0,500000	23,200	21,700000			20,875	0,951000	20,875	0,951000	20,875	0,951000	20,875	0,951000			20,875	0,951000	20,875	0,951000
20,905	1,524000	23,233	16,653000	23,228	16,700000	23,228	0,000000	23,233	0,490000	23,233	0,500000	23,233	21,700000			20,905	0,953000	20,905	0,953000	20,905	0,953000	20,905	0,953000			20,905	0,953000	20,905	0,953000
20,935	1,492000	23,266	16,651000	23,261	16,700000	23,261	0,000000	23,266	0,480000	23,266	0,500000	23,267	21,700000			20,935	0,956000	20,935	0,956000	20,935	0,956000	20,935	0,956000			20,935	0,956000	20,935	0,956000
20,965	1,457000	23,299	16,651000	23,295	16,700000	23,295	0,000000	23,299	0,490000	23,299	0,500000	23,300	21,700000			20,965	0,959000	20,965	0,959000	20,965	0,959000	20,965	0,959000			20,965	0,959000	20,965	0,959000
20,995	1,445000	23,333	16,645000	23,328	16,600000	23,328	0,000000	23,333	0,480000	23,333	0,500000	23,333	21,700000			20,995	0,961000	20,995	0,961000	20,995	0,961000	20,995	0,961000			20,995	0,961000	20,995	0,961000
21,025	1,435000	23,366	16,646000	23,361	16,600000	23,361	0,000000	23,366	0,480000	23,366	0,500000	23,367	21,700000			21,025	0,964000	21,025	0,964000	21,025	0,964000	21,025	0,964000			21,025	0,964000	21,025	0,964000
21,055	1,439000	23,399	16,643000	23,395	16,600000	23,395	0,000000	23,399	0,480000	23,399	0,500000	23,400	21,700000			21,055	0,966000	21,055	0,966000	21,055	0,966000	21,055	0,966000			21,055	0,966000	21,055	0,966000
21,085	1,449000	23,433	16,648000	23,428	16,600000	23,428	0,000000	23,433	0,480000	23,433	0,500000	23,433	21,700000			21,085	0,969000	21,085	0,969000	21,085	0,969000	21,085	0,969000			21,085	0,969000	21,085	0,969000
21,115	1,462000	23,466	16,648000	23,461	16,600000	23,461	0,000000	23,466	0,500000	23,466	0,500000	23,467	21,700000			21,115	0,971000	21,115	0,971000	21,115	0,971000	21,115	0,971000			21,115	0,971000	21,115	0,971000
21,145	1,489000	23,499	16,649000	23,495	16,600000	23,495	0,000000	23,499	0,500000	23,499	0,500000	23,500	21,700000			21,145	0,974000	21,145	0,974000	21,145	0,974000	21,145	0,974000			21,145	0,974000	21,145	0,974000
21,175	1,514000	23,533	16,644000	23,528	16,600000	23,528	0,000000	23,533	0,490000	23,533	0,500000	23,533	21,700000			21,175	0,977000	21,175	0,977000	21,175	0,977000	21,175	0,977000			21,175	0,977000	21,175	0,977000
21,205	1,549000	23,566	16,640000	23,561	16,600000	23,561	0,000000	23,566	0,490000	23,566	0,500000	23,567	21,700000			21,205	0,979000	21,205	0,979000	21,205	0,979000	21,205	0,979000			21,205	0,979000	21,205	0,979000
21,235	1,581000	23,599	16,634000	23,595	16,600000	23,595	0,000000	23,599	0,490000	23,599	0,500000	23,600	21,700000			21,235	0,981000	21,235	0,981000	21,235	0,981000	21,235	0,981000			21,235	0,981000	21,235	0,981000
21,265	1,622000	23,633	16,629000	23,628	16,600000	23,628	0,000000	23,633	0,490000	23,633	0,500000	23,633	21,700000			21,265	0,984000	21,265	0,984000	21,265	0,984000	21,265	0,984000			21,265	0,984000	21,265	0,984000
21,295	1,668000	23,666	16,626000	23,661	16,600000	23,661	0,000000	23,666	0,490000	23,666	0,500000	23,667	21,700000			21,295	0,986000	21,295	0,986000	21,295	0,986000	21,295	0,986000			21,295	0,986000	21,295	0,986000
21,325	1,713000	23,699	16,627000	23,694	16,600000	23,694	0,000000	23,699	0,480000	23,699	0,500000	23,700	21,700000			21,325	0,989000	21,325	0,989000	21,325	0,989000	21,325	0,989000			21,325	0,989000	21,325	0,989000
21,355	1,768000	23,733	16,632000	23,728	16,600000	23,728	0,000000	23,733	0,490000	23,733	0,500000	23,733	21,700000			21,355	0,991000	21,355	0,991000	21,355	0,991000	21,355	0,991000			21,355	0,991000	21,355	0,991000
21,385	1,815000	23,766	16,633000	23,761	16,600000	23,761	0,000000	23,766	0,480000	23,766	0,500000	23,767	21,700000			21,385	0,993000	21,385	0,993000	21,385	0,993000	21,385	0,993000			21,385	0,993000	21,385	0,993000
21,415	1,874000	23,799	16,635000	23,794	16,600000	23,794	0,000000	23,799	0,500000	23,799	0,500000	23,800	21,700000			21,415	0,995000	21,415	0,995000	21,415	0,995000	21,415	0,995000			21,415	0,995000	21,415	0,995000
21,445	1,928000	23,833	16,630000	23,828	16,600000	23,828	0,000000	23,833	0,480000	23,833	0,500000	23,833	21,700000			21,445	0,998000	21,445	0,998000	21,445	0,998000	21,445	0,998000			21,445	0,998000	21,445	0,998000
21,475	1,982000	23,866	16,628000	23,861	16,600000	23,861	0,000000	23,866	0,480000	23,866	0,500000	23,867	21,700000			21,475	1,001000	21,475	1,001000	21,475	1,001000	21,475	1,001000			21,475	1,001000	21,475	1,001000
21,505	2,035000	23,899	16,620000	23,894	16,600000	23,894	0,000000	23,899	0,480000	23,899	0,500000	23,900	21,700000			21,505	1,002000	21,505	1,002000	21,505	1,002000	21,505	1,002000			21,505	1,002000	21,505	1,002000
21,535	2,074000	23,933	16,619000	23,928	16,600000	23,928	0,000000	23,933	0,490000	23,933	0,500000	23,933	21,700000			21,535	1,005000	21,535	1,005000	21,535	1,005000	21,535	1,005000			21,535	1,005000	21,535	1,005000
21,565	2,111000	23,966	16,615000	23,961	16,600000	23,961	0,000000	23,966	0,480000	23,966	0,500000	23,967	21,700000			21,565	1,007000	21,565	1,007000	21,565	1,007000	21,565	1,007000			21,565	1,007000	21,565	1,007000
21,595	2,130000	23,999	16,623000	23,994	16,600000	23,994	0,000000	23,999	0,490000	23,999	0,500000	24,000	21,700000			21,595	1,009000	21,595	1,009000	21,595	1,009000	21,595	1,009000			21,595	1,009000	21,595	1,009000
21,625	2,146000	24,033	16,628000	24,028	16,600000	24,028	0,000000	24,033	0,480000	24,033	0,500000	24,033	21,700000			21,625	1,012000	21,625	1,012000	21,625	1,012000	21,625	1,012000			21,625	1,012000	21,625	1,012000
21,655	2,147000	24,066	16,633000	24,061	16,600000	24,061	0,000000	24,066	0,490000	24,066	0,500000	24,067	21,700000			21,655	1,013000	21,655	1,013000	21,655	1,013000	21,655	1,013000			21,655	1,013000	21,655	1,013000
21,685	2,135000	24,099	16,633000	24,094	16,600000	24,094	0,000000	24,099	0,480000	24,099	0,500000	24,100	21,700000			21,685	1,015000	21,685	1,015000	21,685	1,015000	21,685	1,015000			21,685	1,015000	21,685	1,015000
21,715	2,111000	24,133	16,634000	24,128	16,600000	24,128	0,000000	24,133	0,500000	24,133	0,500000	24,133	21,700000			21,715	1,017000	21,715	1,017000	21,715	1,017000	21,715	1,017000			21,715	1,017000	21,715	1,017000
21,745	2,077000	24,166	16,630000	24,161	16,600000	24,161	0,000000	24,166	0,490000	24,166	0,500000	24,167	21,700000			21,745	1,020000	21,745	1,020000	21,745	1,020000	21,745	1,020000			21,745	1,020000	21,745	1,020000
21,775	2,043000	24,199	16,627000	24,194	16,600000	24,194	0,000000	24,199	0,480000	24,199	0,500000	24,200	21,700000			21,775	1,022000	21,775	1,022000	21,775	1,022000	21,775	1,022000			21,775	1,022000	21,775	1,022000
21,805	1,993000	24,233	16,625000	24,228	16,600000	24,228	0,000000	24,233	0,490000	24,233	0,500000	24,233	21,700000			21,805	1,023000	21,805	1,023000	21,805	1,023000	21,805	1,023000			21,805	1,023000	21,805	1,023000
21,835	1,941000	24,266	16,623000	24,261	16,600000	24,261	0,000000	24,266	0,480000	24,266	0,500000	24,267	21,700000			21,835	1,025000	21,835	1,025000	21,835	1,025000	21,835	1,025000			21,835	1,025000	21,835	1,025000
21,865	1,877000	24,299	16,624000	24,294	16,600000	24,294	0,000000	24,299	0,490000	24,299	0,500000	24,300	21,700000			21,865	1,027000	21,865	1,027000	21,865	1,027000	21,865	1,027000			21,865	1,027000	21,865	1,027000
21,895	1,816000	24,333	16,626000	24,328	16,600000	24,328	0,000000	24,333	0,490000	24,333	0,500000	24,333	21,700000			21,895	1,029000	21,895	1,029000	21,895	1,029000	21,895	1,029000			21,895	1,029000	21,895	1,029000
21,925	1,755000	24,366	16,626000	24,361	16,600000	24,361	0,000000	24,366	0,480000	24,366	0,500000	24,367	21,700000			21,925	1,031000	21,925	1,031000	21,925	1,031000	21,925	1,031000			21,925	1,031000	21,925	1,031000
21,955	1,692000	24,399	16,623000	24,394	16,600000	24,394	0,000000	24,399	0,490000	24,399	0,500000	24,400	21,700000			21,955	1,032000	21,955	1,032000	21,955	1,032000	21,955	1,032000			21,955	1,032000	21,955	1,032000
21,985	1,637000	24,433	16,621000	24,428	16,600000	24,428	0,000000	24,433	0,490000	24,433	0,500000	24,433	21,700000			21,985	1,034000	21,985	1,034000	21,985	1,034000	21,985	1,034000			21,985	1,034000	21,985	1,034000
22,015	1,579000	24,466	16,616000	24,461	16,600000	24,461	0,000000	24,466	0,490000	24,466	0,500000	24,467	21,700000			22,015	1,036000	22,015	1,036000	22,015	1,036000	22,015	1,036000			22,015	1,036000	22,015	1,036000
22,045	1,535000	24,499	16,615000	24,494	16,600000	24,494	0,000000	24,499	0,490000	24,499	0,500000	24,500	21,700000			22,045	1,038000	22,045	1,038000	22,045	1,038000	22,045	1,038000			22,045	1,038000	22,045	1,038000
22,075	1,488000	24,533	16,611000	24,528	16,600000	24,528	0,000000	24,533	0,480000	24,533	0,500000	24,533	21,700000			22,075	1,040000	22,075	1,040000	22,075	1,040000	22,075	1,040000			22,075	1,040000	22,075	1,040000
22,105	1,453000	24,566	16,613000	24,561	16,600000	24,561	0,000000	24,566	0,490000	24,566	0,500000	24,567	21,700000			22,105	1,041000	22,105	1,041000	22,105	1,041000	22,105	1,041000			22,105	1,041000	22,105	1,041000
22,135	1,421000	24,599	16,608000	24,594	16,600000	24,594	0,000000	24,599	0,480000	24,599	0,500000	24,600	21,700000			22,135	1,043000	22,135	1,043000	22,135	1,043000	22,135	1,043000			22,135	1,043000	22,135	1,043000
22,165	1,391000	24,633	16,613000	24,628	16,600000	24,628	0,000000	24,633	0,500000	24,633	0,500000	24,633	21,700000			22,165	1,045000	22,165	1,045000	22,165	1,045000	22,165	1,045000			22,165	1,045000	22,165	1,045000
22,195	1,370000	24,666	16,614000	24,661	16,600000	24,661	0,000000	24,666	0,470000	24,666	0,500000	24,667	21,700000			22,195	1,047000	22,195	1,047000	22,195	1,047000	22,195	1,047000			22,195	1,047000	22,195	1,047000
22,225	1,344000	24,699	16,619000	24,694	16,600000	24,694	0,000000	24,699	0,480000	24,699	0,500000	24,700	21,700000			22,225	1,048000	22,225	1,048000	22,225	1,048000	22,225	1,048000			22,225	1,048000	22,225	1,048000
22,255	1,329000	24,733	16,619000	24,728	16,600000	24,728	0,000000	24,733	0,490000	24,733	0,500000	24,733	21,700000			22,255	1,049000	22,255	1,049000	22,255	1,049000	22,255	1,049000			22,255	1,049000	22,255	1,049000
22,285	1,312000	24,766	16,618000	24,761	16,600000	24,761	0,000000	24,766	0,490000	24,766	0,500000	24,767	21,700000			22,285	1,051000	22,285	1,051000	22,285	1,051000	22,285	1,051000			22,285	1,051000	22,285	1,051000
22,315	1,299000	24,799	16,614000	24,794	16,600000	24,794	0,000000	24,799	0,490000	24,799	0,500000	24,800	21,700000			22,315	1,053000	22,315	1,053000	22,315	1,053000	22,315	1,053000			22,315	1,053000	22,315	1,053000
22,345	1,288000	24,833	16,613000	24,828	16,600000	24,828	0,000000	24,833	0,490000	24,833	0,500000	24,833	21,700000			22,345	1,054000	22,345	1,054000	22,345	1,054000	22,345	1,054000			22,345	1,054000	22,345	1,054000
22,375	1,277000	24,866	16,611000	24,861	16,600000	24,861	0,000000	24,866	0,490000	24,866	0,500000	24,867	21,700000			22,375	1,056000	22,375	1,056000	22,375	1,056000	22,375	1,056000			22,375	1,056000	22,375	1,056000
22,405	1,270000	24,899	16,611000	24,894	16,600000	24,894	0,000000	24,899	0,500000	24,899	0,500000	24,900	21,700000			22,405	1,057000	22,405	1,057000	22,405	1,057000	22,405	1,057000			22,405	1,057000	22,405	1,057000
22,435	1,257000	24,933	16,610000	24,928	16,600000	24,928	0,000000	24,933	0,480000	24,933	0,500000	24,933	21,700000			22,435	1,058000	22,435	1,058000	22,435	1,058000	22,435	1,058000			22,435	1,058000	22,435	1,058000
22,465	1,249000	24,966	16,610000	24,961	16,600000	24,961	0,000000	24,966	0,490000	24,966	0,500000	24,967	21,700000			22,465	1,059000	22,465	1,059000	22,465	1,059000	22,465	1,059000			22,465	1,059000	22,465	1,059000
22,495	1,236000	24,999	16,610000	24,994	16,600000	24,994	0,000000	24,999	0,500000	24,999	0,500000	25,000	21,700000			22,495	1,061000	22,495	1,061000	22,495	1,061000	22,495	1,061000			22,495	1,061000	22,495	1,061000
22,525	1,225000	25,033	16,609000	25,028	16,600000	25,028	0,000000	25,033	0,490000	25,033	0,500000	25,033	21,700000			22,525	1,062000	22,525	1,062000	22,525	1,062000	22,525	1,062000			22,525	1,062000	22,525	1,062000
22,555	1,216000	25,066	16,609000	25,061	16,600000	25,061	0,000000	25,066	0,490000	25,066	0,500000	25,067	21,700000			22,555	1,063000	22,555	1,063000	22,555	1,063000	22,555	1,063000			22,555	1,063000	22,555	1,063000
22,585	1,204000	25,099	16,609000	25,094	16,600000	25,094	0,000000	25,099	0,490000	25,099	0,500000	25,100	21,700000			22,585	1,065000	22,585	1,065000	22,585	1,065000	22,585	1,065000			22,585	1,065000	22,585	1,065000
22,615	1,199000	25,133	16,611000	25,127	16,600000	25,127	0,000000	25,133	0,500000	25,133	0,500000	25,133	21,700000			22,615	1,066000	22,615	1,066000	22,615	1,066000	22,615	1,066000			22,615	1,066000	22,615	1,066000
22,645	1,186000	25,166	16,609000	25,161	16,600000	25,161	0,000000	25,166	0,490000	25,166	0,500000	25,167	21,700000			22,645	1,068000	22,645	1,068000	22,645	1,068000	22,645	1,068000			22,645	1,068000	22,645	1,068000
22,675	1,182000	25,199	16,609000	25,194	16,600000	25,194	0,000000	25,199	0,480000	25,199	0,500000	25,200	21,700000			22,675	1,069000	22,675	1,069000	22,675	1,069000	22,675	1,069000			22,675	1,069000	22,675	1,069000
22,705	1,168000	25,233	16,604000	25,227	16,600000	25,227	0,000000	25,233	0,480000	25,233	0,500000	25,233	21,700000			22,705	1,070000	22,705	1,070000	22,705	1,070000	22,705	1,070000			22,705	1,070000	22,705	1,070000
22,735	1,159000	25,266	16,609000	25,261	16,600000	25,261	0,000000	25,266	0,500000	25,266	0,500000	25,267	21,700000			22,735	1,071000	22,735	1,071000	22,735	1,071000	22,735	1,071000			22,735	1,071000	22,735	1,071000
22,765	1,150000	25,299	16,610000	25,294	16,600000	25,294	0,000000	25,299	0,480000	25,299	0,500000	25,300	21,700000			22,765	1,072000	22,765	1,072000	22,765	1,072000	22,765	1,072000			22,765	1,072000	22,765	1,072000
22,795	1,138000	25,333	16,611000	25,327	16,600000	25,327	0,000000	25,333	0,490000	25,333	0,500000	25,333	21,700000			22,795	1,074000	22,795	1,074000	22,795	1,074000	22,795	1,074000			22,795	1,074000	22,795	1,074000
22,825	1,135000	25,366	16,607000	25,361	16,600000	25,361	0,000000	25,366	0,470000	25,366	0,500000	25,367	21,700000			22,825	1,075000	22,825	1,075000	22,825	1,075000	22,825	1,075000			22,825	1,075000	22,825	1,075000
22,855	1,123000	25,399	16,609000	25,394	16,600000	25,394	0,000000	25,399	0,500000	25,399	0,500000	25,400	21,700000			22,855	1,076000	22,855	1,076000	22,855	1,076000	22,855	1,076000			22,855	1,076000	22,855	1,076000
22,885	1,119000	25,433	16,607000	25,427	16,600000	25,427	0,000000	25,433	0,480000	25,433	0,500000	25,433	21,700000			22,885	1,077000	22,885	1,077000	22,885	1,077000	22,885	1,077000			22,885	1,077000	22,885	1,077000
22,915	1,110000	25,466	16,610000	25,461	16,600000	25,461	0,000000	25,466	0,490000	25,466	0,500000	25,467	21,700000			22,915	1,078000	22,915	1,078000	22,915	1,078000	22,915	1,078000			22,915	1,078000	22,915	1,078000
22,945	1,106000	25,499	16,609000	25,494	16,600000	25,494	0,000000	25,499	0,490000	25,499	0,500000	25,500	21,700000			22,945	1,080000	22,945	1,080000	22,945	1,080000	22,945	1,080000			22,945	1,080000	22,945	1,080000
22,975	1,103000	25,533	16,612000	25,527	16,600000	25,527	0,000000	25,533	0,500000	25,533	0,500000	25,533	21,700000			22,975	1,081000	22,975	1,081000	22,975	1,081000	22,975	1,081000			22,975	1,081000	22,975	1,081000
23,005	1,098000	25,566	16,614000	25,561	16,600000	25,561	0,000000	25,566	0,490000	25,566	0,500000	25,567	21,700000			23,005	1,081000	23,005	1,081000	23,005	1,081000	23,005	1,081000			23,005	1,081000	23,005	1,081000
23,035	1,100000	25,599	16,618000	25,594	16,600000	25,594	0,000000	25,599	0,490000	25,599	0,500000	25,600	21,700000			23,035	1,082000	23,035	1,082000	23,035	1,082000	23,035	1,082000			23,035	1,082000	23,035	1,082000
23,065	1,090000	25,633	16,621000	25,627	16,600000	25,627	0,000000	25,633	0,500000	25,633	0,500000	25,633	21,700000			23,065	1,083000	23,065	1,083000	23,065	1,083000	23,065	1,083000			23,065	1,083000	23,065	1,083000
23,095	1,092000	25,666	16,623000	25,661	16,600000	25,661	0,000000	25,666	0,490000	25,666	0,500000	25,667	21,700000			23,095	1,084000	23,095	1,084000	23,095	1,084000	23,095	1,084000			23,095	1,084000	23,095	1,084000
23,125	1,087000	25,699	16,624000	25,694	16,600000	25,694	0,000000	25,699	0,480000	25,699	0,500000	25,700	21,700000			23,125	1,085000	23,125	1,085000	23,125	1,085000	23,125	1,085000			23,125	1,085000	23,125	1,085000
23,155	1,086000	25,733	16,622000	25,727	16,600000	25,727	0,000000	25,733	0,490000	25,733	0,500000	25,733	21,600000			23,155	1,087000	23,155	1,087000	23,155	1,087000	23,155	1,087000			23,155	1,087000	23,155	1,087000
23,185	1,085000	25,766	16,623000	25,761	16,600000	25,761	0,000000	25,766	0,490000	25,766	0,500000	25,767	21,600000			23,185	1,082000	23,185	1,082000	23,185	1,082000	23,185	1,082000			23,185	1,082000	23,185	1,082000
23,215	1,079000	25,799	16,621000	25,794	16,600000	25,794	0,000000	25,799	0,490000	25,799	0,500000	25,800	21,600000			23,215	1,080000	23,215	1,080000	23,215	1,080000	23,215	1,080000			23,215	1,080000	23,215	1,080000
23,245	1,081000	25,833	16,621000	25,827	16,600000	25,827	0,000000	25,833	0,490000	25,833	0,500000	25,833	21,600000			23,245	1,079000	23,245	1,079000	23,245	1,079000	23,245	1,079000			23,245	1,079000	23,245	1,079000
23,275	1,073000	25,866	16,617000	25,861	16,600000	25,861	0,000000	25,866	0,480000	25,866	0,500000	25,867	21,600000			23,275	1,071000	23,275	1,071000	23,275	1,071000	23,275	1,071000			23,275	1,071000	23,275	1,071000
23,305	1,071000	25,899	16,619000	25,894	16,600000	25,894	0,000000	25,899	0,490000	25,899	0,500000	25,900	21,600000			23,305	1,070000	23,305	1,070000	23,305	1,070000	23,305	1,070000			23,305	1,070000	23,305	1,070000
23,335	1,065000	25,933	16,617000	25,927	16,600000	25,927	0,000000	25,933	0,480000	25,933	0,500000	25,933	21,600000			23,335	1,064000	23,335	1,064000	23,335	1,064000	23,335	1,064000			23,335	1,064000	23,335	1,064000
23,365	1,064000	25,966	16,620000	25,961	16,600000	25,961	0,000000	25,966	0,490000	25,966	0,500000	25,967	21,600000			23,365	1,065000	23,365	1,065000	23,365	1,065000	23,365	1,065000			23,365	1,065000	23,365	1,065000
23,395	1,064000	25,999	16,620000	25,994	16,600000	25,994	0,000000	25,999	0,480000	25,999	0,500000	26,000	21,600000			23,395	1,060000	23,395	1,060000	23,395	1,060000	23,395	1,060000			23,395	1,060000	23,395	1,060000
23,425	1,056000	26,033	16,625000	26,027	16,600000	26,027	0,000000	26,033	0,500000	26,033	0,500000	26,033	21,600000			23,425	1,056000	23,425	1,056000	23,425	1,056000	23,425	1,056000			23,425	1,056000	23,425	1,056000
23,455	1,057000	26,066	16,624000	26,061	16,600000	26,061	0,000000	26,066	0,480000	26,066	0,500000	26,067	21,600000			23,455	1,056000	23,455	1,056000	23,455	1,056000	23,455	1,056000			23,455	1,056000	23,455	1,056000
23,485	1,052000	26,099	16,630000	26,094	16,600000	26,094	0,000000	26,099	0,490000	26,099	0,500000	26,100	21,600000			23,485	1,054000	23,485	1,054000	23,485	1,054000	23,485	1,054000			23,485	1,054000	23,485	1,054000
23,515	1,058000	26,133	16,630000	26,127	16,600000	26,127	0,000000	26,133	0,480000	26,133	0,500000	26,133	21,600000			23,515	1,060000	23,515	1,060000	23,515	1,060000	23,515	1,060000			23,515	1,060000	23,515	1,060000
23,545	1,056000	26,166	16,633000	26,161	16,600000	26,161	0,000000	26,166	0,500000	26,166	0,500000	26,167	21,600000			23,545	1,054000	23,545	1,054000	23,545	1,054000	23,545	1,054000			23,545	1,054000	23,545	1,054000
23,575	1,055000	26,199	16,633000	26,194	16,600000	26,194	0,000000	26,199	0,490000	26,199	0,500000	26,200	21,600000			23,575	1,057000	23,575	1,057000	23,575	1,057000	23,575	1,057000			23,575	1,057000	23,575	1,057000
23,605	1,059000															23,605	1,058000	23,605	1,058000	23,605	1,058000	23,605	1,058000			23,605	1,058000	23,605	1,058000
23,634	1,060000															23,634	1,063000	23,634	1,063000	23,634	1,063000	23,634	1,063000			23,634	1,063000	23,634	1,063000
23,664	1,069000															23,664	1,070000	23,664	1,070000	23,664	1,070000	23,664	1,070000			23,664	1,070000	23,664	1,070000
23,694	1,069000															23,694	1,070000	23,694	1,070000	23,694	1,070000	23,694	1,070000			23,694	1,070000	23,694	1,070000
23,724	1,077000															23,724	1,080000	23,724	1,080000	23,724	1,080000	23,724	1,080000			23,724	1,080000	23,724	1,080000
23,754	1,082000															23,754	1,083000	23,754	1,083000	23,754	1,083000	23,754	1,083000			23,754	1,083000	23,754	1,083000
23,784	1,090000															23,784	1,093000	23,784	1,093000	23,784	1,093000	23,784	1,093000			23,784	1,093000	23,784	1,093000
23,814	1,097000															23,814	1,097000	23,814	1,097000	23,814	1,097000	23,814	1,097000			23,814	1,097000	23,814	1,097000
23,844	1,098000															23,844	1,102000	23,844	1,102000	23,844	1,102000	23,844	1,102000			23,844	1,102000	23,844	1,102000
23,874	1,108000															23,874	1,106000	23,874	1,106000	23,874	1,106000	23,874	1,106000			23,874	1,106000	23,874	1,106000
23,904	1,112000															23,904	1,106000	23,904	1,106000	23,904	1,106000	23,904	1,106000			23,904	1,106000	23,904	1,106000
23,934	1,119000															23,934	1,107000	23,934	1,107000	23,934	1,107000	23,934	1,107000			23,934	1,107000	23,934	1,107000
23,964	1,121000															23,964	1,107000	23,964	1,107000	23,964	1,107000	23,964	1,107000			23,964	1,107000	23,964	1,107000
23,994	1,127000															23,994	1,108000	23,994	1,108000	23,994	1,108000	23,994	1,108000			23,994	1,108000	23,994	1,108000
24,024	1,132000															24,024	1,109000	24,024	1,109000	24,024	1,109000	24,024	1,109000			24,024	1,109000	24,024	1,109000
24,054	1,134000															24,054	1,110000	24,054	1,110000	24,054	1,110000	24,054	1,110000			24,054	1,110000	24,054	1,110000
24,084	1,140000															24,084	1,110000	24,084	1,110000	24,084	1,110000	24,084	1,110000			24,084	1,110000	24,084	1,110000
24,114	1,139000															24,114	1,111000	24,114	1,111000	24,114	1,111000	24,114	1,111000			24,114	1,111000	24,114	1,111000
24,144	1,146000															24,144	1,111000	24,144	1,111000	24,144	1,111000	24,144	1,111000			24,144	1,111000	24,144	1,111000
24,174	1,145000															24,174	1,112000	24,174	1,112000	24,174	1,112000	24,174	1,112000			24,174	1,112000	24,174	1,112000
24,204	1,146000															24,204	1,112000	24,204	1,112000	24,204	1,112000	24,204	1,112000			24,204	1,112000	24,204	1,112000
24,234	1,149000															24,234	1,113000	24,234	1,113000	24,234	1,113000	24,234	1,113000			24,234	1,113000	24,234	1,113000
24,264	1,146000															24,264	1,113000	24,264	1,113000	24,264	1,113000	24,264	1,113000			24,264	1,113000	24,264	1,113000
24,294	1,151000															24,294	1,114000	24,294	1,114000	24,294	1,114000	24,294	1,114000			24,294	1,114000	24,294	1,114000
24,324	1,147000															24,324	1,114000	24,324	1,114000	24,324	1,114000	24,324	1,114000			24,324	1,114000	24,324	1,114000
24,354	1,151000															24,354	1,115000	24,354	1,115000	24,354	1,115000	24,354	1,115000			24,354	1,115000	24,354	1,115000
24,384	1,150000															24,384	1,115000	24,384	1,115000	24,384	1,115000	24,384	1,115000			24,384	1,115000	24,384	1,115000
24,414	1,149000															24,414	1,116000	24,414	1,116000	24,414	1,116000	24,414	1,116000			24,414	1,116000	24,414	1,116000
24,444	1,149000															24,444	1,116000	24,444	1,116000	24,444	1,116000	24,444	1,116000			24,444	1,116000	24,444	1,116000
24,474	1,141000															24,474	1,117000	24,474	1,117000	24,474	1,117000	24,474	1,117000			24,474	1,117000	24,474	1,117000
24,504	1,143000															24,504	1,117000	24,504	1,117000	24,504	1,117000	24,504	1,117000			24,504	1,117000	24,504	1,117000
24,534	1,138000															24,534	1,117000	24,534	1,117000	24,534	1,117000	24,534	1,117000			24,534	1,117000	24,534	1,117000
24,564	1,140000															24,564	1,118000	24,564	1,118000	24,564	1,118000	24,564	1,118000			24,564	1,118000	24,564	1,118000
24,594	1,138000															24,594	1,118000	24,594	1,118000	24,594	1,118000	24,594	1,118000			24,594	1,118000	24,594	1,118000
24,624	1,138000															24,624	1,119000	24,624	1,119000	24,624	1,119000	24,624	1,119000			24,624	1,119000	24,624	1,119000
24,654	1,140000															24,654	1,119000	24,654	1,119000	24,654	1,119000	24,654	1,119000			24,654	1,119000	24,654	1,119000
24,684	1,135000															24,684	1,120000	24,684	1,120000	24,684	1,120000	24,684	1,120000			24,684	1,120000	24,684	1,120000
24,714	1,139000															24,714	1,120000	24,714	1,120000	24,714	1,120000	24,714	1,120000			24,714	1,120000	24,714	1,120000
24,744	1,133000															24,744	1,120000	24,744	1,120000	24,744	1,120000	24,744	1,120000			24,744	1,120000	24,744	1,120000
24,774	1,135000															24,774	1,121000	24,774	1,121000	24,774	1,121000	24,774	1,121000			24,774	1,121000	24,774	1,121000
24,804	1,134000															24,804	1,121000	24,804	1,121000	24,804	1,121000	24,804	1,121000			24,804	1,121000	24,804	1,121000
24,834	1,136000															24,834	1,121000	24,834	1,121000	24,834	1,121000	24,834	1,121000			24,834	1,121000	24,834	1,121000
24,864	1,141000															24,864	1,122000	24,864	1,122000	24,864	1,122000	24,864	1,122000			24,864	1,122000	24,864	1,122000
24,894	1,138000															24,894	1,122000	24,894	1,122000	24,894	1,122000	24,894	1,122000			24,894	1,122000	24,894	1,122000
24,924	1,143000															24,924	1,122000	24,924	1,122000	24,924	1,122000	24,924	1,122000			24,924	1,122000	24,924	1,122000
24,954	1,139000															24,954	1,123000	24,954	1,123000	24,954	1,123000	24,954	1,123000			24,954	1,123000	24,954	1,123000
24,984	1,137000															24,984	1,123000	24,984	1,123000	24,984	1,123000	24,984	1,123000			24,984	1,123000	24,984	1,123000
25,014	1,133000															25,014	1,124000	25,014	1,124000	25,014	1,124000	25,014	1,124000			25,014	1,124000	25,014	1,124000
25,044	1,132000															25,044	1,124000	25,044	1,124000	25,044	1,124000	25,044	1,124000			25,044	1,124000	25,044	1,124000
25,074	1,135000															25,074	1,124000	25,074	1,124000	25,074	1,124000	25,074	1,124000			25,074	1,124000	25,074	1,124000
25,104	1,132000															25,104	1,124000	25,104	1,124000	25,104	1,124000	25,104	1,124000			25,104	1,124000	25,104	1,124000
25,134	1,136000															25,134	1,125000	25,134	1,125000	25,134	1,125000	25,134	1,125000			25,134	1,125000	25,134	1,125000
25,164	1,133000															25,164	1,125000	25,164	1,125000	25,164	1,125000	25,164	1,125000			25,164	1,125000	25,164	1,125000
25,194	1,137000															25,194	1,125000	25,194	1,125000	25,194	1,125000	25,194	1,125000			25,194	1,125000	25,194	1,125000
25,224	1,138000															25,224	1,126000	25,224	1,126000	25,224	1,126000	25,224	1,126000			25,224	1,126000	25,224	1,126000
25,254	1,140000															25,254	1,126000	25,254	1,126000	25,254	1,126000	25,254	1,126000			25,254	1,126000	25,254	1,126000
25,284	1,145000															25,284	1,126000	25,284	1,126000	25,284	1,126000	25,284	1,126000			25,284	1,126000	25,284	1,126000
25,314	1,144000															25,314	1,127000	25,314	1,127000	25,314	1,127000	25,314	1,127000			25,314	1,127000	25,314	1,127000
25,344	1,148000															25,344	1,127000	25,344	1,127000	25,344	1,127000	25,344	1,127000			25,344	1,127000	25,344	1,127000
25,374	1,146000															25,374	1,127000	25,374	1,127000	25,374	1,127000	25,374	1,127000			25,374	1,127000	25,374	1,127000
25,404	1,153000															25,404	1,127000	25,404	1,127000	25,404	1,127000	25,404	1,127000			25,404	1,127000	25,404	1,127000
25,434	1,157000															25,434	1,127000	25,434	1,127000	25,434	1,127000	25,434	1,127000			25,434	1,127000	25,434	1,127000
25,464	1,163000															25,464	1,128000	25,464	1,128000	25,464	1,128000	25,464	1,128000			25,464	1,128000	25,464	1,128000
25,494	1,172000															25,494	1,128000	25,494	1,128000	25,494	1,128000	25,494	1,128000			25,494	1,128000	25,494	1,128000
25,524	1,180000															25,524	1,128000	25,524	1,128000	25,524	1,128000	25,524	1,128000			25,524	1,128000	25,524	1,128000
25,554	1,200000															25,554	1,128000	25,554	1,128000	25,554	1,128000	25,554	1,128000			25,554	1,128000	25,554	1,128000
25,584	1,218000															25,584	1,129000	25,584	1,129000	25,584	1,129000	25,584	1,129000			25,584	1,129000	25,584	1,129000
25,614	1,248000															25,614	1,129000	25,614	1,129000	25,614	1,129000	25,614	1,129000			25,614	1,129000	25,614	1,129000
25,644	1,283000															25,644	1,129000	25,644	1,129000	25,644	1,129000	25,644	1,129000			25,644	1,129000	25,644	1,129000
25,674	1,329000															25,674	1,129000	25,674	1,129000	25,674	1,129000	25,674	1,129000			25,674	1,129000	25,674	1,129000
25,704	1,391000															25,704	1,129000	25,704	1,129000	25,704	1,129000	25,704	1,129000			25,704	1,129000	25,704	1,129000
25,734	1,469000															25,734	1,129000	25,734	1,129000	25,734	1,129000	25,734	1,129000			25,734	1,129000	25,734	1,129000
25,764	1,576000															25,764	1,129000	25,764	1,129000	25,764	1,129000	25,764	1,129000			25,764	1,129000	25,764	1,129000
25,794	1,711000															25,794	1,130000	25,794	1,130000	25,794	1,130000	25,794	1,130000			25,794	1,130000	25,794	1,130000
25,824	1,885000															25,824	1,130000	25,824	1,130000	25,824	1,130000	25,824	1,130000			25,824	1,130000	25,824	1,130000
25,854	2,090000															25,854	1,130000	25,854	1,130000	25,854	1,130000	25,854	1,130000			25,854	1,130000	25,854	1,130000
25,884	2,348000															25,884	1,130000	25,884	1,130000	25,884	1,130000	25,884	1,130000			25,884	1,130000	25,884	1,130000
25,914	2,646000															25,914	1,130000	25,914	1,130000	25,914	1,130000	25,914	1,130000			25,914	1,130000	25,914	1,130000
25,944	3,012000															25,944	1,130000	25,944	1,130000	25,944	1,130000	25,944	1,130000			25,944	1,130000	25,944	1,130000
25,974	3,425000															25,974	1,130000	25,974	1,130000	25,974	1,130000	25,974	1,130000			25,974	1,130000	25,974	1,130000
26,004	3,912000															26,004	1,130000	26,004	1,130000	26,004	1,130000	26,004	1,130000			26,004	1,130000	26,004	1,130000
26,034	4,446000															26,034	1,130000	26,034	1,130000	26,034	1,130000	26,034	1,130000			26,034	1,130000	26,034	1,130000
26,064	5,059000															26,064	1,130000	26,064	1,130000	26,064	1,130000	26,064	1,130000			26,064	1,130000	26,064	1,130000
26,094	5,700000															26,094	1,130000	26,094	1,130000	26,094	1,130000	26,094	1,130000			26,094	1,130000	26,094	1,130000
26,124	6,402000															26,124	1,130000	26,124	1,130000	26,124	1,130000	26,124	1,130000			26,124	1,130000	26,124	1,130000
26,154	7,135000															26,154	1,130000	26,154	1,130000	26,154	1,130000	26,154	1,130000			26,154	1,130000	26,154	1,130000
26,184	7,893000															26,184	1,130000	26,184	1,130000	26,184	1,130000	26,184	1,130000			26,184	1,130000	26,184	1,130000
26,214	8,669000															26,214	1,130000	26,214	1,130000	26,214	1,130000	26,214	1,130000			26,214	1,130000	26,214	1,130000
