# Supplementary material for: Ancestral [Fe-S] biogenesis system SMS has a unique mechanism of cluster assembly and sulfur utilization
Source: PLoS Biol. 2025 Jun 25;23(6):e3003223. doi: 10.1371/journal.pbio.3003223 (PMC12192291; doi:10.1371/journal.pbio.3003223)
Supplement: S1 Data — (ZIP) [file pbio.3003223.s007.zip › S1_Data/RawFig1d.xlsx]

## Sheet: Feuil1
Wave (B)	SmsB	Wave ©	SmsC
650.8	0.0105643	250.278	0.873962
650.6	0.010587	250.878	0.875519
650.4	0.010609	251.477	0.879139
650.2	0.0106309	252.076	0.879084
650	0.0106522	252.675	0.880176
649.8	0.0106741	253.274	0.877438
649.6	0.0106968	253.873	0.879759
649.4	0.0107193	254.473	0.88743
649.2	0.0107411	255.072	0.892377
649	0.0107625	255.671	0.902393
648.8	0.0107848	256.27	0.91208
648.6	0.0108056	256.869	0.923019
648.4	0.0108261	257.468	0.937854
648.2	0.010848	258.066	0.948856
648	0.0108693	258.665	0.964699
647.8	0.0108908	259.264	0.970291
647.6	0.0109117	259.863	0.984219
647.4	0.0109345	260.462	0.999003
647.2	0.0109555	261.061	1.01689
647	0.0109769	261.659	1.03002
646.8	0.0109979	262.258	1.04967
646.6	0.0110192	262.857	1.07057
646.4	0.0110426	263.455	1.0902
646.2	0.0110629	264.054	1.09921
646	0.0110848	264.652	1.11303
645.8	0.0111052	265.251	1.12799
645.6	0.0111248	265.849	1.14788
645.4	0.011146	266.448	1.1648
645.2	0.0111685	267.046	1.18157
645	0.0111884	267.645	1.19709
644.8	0.0112092	268.243	1.21801
644.6	0.0112316	268.841	1.23642
644.4	0.0112535	269.44	1.25704
644.2	0.0112763	270.038	1.26503
644	0.0112976	270.636	1.27865
643.8	0.0113198	271.234	1.28908
643.6	0.0113414	271.833	1.31637
643.4	0.0113642	272.431	1.33572
643.2	0.0113853	273.029	1.35988
643	0.0114069	273.627	1.36274
642.8	0.011429	274.225	1.37585
642.6	0.0114516	274.823	1.37568
642.4	0.0114725	275.421	1.38354
642.2	0.0114941	276.019	1.39245
642	0.011517	276.617	1.39556
641.8	0.0115378	277.215	1.39313
641.6	0.011559	277.813	1.39708
641.4	0.0115799	278.41	1.396
641.2	0.0116032	279.008	1.38181
641	0.0116262	279.606	1.36221
640.8	0.0116481	280.204	1.36221
640.6	0.0116697	280.801	1.35777
640.4	0.011692	281.399	1.34832
640.2	0.0117144	281.997	1.33848
640	0.0117356	282.594	1.3239
639.8	0.0117596	283.192	1.30738
639.6	0.0117827	283.789	1.27863
639.4	0.0118056	284.387	1.246
639.2	0.0118314	284.984	1.21185
639	0.0118546	285.582	1.17574
638.8	0.0118774	286.179	1.13807
638.6	0.0119003	286.777	1.09842
638.4	0.0119231	287.374	1.06046
638.2	0.0119448	287.971	1.02755
638	0.0119678	288.568	0.989961
637.8	0.011991	289.166	0.954323
637.6	0.0120138	289.763	0.924344
637.4	0.0120372	290.36	0.896784
637.2	0.0120605	290.957	0.871158
637	0.0120834	291.554	0.843915
636.8	0.0121074	292.151	0.821109
636.6	0.0121308	292.749	0.797188
636.4	0.0121548	293.346	0.773285
636.2	0.0121778	293.943	0.753634
636	0.0122033	294.539	0.736225
635.8	0.0122277	295.136	0.721432
635.6	0.0122523	295.733	0.706919
635.4	0.0122773	296.33	0.69743
635.2	0.0123008	296.927	0.686478
635	0.0123255	297.524	0.678037
634.8	0.0123475	298.121	0.667503
634.6	0.0123686	298.717	0.659499
634.4	0.0123915	299.314	0.650562
634.2	0.0124143	299.911	0.641332
634	0.0124394	300.507	0.634965
633.8	0.0124638	301.104	0.628929
633.6	0.0124888	301.7	0.625507
633.4	0.0125117	302.297	0.618269
633.2	0.0125358	302.893	0.611098
633	0.0125603	303.49	0.604325
632.8	0.0125837	304.086	0.60194
632.6	0.0126067	304.683	0.598745
632.4	0.0126316	305.279	0.595162
632.2	0.0126562	305.875	0.592091
632	0.012681	306.472	0.588363
631.8	0.0127078	307.068	0.585044
631.6	0.012733	307.664	0.581082
631.4	0.0127591	308.26	0.577419
631.2	0.012785	308.857	0.574238
631	0.0128096	309.453	0.572531
630.8	0.0128345	310.049	0.56917
630.6	0.0128601	310.645	0.565099
630.4	0.0128835	311.241	0.559897
630.2	0.012909	311.837	0.557316
630	0.0129338	312.433	0.557121
629.8	0.0129583	313.029	0.55583
629.6	0.0129818	313.625	0.556107
629.4	0.0130066	314.221	0.551359
629.2	0.0130311	314.817	0.550733
629	0.0130565	315.412	0.548791
628.8	0.0130818	316.008	0.549891
628.6	0.0131075	316.604	0.547305
628.4	0.0131344	317.2	0.545424
628.2	0.0131612	317.795	0.543478
628	0.0131856	318.391	0.542936
627.8	0.0132114	318.987	0.539925
627.6	0.0132361	319.582	0.539253
627.4	0.0132606	320.178	0.536549
627.2	0.0132862	320.773	0.53535
627	0.013312	321.369	0.533044
626.8	0.0133379	321.964	0.531088
626.6	0.0133633	322.56	0.529607
626.4	0.0133895	323.155	0.527264
626.2	0.0134157	323.75	0.524503
626	0.0134414	324.346	0.521412
625.8	0.0134661	324.941	0.520333
625.6	0.0134916	325.536	0.519923
625.4	0.0135158	326.131	0.518539
625.2	0.0135399	326.727	0.516824
625	0.0135645	327.322	0.515628
624.8	0.0135891	327.917	0.514437
624.6	0.013615	328.512	0.513
624.4	0.0136395	329.107	0.509913
624.2	0.0136641	329.702	0.508292
624	0.0136898	330.297	0.505194
623.8	0.0137149	330.892	0.504001
623.6	0.0137397	331.487	0.503021
623.4	0.013766	332.082	0.502271
623.2	0.0137925	332.677	0.5014
623	0.0138188	333.271	0.499231
622.8	0.0138441	333.866	0.497308
622.6	0.0138699	334.461	0.495134
622.4	0.0138959	335.056	0.494983
622.2	0.0139207	335.65	0.493208
622	0.0139458	336.245	0.490506
621.8	0.0139718	336.84	0.487305
621.6	0.0139997	337.434	0.485677
621.4	0.014027	338.029	0.484046
621.2	0.0140515	338.623	0.483561
621	0.0140772	339.218	0.483435
620.8	0.0141028	339.812	0.483998
620.6	0.0141273	340.407	0.480582
620.4	0.0141515	341.001	0.478066
620.2	0.0141748	341.596	0.475605
620	0.0142007	342.19	0.476482
619.8	0.0142261	342.784	0.475996
619.6	0.0142511	343.378	0.475895
619.4	0.0142775	343.973	0.47466
619.2	0.0143013	344.567	0.47421
619	0.0143277	345.161	0.472854
618.8	0.0143536	345.755	0.471968
618.6	0.0143773	346.349	0.47083
618.4	0.0144025	346.943	0.470473
618.2	0.0144284	347.537	0.46927
618	0.0144549	348.131	0.468221
617.8	0.0144817	348.725	0.467368
617.6	0.0145089	349.319	0.468029
617.4	0.0145338	349.913	0.468391
617.2	0.0145608	350.507	0.46729
617	0.0145869	351.101	0.465797
616.8	0.0146124	351.695	0.465815
616.6	0.014637	352.288	0.466641
616.4	0.0146641	352.882	0.467647
616.2	0.0146899	353.476	0.467424
616	0.0147172	354.069	0.46757
615.8	0.0147434	354.663	0.467743
615.6	0.01477	355.257	0.467527
615.4	0.014796	355.85	0.467443
615.2	0.0148205	356.444	0.468253
615	0.0148473	357.037	0.468577
614.8	0.014876	357.631	0.468148
614.6	0.014903	358.224	0.468082
614.4	0.0149293	358.817	0.469645
614.2	0.0149578	359.411	0.470528
614	0.0149854	360.004	0.470489
613.8	0.0150134	360.597	0.469309
613.6	0.0150391	361.191	0.471436
613.4	0.0150668	361.784	0.471127
613.2	0.0150947	362.377	0.472608
613	0.0151219	362.97	0.471037
612.8	0.0151493	363.563	0.472439
612.6	0.015176	364.156	0.472422
612.4	0.0152041	364.749	0.473162
612.2	0.0152328	365.342	0.473785
612	0.0152602	365.935	0.474318
611.8	0.0152882	366.528	0.473543
611.6	0.0153158	367.121	0.473113
611.4	0.0153441	367.714	0.473988
611.2	0.0153707	368.307	0.475693
611	0.0153986	368.9	0.476409
610.8	0.0154258	369.493	0.475603
610.6	0.0154543	370.085	0.475594
610.4	0.0154824	370.678	0.475377
610.2	0.0155123	371.271	0.478105
610	0.01554	371.863	0.479343
609.8	0.0155681	372.456	0.480903
609.6	0.0155955	373.049	0.480625
609.4	0.0156234	373.641	0.480618
609.2	0.0156514	374.234	0.480696
609	0.01568	374.826	0.478704
608.8	0.0157092	375.419	0.478543
608.6	0.0157368	376.011	0.477417
608.4	0.0157663	376.603	0.479754
608.2	0.0157949	377.196	0.479665
608	0.0158231	377.788	0.480549
607.8	0.0158509	378.38	0.479181
607.6	0.0158789	378.973	0.479732
607.4	0.015908	379.565	0.480405
607.2	0.0159372	380.157	0.481551
607	0.0159653	380.749	0.482697
606.8	0.0159931	381.341	0.482873
606.6	0.0160216	381.933	0.481989
606.4	0.0160521	382.525	0.481807
606.2	0.0160812	383.117	0.482147
606	0.016109	383.709	0.484659
605.8	0.0161375	384.301	0.484178
605.6	0.0161668	384.893	0.48294
605.4	0.0161948	385.485	0.482001
605.2	0.0162238	386.077	0.482962
605	0.0162522	386.669	0.483993
604.8	0.0162814	387.26	0.484034
604.6	0.0163097	387.852	0.484167
604.4	0.0163386	388.444	0.484437
604.2	0.0163651	389.035	0.484537
604	0.0163934	389.627	0.483335
603.8	0.0164208	390.219	0.483618
603.6	0.0164498	390.81	0.482912
603.4	0.0164778	391.402	0.482845
603.2	0.0165051	391.993	0.48216
603	0.0165335	392.585	0.48217
602.8	0.0165628	393.176	0.483378
602.6	0.0165909	393.767	0.482844
602.4	0.0166186	394.359	0.483527
602.2	0.0166473	394.95	0.483618
602	0.016674	395.541	0.484046
601.8	0.0167022	396.133	0.483601
601.6	0.0167311	396.724	0.483728
601.4	0.0167598	397.315	0.484399
601.2	0.0167886	397.906	0.485045
601	0.0168163	398.497	0.483219
600.8	0.0168437	399.088	0.482588
600.6	0.0168728	399.679	0.480149
600.4	0.0169017	400.27	0.480463
600.2	0.0169302	400.861	0.479432
600	0.0169586	401.452	0.481091
599.8	0.0169861	402.043	0.481256
599.6	0.0170143	402.634	0.481776
599.4	0.0170429	403.225	0.480727
599.2	0.0170709	403.816	0.479791
599	0.0170975	404.406	0.479088
598.8	0.0171246	404.997	0.478873
598.6	0.0171521	405.588	0.478666
598.4	0.0171801	406.178	0.479064
598.2	0.0172076	406.769	0.478649
598	0.0172339	407.36	0.478717
597.8	0.0172628	407.95	0.477662
597.6	0.0172897	408.541	0.476843
597.4	0.0173165	409.131	0.475343
597.2	0.0173437	409.722	0.473488
597	0.0173713	410.312	0.473452
596.8	0.0173991	410.903	0.472885
596.6	0.017428	411.493	0.473763
596.4	0.0174544	412.083	0.473004
596.2	0.0174813	412.673	0.472208
596	0.0175079	413.264	0.470851
595.8	0.0175352	413.854	0.470178
595.6	0.0175621	414.444	0.469072
595.4	0.0175883	415.034	0.468858
595.2	0.0176146	415.624	0.46732
595	0.017641	416.214	0.466161
594.8	0.0176673	416.804	0.464821
594.6	0.0176931	417.394	0.4638
594.4	0.0177212	417.984	0.464956
594.2	0.017747	418.574	0.463624
594	0.0177733	419.164	0.463895
593.8	0.0177986	419.754	0.462782
593.6	0.0178242	420.344	0.462829
593.4	0.0178495	420.934	0.462115
593.2	0.0178753	421.523	0.460118
593	0.0179013	422.113	0.459756
592.8	0.0179271	422.703	0.457939
592.6	0.0179536	423.293	0.457013
592.4	0.0179797	423.882	0.456042
592.2	0.0180042	424.472	0.45421
592	0.0180292	425.061	0.453558
591.8	0.0180558	425.651	0.452476
591.6	0.018082	426.24	0.452315
591.4	0.018106	426.83	0.451476
591.2	0.0181317	427.419	0.449009
591	0.0181575	428.008	0.448249
590.8	0.0181827	428.598	0.446939
590.6	0.0182079	429.187	0.446901
590.4	0.0182332	429.776	0.44466
590.2	0.0182569	430.366	0.443267
590	0.0182812	430.955	0.440483
589.8	0.0183072	431.544	0.439499
589.6	0.0183333	432.133	0.438629
589.4	0.0183566	432.722	0.437545
589.2	0.0183806	433.311	0.436005
589	0.0184051	433.9	0.433808
588.8	0.0184289	434.489	0.432266
588.6	0.0184529	435.078	0.431358
588.4	0.0184772	435.667	0.430632
588.2	0.0185009	436.256	0.429106
588	0.0185244	436.845	0.428124
587.8	0.018548	437.434	0.427272
587.6	0.0185696	438.022	0.42538
587.4	0.0185948	438.611	0.423232
587.2	0.0186176	439.2	0.42093
587	0.0186418	439.789	0.419509
586.8	0.0186657	440.377	0.418276
586.6	0.0186881	440.966	0.416468
586.4	0.0187121	441.554	0.416099
586.2	0.0187361	442.143	0.414482
586	0.0187593	442.731	0.413582
585.8	0.0187817	443.32	0.412291
585.6	0.0188044	443.908	0.410827
585.4	0.0188276	444.497	0.408622
585.2	0.0188507	445.085	0.407003
585	0.0188748	445.673	0.405539
584.8	0.018897	446.262	0.403544
584.6	0.0189193	446.85	0.401041
584.4	0.0189427	447.438	0.399199
584.2	0.0189651	448.026	0.398385
584	0.0189875	448.614	0.397065
583.8	0.0190098	449.202	0.39508
583.6	0.0190324	449.79	0.394204
583.4	0.0190543	450.379	0.39186
583.2	0.0190757	450.967	0.389828
583	0.0190988	451.554	0.386934
582.8	0.0191206	452.142	0.386024
582.6	0.0191444	452.73	0.385772
582.4	0.0191661	453.318	0.38476
582.2	0.019189	453.906	0.383111
582	0.0192103	454.494	0.380464
581.8	0.0192336	455.081	0.378067
581.6	0.0192566	455.669	0.376655
581.4	0.0192782	456.257	0.374761
581.2	0.019302	456.845	0.374842
581	0.019324	457.432	0.373017
580.8	0.0193454	458.02	0.373042
580.6	0.0193688	458.607	0.370929
580.4	0.0193924	459.195	0.370407
580.2	0.0194159	459.782	0.367819
580	0.0194382	460.37	0.366311
579.8	0.0194604	460.957	0.364245
579.6	0.0194831	461.544	0.363893
579.4	0.0195067	462.132	0.362789
579.2	0.0195288	462.719	0.361623
579	0.0195505	463.306	0.359566
578.8	0.019574	463.893	0.358394
578.6	0.0195961	464.481	0.356924
578.4	0.0196196	465.068	0.355572
578.2	0.0196411	465.655	0.35409
578	0.019663	466.242	0.352174
577.8	0.0196854	466.829	0.351044
577.6	0.0197069	467.416	0.348525
577.4	0.0197291	468.003	0.34786
577.2	0.0197511	468.59	0.346361
577	0.019774	469.177	0.344882
576.8	0.0197971	469.764	0.34342
576.6	0.0198202	470.35	0.341952
576.4	0.0198431	470.937	0.341903
576.2	0.0198631	471.524	0.340231
576	0.0198865	472.111	0.339485
575.8	0.0199101	472.697	0.33818
575.6	0.0199332	473.284	0.337844
575.4	0.0199557	473.871	0.336539
575.2	0.0199773	474.457	0.33472
575	0.0199999	475.044	0.332948
574.8	0.0200208	475.63	0.330848
574.6	0.0200431	476.217	0.329833
574.4	0.0200673	476.803	0.328635
574.2	0.0200888	477.389	0.328424
574	0.0201111	477.976	0.327256
573.8	0.0201331	478.562	0.325664
573.6	0.0201545	479.148	0.32335
573.4	0.0201767	479.735	0.322533
573.2	0.0201987	480.321	0.321162
573	0.0202217	480.907	0.320679
572.8	0.0202464	481.493	0.31957
572.6	0.0202681	482.079	0.320201
572.4	0.0202906	482.665	0.319587
572.2	0.0203135	483.251	0.31926
572	0.0203364	483.837	0.317172
571.8	0.0203613	484.423	0.316773
571.6	0.0203834	485.009	0.314832
571.4	0.0204059	485.595	0.313474
571.2	0.0204299	486.181	0.311854
571	0.0204529	486.767	0.310633
570.8	0.020476	487.353	0.310218
570.6	0.0204973	487.938	0.310302
570.4	0.0205206	488.524	0.310031
570.2	0.0205442	489.11	0.309307
570	0.0205682	489.695	0.306733
569.8	0.0205906	490.281	0.305663
569.6	0.0206156	490.866	0.305121
569.4	0.0206368	491.452	0.303544
569.2	0.0206594	492.037	0.302024
569	0.0206823	492.623	0.300147
568.8	0.0207037	493.208	0.299933
568.6	0.0207271	493.794	0.299994
568.4	0.0207504	494.379	0.299484
568.2	0.0207725	494.964	0.299064
568	0.0207946	495.55	0.297744
567.8	0.0208177	496.135	0.296996
567.6	0.0208394	496.72	0.295839
567.4	0.0208619	497.305	0.295699
567.2	0.0208841	497.89	0.295103
567	0.0209069	498.475	0.294675
566.8	0.0209303	499.06	0.293877
566.6	0.0209531	499.645	0.292837
566.4	0.0209753	500.23	0.292701
566.2	0.0209995	500.815	0.290749
566	0.0210224	501.4	0.28992
565.8	0.0210461	501.985	0.288308
565.6	0.0210688	502.57	0.288339
565.4	0.0210898	503.155	0.287349
565.2	0.0211144	503.739	0.286775
565	0.0211384	504.324	0.286668
564.8	0.0211611	504.909	0.286873
564.6	0.0211857	505.493	0.286925
564.4	0.0212101	506.078	0.28504
564.2	0.021235	506.663	0.283379
564	0.0212579	507.247	0.281169
563.8	0.0212807	507.832	0.280917
563.6	0.0213039	508.416	0.281179
563.4	0.0213297	509.001	0.281827
563.2	0.0213524	509.585	0.281895
563	0.0213772	510.169	0.27979
562.8	0.0214029	510.754	0.279419
562.6	0.0214268	511.338	0.278478
562.4	0.0214524	511.922	0.278354
562.2	0.0214758	512.506	0.277552
562	0.0215022	513.091	0.277311
561.8	0.0215279	513.675	0.277652
561.6	0.0215543	514.259	0.27736
561.4	0.021579	514.843	0.27618
561.2	0.0216052	515.427	0.275735
561	0.0216317	516.011	0.274246
560.8	0.0216597	516.595	0.273704
560.6	0.0216849	517.179	0.273001
560.4	0.0217092	517.763	0.273516
560.2	0.0217336	518.346	0.27349
560	0.0217603	518.93	0.27273
559.8	0.0217855	519.514	0.271377
559.6	0.0218111	520.098	0.270912
559.4	0.0218352	520.681	0.269976
559.2	0.0218601	521.265	0.269982
559	0.0218866	521.849	0.269376
558.8	0.0219119	522.432	0.268688
558.6	0.0219355	523.016	0.267734
558.4	0.021962	523.599	0.267475
558.2	0.0219875	524.183	0.266985
558	0.0220148	524.766	0.266325
557.8	0.0220399	525.35	0.264714
557.6	0.0220672	525.933	0.264783
557.4	0.0220914	526.516	0.264381
557.2	0.0221179	527.1	0.264739
557	0.0221439	527.683	0.26483
556.8	0.0221707	528.266	0.264196
556.6	0.0221974	528.849	0.263778
556.4	0.0222256	529.432	0.262346
556.2	0.0222531	530.015	0.262861
556	0.0222803	530.599	0.262416
555.8	0.0223081	531.182	0.263253
555.6	0.0223345	531.765	0.262114
555.4	0.0223612	532.347	0.261851
555.2	0.0223862	532.93	0.260498
555	0.0224137	533.513	0.259841
554.8	0.0224408	534.096	0.258716
554.6	0.0224676	534.679	0.258133
554.4	0.0224948	535.262	0.257615
554.2	0.0225219	535.844	0.257462
554	0.0225521	536.427	0.256856
553.8	0.022582	537.01	0.256743
553.6	0.0226067	537.592	0.256608
553.4	0.0226351	538.175	0.256305
553.2	0.0226633	538.757	0.256205
553	0.0226923	539.34	0.255426
552.8	0.0227208	539.922	0.254936
552.6	0.022751	540.505	0.254303
552.4	0.0227793	541.087	0.254038
552.2	0.02281	541.67	0.253835
552	0.0228419	542.252	0.25366
551.8	0.0228718	542.834	0.252606
551.6	0.0228997	543.416	0.253228
551.4	0.0229298	543.999	0.252295
551.2	0.0229586	544.581	0.252135
551	0.0229903	545.163	0.250865
550.8	0.0230205	545.745	0.250611
550.6	0.0230503	546.327	0.250631
550.4	0.0230795	546.909	0.250439
550.2	0.0231091	547.491	0.250106
550	0.0231372	548.073	0.249845
549.8	0.0231673	548.655	0.248609
549.6	0.0231962	549.237	0.247552
549.4	0.0232267	549.819	0.246615
549.2	0.0232562	550.4	0.247218
549	0.0232872	550.982	0.248543
548.8	0.0233181	551.564	0.248745
548.6	0.0233489	552.146	0.248334
548.4	0.0233795	552.727	0.24696
548.2	0.0234103	553.309	0.246718
548	0.0234409	553.89	0.247172
547.8	0.0234716	554.472	0.247635
547.6	0.0235007	555.053	0.247098
547.4	0.0235301	555.635	0.245691
547.2	0.0235628	556.216	0.24498
547	0.0235944	556.798	0.244753
546.8	0.0236252	557.379	0.244672
546.6	0.0236577	557.96	0.24358
546.4	0.0236896	558.542	0.242689
546.2	0.0237182	559.123	0.24268
546	0.023749	559.704	0.24263
545.8	0.0237801	560.285	0.243133
545.6	0.0238087	560.866	0.242241
545.4	0.0238381	561.447	0.242347
545.2	0.0238702	562.028	0.241629
545	0.0239001	562.609	0.242366
544.8	0.0239308	563.19	0.242178
544.6	0.0239615	563.771	0.241739
544.4	0.0239921	564.352	0.240624
544.2	0.0240235	564.933	0.239655
544	0.0240555	565.514	0.239784
543.8	0.0240871	566.095	0.23926
543.6	0.0241199	566.675	0.239437
543.4	0.0241516	567.256	0.238536
543.2	0.0241846	567.837	0.238385
543	0.0242164	568.417	0.237691
542.8	0.0242484	568.998	0.237635
542.6	0.0242803	569.579	0.237367
542.4	0.0243123	570.159	0.237171
542.2	0.0243432	570.74	0.237247
542	0.0243775	571.32	0.237527
541.8	0.0244081	571.9	0.237798
541.6	0.0244402	572.481	0.237321
541.4	0.0244731	573.061	0.236619
541.2	0.0245066	573.641	0.236516
541	0.0245397	574.222	0.235885
540.8	0.0245737	574.802	0.235209
540.6	0.0246075	575.382	0.235019
540.4	0.0246394	575.962	0.235328
540.2	0.0246708	576.542	0.235506
540	0.0247038	577.122	0.235133
539.8	0.0247397	577.702	0.234661
539.6	0.0247825	578.282	0.234285
539.4	0.0248163	578.862	0.233724
539.2	0.0248505	579.442	0.233585
539	0.0248859	580.022	0.233393
538.8	0.0249179	580.602	0.232815
538.6	0.0249534	581.182	0.231702
538.4	0.0249877	581.761	0.231366
538.2	0.0250221	582.341	0.232253
538	0.0250573	582.921	0.233405
537.8	0.0250928	583.5	0.233231
537.6	0.0251252	584.08	0.232513
537.4	0.0251604	584.66	0.232268
537.2	0.0251948	585.239	0.231635
537	0.0252289	585.819	0.23158
536.8	0.0252634	586.398	0.231311
536.6	0.0252975	586.977	0.232311
536.4	0.0253345	587.557	0.232093
536.2	0.0253691	588.136	0.232009
536	0.025406	588.715	0.231521
535.8	0.0254418	589.295	0.231208
535.6	0.0254749	589.874	0.23027
535.4	0.0255107	590.453	0.229791
535.2	0.0255464	591.032	0.229623
535	0.0255818	591.611	0.229854
534.8	0.0256158	592.19	0.229217
534.6	0.0256521	592.769	0.228452
534.4	0.0256847	593.348	0.228326
534.2	0.0257186	593.927	0.228675
534	0.0257561	594.506	0.228939
533.8	0.0257939	595.085	0.229669
533.6	0.0258309	595.664	0.229737
533.4	0.0258659	596.243	0.229965
533.2	0.0258929	596.821	0.228801
533	0.0259281	597.4	0.227926
532.8	0.0259629	597.979	0.227443
532.6	0.0259984	598.558	0.227244
532.4	0.0260356	599.136	0.227893
532.2	0.0260707	599.715	0.228526
532	0.0261094	600.293	0.228876
531.8	0.026146	600.872	0.227965
531.6	0.026183	601.45	0.227596
531.4	0.0262194	602.029	0.227618
531.2	0.0262567	602.607	0.227713
531	0.0262915	603.185	0.22624
530.8	0.0263266	603.764	0.225348
530.6	0.0263636	604.342	0.224419
530.4	0.0264006	604.92	0.224246
530.2	0.0264383	605.498	0.224147
530	0.0264743	606.076	0.225223
529.8	0.0265121	606.654	0.226133
529.6	0.026548	607.233	0.226118
529.4	0.0265849	607.811	0.22553
529.2	0.0266224	608.389	0.225216
529	0.0266595	608.966	0.224548
528.8	0.026697	609.544	0.224346
528.6	0.0267357	610.122	0.22375
528.4	0.0267739	610.7	0.224496
528.2	0.0268101	611.278	0.224025
528	0.02685	611.856	0.224779
527.8	0.0268869	612.433	0.224711
527.6	0.026924	613.011	0.224667
527.4	0.0269617	613.589	0.22374
527.2	0.0269994	614.166	0.222571
527	0.027037	614.744	0.222304
526.8	0.0270735	615.321	0.221576
526.6	0.0271126	615.899	0.222034
526.4	0.0271497	616.476	0.221792
526.2	0.0271888	617.054	0.221486
526	0.0272282	617.631	0.220696
525.8	0.0272662	618.208	0.220871
525.6	0.0273024	618.786	0.221492
525.4	0.0273408	619.363	0.222106
525.2	0.0273758	619.94	0.222681
525	0.0274129	620.517	0.221912
524.8	0.0274517	621.094	0.220789
524.6	0.0274908	621.672	0.220271
524.4	0.0275295	622.249	0.219452
524.2	0.0275667	622.826	0.219931
524	0.0276046	623.403	0.219704
523.8	0.027642	623.98	0.219618
523.6	0.0276806	624.556	0.219093
523.4	0.0277185	625.133	0.218486
523.2	0.0277558	625.71	0.219451
523	0.0277942	626.287	0.219712
522.8	0.0278327	626.864	0.219283
522.6	0.0278706	627.44	0.219418
522.4	0.0279082	628.017	0.219302
522.2	0.0279442	628.594	0.21965
522	0.0279822	629.17	0.219157
521.8	0.0280208	629.747	0.218986
521.6	0.0280591	630.323	0.218941
521.4	0.0280984	630.9	0.219446
521.2	0.0281363	631.476	0.219084
521	0.0281729	632.053	0.218856
520.8	0.0282099	632.629	0.218249
520.6	0.0282482	633.205	0.218313
520.4	0.0282869	633.781	0.21807
520.2	0.0283239	634.358	0.218476
520	0.0283612	634.934	0.218323
519.8	0.0283989	635.51	0.218667
519.6	0.0284345	636.086	0.217435
519.4	0.0284722	636.662	0.216799
519.2	0.0285094	637.238	0.216073
519	0.0285464	637.814	0.215288
518.8	0.0285869	638.39	0.21535
518.6	0.0286256	638.966	0.214991
518.4	0.0286634	639.542	0.215131
518.2	0.0287012	640.118	0.21444
518	0.0287405	640.694	0.213842
517.8	0.0287807	641.27	0.213127
517.6	0.0288196	641.845	0.213413
517.4	0.0288592	642.421	0.214139
517.2	0.0288974	642.997	0.214319
517	0.0289357	643.572	0.213483
516.8	0.0289762	644.148	0.21252
516.6	0.0290149	644.723	0.212817
516.4	0.0290527	645.299	0.213746
516.2	0.0290931	645.874	0.212507
516	0.029132	646.45	0.211174
515.8	0.0291728	647.025	0.210323
515.6	0.0292121	647.6	0.210976
515.4	0.029252	648.176	0.211774
515.2	0.02929	648.751	0.21119
515	0.0293292	649.326	0.211184
514.8	0.0293677	649.901	0.210888
514.6	0.0294064	650.476	0.210414
514.4	0.0294468
514.2	0.0294852
514	0.0295257
513.8	0.0295663
513.6	0.0296069
513.4	0.0296475
513.2	0.0296899
513	0.0297304
512.8	0.0297704
512.6	0.0298114
512.4	0.0298505
512.2	0.0298897
512	0.0299311
511.8	0.0299695
511.6	0.0300099
511.4	0.0300476
511.2	0.030087
511	0.030126
510.8	0.0301661
510.6	0.0302072
510.4	0.030247
510.2	0.0302881
510	0.0303297
509.8	0.0303691
509.6	0.0304092
509.4	0.0304483
509.2	0.0304884
509	0.030525
508.8	0.0305672
508.6	0.0306071
508.4	0.0306466
508.2	0.0306877
508	0.0307264
507.8	0.0307678
507.6	0.0308058
507.4	0.0308451
507.2	0.0308862
507	0.0309253
506.8	0.0309631
506.6	0.0310037
506.4	0.0310445
506.2	0.0310838
506	0.0311232
505.8	0.0311663
505.6	0.0312061
505.4	0.0312489
505.2	0.0312898
505	0.0313319
504.8	0.0313722
504.6	0.0314127
504.4	0.0314531
504.2	0.0314924
504	0.0315312
503.8	0.0315703
503.6	0.0316095
503.4	0.0316469
503.2	0.031687
503	0.0317273
502.8	0.0317651
502.6	0.031806
502.4	0.0318442
502.2	0.0318838
502	0.0319246
501.8	0.0319652
501.6	0.0320044
501.4	0.0320423
501.2	0.0320835
501	0.0321228
500.8	0.0321635
500.6	0.0322046
500.4	0.0322452
500.2	0.0322862
500	0.0322503
499.8	0.0322905
499.6	0.0323307
499.4	0.0323689
499.2	0.0324076
499	0.0324523
498.8	0.0324965
498.6	0.0325354
498.4	0.0325763
498.2	0.032621
498	0.0326611
497.8	0.0327031
497.6	0.032744
497.4	0.0327854
497.2	0.0328275
497	0.0328726
496.8	0.0329175
496.6	0.0329585
496.4	0.0330028
496.2	0.0330432
496	0.0330844
495.8	0.033127
495.6	0.0331735
495.4	0.0332153
495.2	0.0332621
495	0.033303
494.8	0.0333434
494.6	0.0333851
494.4	0.0334251
494.2	0.0334682
494	0.0335115
493.8	0.0335567
493.6	0.0335989
493.4	0.0336403
493.2	0.0336844
493	0.0337311
492.8	0.0337796
492.6	0.0338219
492.4	0.0338643
492.2	0.0339071
492	0.0339531
491.8	0.0339996
491.6	0.0340457
491.4	0.0340921
491.2	0.034139
491	0.0341829
490.8	0.0342272
490.6	0.0342705
490.4	0.0343128
490.2	0.0343566
490	0.034401
489.8	0.0344498
489.6	0.0344962
489.4	0.0345389
489.2	0.0345819
489	0.0346243
488.8	0.0346669
488.6	0.034711
488.4	0.0347558
488.2	0.0348014
488	0.0348456
487.8	0.0348925
487.6	0.0349359
487.4	0.0349785
487.2	0.0350219
487	0.0350719
486.8	0.0351162
486.6	0.0351612
486.4	0.0352033
486.2	0.0352512
486	0.0352963
485.8	0.0353401
485.6	0.0353881
485.4	0.0354272
485.2	0.0354735
485	0.0355183
484.8	0.0355637
484.6	0.0356088
484.4	0.0356547
484.2	0.0356987
484	0.0357479
483.8	0.0357992
483.6	0.035849
483.4	0.0358971
483.2	0.0359457
483	0.0359979
482.8	0.0360451
482.6	0.036095
482.4	0.036143
482.2	0.036196
482	0.0362416
481.8	0.0362876
481.6	0.0363368
481.4	0.0363811
481.2	0.0364271
481	0.0364748
480.8	0.036524
480.6	0.0365697
480.4	0.036617
480.2	0.0366658
480	0.036712
479.8	0.0367571
479.6	0.0368035
479.4	0.0368564
479.2	0.0369027
479	0.0369538
478.8	0.0370027
478.6	0.0370488
478.4	0.037098
478.2	0.0371503
478	0.037198
477.8	0.0372459
477.6	0.0372961
477.4	0.0373426
477.2	0.0373888
477	0.0374324
476.8	0.0374775
476.6	0.0375228
476.4	0.0375702
476.2	0.0376176
476	0.0376659
475.8	0.0377081
475.6	0.0377616
475.4	0.0378118
475.2	0.0378607
475	0.03791
474.8	0.0379639
474.6	0.0380166
474.4	0.0380665
474.2	0.0381154
474	0.0381679
473.8	0.0382235
473.6	0.0382749
473.4	0.0383289
473.2	0.0383784
473	0.0384232
472.8	0.0384716
472.6	0.0385271
472.4	0.0385756
472.2	0.0386305
472	0.038682
471.8	0.038731
471.6	0.0387826
471.4	0.038838
471.2	0.0388852
471	0.0389366
470.8	0.0389871
470.6	0.0390415
470.4	0.0390949
470.2	0.039146
470	0.0392005
469.8	0.039251
469.6	0.0393027
469.4	0.039357
469.2	0.0394068
469	0.0394614
468.8	0.0395132
468.6	0.0395681
468.4	0.0396203
468.2	0.0396716
468	0.0397245
467.8	0.0397791
467.6	0.0398292
467.4	0.0398725
467.2	0.0399286
467	0.039976
466.8	0.0400278
466.6	0.040084
466.4	0.0401343
466.2	0.040185
466	0.0402367
465.8	0.0402894
465.6	0.0403417
465.4	0.0403916
465.2	0.040446
465	0.0405019
464.8	0.0405567
464.6	0.0406125
464.4	0.0406695
464.2	0.0407235
464	0.0407783
463.8	0.0408331
463.6	0.0408821
463.4	0.0409395
463.2	0.0409942
463	0.0410482
462.8	0.0411042
462.6	0.041159
462.4	0.0412152
462.2	0.0412702
462	0.0413227
461.8	0.0413797
461.6	0.0414364
461.4	0.0414917
461.2	0.0415538
461	0.0416133
460.8	0.0416658
460.6	0.0417256
460.4	0.0417847
460.2	0.0418436
460	0.0418996
459.8	0.0419539
459.6	0.042012
459.4	0.0420688
459.2	0.0421252
459	0.0421894
458.8	0.0422461
458.6	0.042301
458.4	0.0423568
458.2	0.0424119
458	0.0424667
457.8	0.0425248
457.6	0.042578
457.4	0.0426365
457.2	0.0427031
457	0.0427594
456.8	0.0428196
456.6	0.0428784
456.4	0.0429407
456.2	0.042997
456	0.0430582
455.8	0.04312
455.6	0.0431835
455.4	0.0432434
455.2	0.0433055
455	0.0433638
454.8	0.0434209
454.6	0.0434811
454.4	0.0435423
454.2	0.0436083
454	0.0436729
453.8	0.0437337
453.6	0.0437979
453.4	0.0438598
453.2	0.0439248
453	0.0439863
452.8	0.0440448
452.6	0.0441032
452.4	0.0441706
452.2	0.0442338
452	0.0442945
451.8	0.0443575
451.6	0.0444225
451.4	0.0444874
451.2	0.044555
451	0.0446144
450.8	0.0446754
450.6	0.0447441
450.4	0.044809
450.2	0.0448783
450	0.044938
449.8	0.0450053
449.6	0.0450712
449.4	0.045135
449.2	0.0451945
449	0.0452549
448.8	0.0453181
448.6	0.0453897
448.4	0.0454542
448.2	0.0455236
448	0.0455947
447.8	0.0456575
447.6	0.0457216
447.4	0.0457896
447.2	0.0458612
447	0.0459314
446.8	0.0459984
446.6	0.0460626
446.4	0.0461322
446.2	0.0462031
446	0.0462629
445.8	0.0463337
445.6	0.0464047
445.4	0.0464741
445.2	0.0465423
445	0.0466103
444.8	0.0466801
444.6	0.0467586
444.4	0.0468305
444.2	0.0468979
444	0.0469644
443.8	0.0470288
443.6	0.047096
443.4	0.0471698
443.2	0.0472388
443	0.0473052
442.8	0.0473806
442.6	0.0474593
442.4	0.0475348
442.2	0.0476085
442	0.0476819
441.8	0.0477514
441.6	0.0478232
441.4	0.0478898
441.2	0.047955
441	0.0480222
440.8	0.0480987
440.6	0.0481655
440.4	0.0482363
440.2	0.0483109
440	0.0483876
439.8	0.0484633
439.6	0.0485431
439.4	0.0486144
439.2	0.0486913
439	0.048772
438.8	0.0488452
438.6	0.0489161
438.4	0.0489882
438.2	0.049059
438	0.0491273
437.8	0.0492052
437.6	0.0492814
437.4	0.0493604
437.2	0.0494426
437	0.0495115
436.8	0.0495892
436.6	0.0496609
436.4	0.0497351
436.2	0.0498055
436	0.0498734
435.8	0.0499363
435.6	0.0500068
435.4	0.0500837
435.2	0.0501555
435	0.0502367
434.8	0.0503208
434.6	0.0504009
434.4	0.0504669
434.2	0.0505495
434	0.0506239
433.8	0.0507019
433.6	0.0507782
433.4	0.0508461
433.2	0.0509183
433	0.0509934
432.8	0.0510627
432.6	0.0511283
432.4	0.0512075
432.2	0.0512913
432	0.0513637
431.8	0.051443
431.6	0.051525
431.4	0.0515962
431.2	0.0516679
431	0.0517374
430.8	0.0518171
430.6	0.0518937
430.4	0.0519616
430.2	0.0520463
430	0.0521238
429.8	0.0522063
429.6	0.0522786
429.4	0.052363
429.2	0.0524397
429	0.0525108
428.8	0.0525897
428.6	0.0526738
428.4	0.0527568
428.2	0.0528337
428	0.0529132
427.8	0.0529869
427.6	0.0530593
427.4	0.0531405
427.2	0.0532102
427	0.0532916
426.8	0.0533619
426.6	0.0534415
426.4	0.0535232
426.2	0.0536049
426	0.0536911
425.8	0.053762
425.6	0.053842
425.4	0.0539224
425.2	0.054003
425	0.0540788
424.8	0.0541655
424.6	0.0542537
424.4	0.0543265
424.2	0.0544112
424	0.0544863
423.8	0.0545669
423.6	0.05465
423.4	0.0547245
423.2	0.054811
423	0.0548874
422.8	0.0549694
422.6	0.0550454
422.4	0.0551256
422.2	0.0551959
422	0.0552689
421.8	0.0553415
421.6	0.0554216
421.4	0.0555065
421.2	0.0555975
421	0.0556714
420.8	0.0557629
420.6	0.0558372
420.4	0.0559265
420.2	0.0560138
420	0.0561086
419.8	0.0561875
419.6	0.0562633
419.4	0.056351
419.2	0.056437
419	0.0565166
418.8	0.0565876
418.6	0.0566729
418.4	0.0567492
418.2	0.056833
418	0.0569201
417.8	0.0570072
417.6	0.0570931
417.4	0.0571704
417.2	0.0572451
417	0.0573278
416.8	0.057397
416.6	0.0574857
416.4	0.0575656
416.2	0.0576539
416	0.0577278
415.8	0.0578189
415.6	0.0579065
415.4	0.058
415.2	0.0580871
415	0.0581646
414.8	0.0582373
414.6	0.0583303
414.4	0.0584044
414.2	0.058491
414	0.0585807
413.8	0.0586563
413.6	0.0587268
413.4	0.0588097
413.2	0.0588927
413	0.0589761
412.8	0.0590639
412.6	0.0591507
412.4	0.0592363
412.2	0.0593283
412	0.0594278
411.8	0.0595174
411.6	0.0596002
411.4	0.0596865
411.2	0.059782
411	0.059885
410.8	0.0599827
410.6	0.0600674
410.4	0.0601798
410.2	0.0602666
410	0.0603724
409.8	0.0604576
409.6	0.0605729
409.4	0.0606615
409.2	0.0607512
409	0.0608384
408.8	0.0609209
408.6	0.0610145
408.4	0.0611077
408.2	0.0611961
408	0.0613162
407.8	0.0614113
407.6	0.061488
407.4	0.0615924
407.2	0.0616875
407	0.0617887
406.8	0.0618566
406.6	0.06193
406.4	0.062037
406.2	0.0621176
406	0.0622278
405.8	0.0623364
405.6	0.0624304
405.4	0.0625224
405.2	0.0626271
405	0.0627091
404.8	0.0628134
404.6	0.0629129
404.4	0.0630097
404.2	0.0631138
404	0.0632078
403.8	0.0632869
403.6	0.0633923
403.4	0.0635161
403.2	0.0635701
403	0.0636657
402.8	0.0637621
402.6	0.063876
402.4	0.0639949
402.2	0.0641225
402	0.0642451
401.8	0.0643544
401.6	0.0644288
401.4	0.0645376
401.2	0.0646855
401	0.0647889
400.8	0.0649216
400.6	0.0650383
400.4	0.0651719
400.2	0.0653094
400	0.0654293
399.8	0.0655363
399.6	0.0656413
399.4	0.0657447
399.2	0.0658624
399	0.0659942
398.8	0.0661043
398.6	0.0662146
398.4	0.0663329
398.2	0.0664509
398	0.0665616
397.8	0.0666954
397.6	0.0668213
397.4	0.0669409
397.2	0.0670647
397	0.0672016
396.8	0.0673159
396.6	0.0674403
396.4	0.0675698
396.2	0.067698
396	0.067809
395.8	0.0679326
395.6	0.068053
395.4	0.0681908
395.2	0.0683261
395	0.0684582
394.8	0.0685834
394.6	0.068713
394.4	0.0688501
394.2	0.0689883
394	0.0691222
393.8	0.0692627
393.6	0.0694019
393.4	0.0695429
393.2	0.0696884
393	0.069832
392.8	0.0699701
392.6	0.0701119
392.4	0.0702532
392.2	0.0704056
392	0.0705536
391.8	0.0707075
391.6	0.0708584
391.4	0.0710067
391.2	0.0711557
391	0.0713031
390.8	0.0714491
390.6	0.0716001
390.4	0.071761
390.2	0.0719281
390	0.0720791
389.8	0.0722325
389.6	0.0723956
389.4	0.0725537
389.2	0.0727157
389	0.072865
388.8	0.073019
388.6	0.0731758
388.4	0.0733353
388.2	0.0734973
388	0.0736515
387.8	0.0738211
387.6	0.0739875
387.4	0.0741443
387.2	0.0743081
387	0.0744735
386.8	0.0746376
386.6	0.0748187
386.4	0.0749893
386.2	0.0751559
386	0.0753301
385.8	0.0755003
385.6	0.0756765
385.4	0.0758428
385.2	0.0760127
385	0.0761882
384.8	0.0763642
384.6	0.0765462
384.4	0.0767308
384.2	0.0769028
384	0.0770921
383.8	0.0772646
383.6	0.0774447
383.4	0.0776253
383.2	0.0778102
383	0.0779775
382.8	0.0781596
382.6	0.0783377
382.4	0.0785238
382.2	0.0787107
382	0.0789064
381.8	0.0791016
381.6	0.0792958
381.4	0.0794836
381.2	0.079684
381	0.0798761
380.8	0.0800625
380.6	0.0802535
380.4	0.08045
380.2	0.0806421
380	0.0808481
379.8	0.0810447
379.6	0.0812433
379.4	0.0814393
379.2	0.0816423
379	0.0818396
378.8	0.0820597
378.6	0.0822623
378.4	0.08247
378.2	0.0826712
378	0.0828811
377.8	0.0830787
377.6	0.0832753
377.4	0.0834816
377.2	0.0836879
377	0.0838912
376.8	0.0840992
376.6	0.0843363
376.4	0.0845597
376.2	0.0847754
376	0.0849959
375.8	0.0852118
375.6	0.0854307
375.4	0.0856424
375.2	0.0858638
375	0.0860857
374.8	0.0863084
374.6	0.0865466
374.4	0.0867765
374.2	0.0870202
374	0.0872596
373.8	0.0874834
373.6	0.0877079
373.4	0.0879331
373.2	0.0881727
373	0.0884013
372.8	0.0886225
372.6	0.0888679
372.4	0.0890981
372.2	0.0893338
372	0.0895704
371.8	0.089815
371.6	0.0900556
371.4	0.0903213
371.2	0.0905698
371	0.0908195
370.8	0.0910761
370.6	0.0913245
370.4	0.0915818
370.2	0.091826
370	0.0924575
369.8	0.0926927
369.6	0.0929438
369.4	0.0931944
369.2	0.0934477
369	0.0936933
368.8	0.0939537
368.6	0.0942424
368.4	0.0944851
368.2	0.0947432
368	0.0950467
367.8	0.0953322
367.6	0.0956146
367.4	0.0958804
367.2	0.0961672
367	0.0964523
366.8	0.0967352
366.6	0.0970247
366.4	0.0972999
366.2	0.0976044
366	0.0978742
365.8	0.098171
365.6	0.0984596
365.4	0.0987403
365.2	0.099012
365	0.0992985
364.8	0.0996023
364.6	0.0999007
364.4	0.100194
364.2	0.100493
364	0.100799
363.8	0.10109
363.6	0.101411
363.4	0.101731
363.2	0.10203
363	0.102338
362.8	0.102649
362.6	0.102945
362.4	0.103261
362.2	0.103567
362	0.103879
361.8	0.104217
361.6	0.104538
361.4	0.104841
361.2	0.105173
361	0.105495
360.8	0.105803
360.6	0.106136
360.4	0.106493
360.2	0.106814
360	0.107149
359.8	0.107465
359.6	0.107815
359.4	0.108147
359.2	0.108495
359	0.108845
358.8	0.109202
358.6	0.109561
358.4	0.109915
358.2	0.110264
358	0.110619
357.8	0.110985
357.6	0.111366
357.4	0.11174
357.2	0.112089
357	0.112439
356.8	0.112796
356.6	0.113147
356.4	0.11351
356.2	0.113891
356	0.114241
355.8	0.114622
355.6	0.115013
355.4	0.115375
355.2	0.115732
355	0.116107
354.8	0.116502
354.6	0.116898
354.4	0.117299
354.2	0.117688
354	0.118088
353.8	0.118513
353.6	0.118909
353.4	0.119303
353.2	0.119711
353	0.120121
352.8	0.120538
352.6	0.120966
352.4	0.121398
352.2	0.121828
352	0.12225
351.8	0.12268
351.6	0.123118
351.4	0.12354
351.2	0.123952
351	0.124375
350.8	0.124821
350.6	0.125275
350.4	0.12572
350.2	0.126191
350	0.126655
349.8	0.127143
349.6	0.127617
349.4	0.128063
349.2	0.128521
349	0.128998
348.8	0.129486
348.6	0.129977
348.4	0.130438
348.2	0.130923
348	0.131385
347.8	0.131863
347.6	0.132351
347.4	0.132803
347.2	0.1333
347	0.133779
346.8	0.134291
346.6	0.134793
346.4	0.135255
346.2	0.135726
346	0.136226
345.8	0.136704
345.6	0.137205
345.4	0.137713
345.2	0.138215
345	0.138717
344.8	0.139237
344.6	0.13977
344.4	0.140243
344.2	0.140743
344	0.141271
343.8	0.141771
343.6	0.142294
343.4	0.142775
343.2	0.143291
343	0.143843
342.8	0.144374
342.6	0.144893
342.4	0.145412
342.2	0.145945
342	0.146494
341.8	0.147014
341.6	0.14757
341.4	0.148097
341.2	0.148626
341	0.1492
340.8	0.149743
340.6	0.150296
340.4	0.150812
340.2	0.151352
340	0.152225
339.8	0.15275
339.6	0.153298
339.4	0.153834
339.2	0.154383
339	0.15492
338.8	0.155481
338.6	0.156021
338.4	0.156575
338.2	0.157132
338	0.157704
337.8	0.158253
337.6	0.158795
337.4	0.159386
337.2	0.159972
337	0.160536
336.8	0.161069
336.6	0.161636
336.4	0.162227
336.2	0.162805
336	0.163402
335.8	0.163978
335.6	0.164572
335.4	0.165171
335.2	0.165727
335	0.166334
334.8	0.166912
334.6	0.1675
334.4	0.1681
334.2	0.168716
334	0.169324
333.8	0.169891
333.6	0.170468
333.4	0.1711
333.2	0.171677
333	0.172293
332.8	0.172844
332.6	0.173457
332.4	0.174053
332.2	0.174687
332	0.175239
331.8	0.175845
331.6	0.176435
331.4	0.177017
331.2	0.177604
331	0.178177
330.8	0.178743
330.6	0.179347
330.4	0.179949
330.2	0.180549
330	0.181102
329.8	0.181706
329.6	0.182294
329.4	0.182888
329.2	0.183433
329	0.184003
328.8	0.184587
328.6	0.185156
328.4	0.185768
328.2	0.186364
328	0.186937
327.8	0.187508
327.6	0.188072
327.4	0.188646
327.2	0.18923
327	0.189783
326.8	0.190376
326.6	0.190946
326.4	0.191585
326.2	0.192183
326	0.192787
325.8	0.193341
325.6	0.19394
325.4	0.194485
325.2	0.195052
325	0.195643
324.8	0.196218
324.6	0.196825
324.4	0.197398
324.2	0.197973
324	0.198559
323.8	0.199133
323.6	0.199719
323.4	0.200282
323.2	0.200834
323	0.201403
322.8	0.202002
322.6	0.202576
322.4	0.203181
322.2	0.203755
322	0.204335
321.8	0.204879
321.6	0.205448
321.4	0.206009
321.2	0.206594
321	0.207182
320.8	0.207748
320.6	0.208325
320.4	0.208899
320.2	0.209495
320	0.210053
319.8	0.210635
319.6	0.2112
319.4	0.211749
319.2	0.212315
319	0.212904
318.8	0.21348
318.6	0.214066
318.4	0.214656
318.2	0.215212
318	0.215807
317.8	0.216398
317.6	0.216977
317.4	0.217548
317.2	0.218152
317	0.218749
316.8	0.219353
316.6	0.219943
316.4	0.220523
316.2	0.221103
316	0.221674
315.8	0.222249
315.6	0.222854
315.4	0.223453
315.2	0.224047
315	0.224653
314.8	0.225243
314.6	0.225852
314.4	0.22648
314.2	0.22709
314	0.227714
313.8	0.228307
313.6	0.228912
313.4	0.229491
313.2	0.23011
313	0.230771
312.8	0.231423
312.6	0.232072
312.4	0.232721
312.2	0.233333
312	0.233989
311.8	0.234637
311.6	0.235273
311.4	0.235936
311.2	0.2366
311	0.237289
310.8	0.237933
310.6	0.238594
310.4	0.239273
310.2	0.239949
310	0.240645
309.8	0.241331
309.6	0.242059
309.4	0.242771
309.2	0.243455
309	0.244216
308.8	0.244974
308.6	0.245743
308.4	0.24649
308.2	0.247243
308	0.247974
307.8	0.248742
307.6	0.249504
307.4	0.250286
307.2	0.251069
307	0.251868
306.8	0.252665
306.6	0.25349
306.4	0.254291
306.2	0.255116
306	0.255973
305.8	0.256819
305.6	0.257653
305.4	0.258533
305.2	0.259432
305	0.260325
304.8	0.261218
304.6	0.262139
304.4	0.263082
304.2	0.264066
304	0.265065
303.8	0.266057
303.6	0.267078
303.4	0.268124
303.2	0.269161
303	0.270259
302.8	0.271398
302.6	0.272521
302.4	0.273666
302.2	0.274836
302	0.27608
301.8	0.277351
301.6	0.27868
301.4	0.280054
301.2	0.281441
301	0.282895
300.8	0.284428
300.6	0.286009
300.4	0.287645
300.2	0.289348
300	0.29113
299.8	0.293006
299.6	0.294934
299.4	0.297018
299.2	0.299186
299	0.301438
298.8	0.303826
298.6	0.306309
298.4	0.308955
298.2	0.311715
298	0.314674
297.8	0.317773
297.6	0.321054
297.4	0.32455
297.2	0.328226
297	0.33215
296.8	0.33631
296.6	0.340726
296.4	0.3454
296.2	0.350381
296	0.355794
295.8	0.36145
295.6	0.367838
295.4	0.374172
295.2	0.380891
295	0.387977
294.8	0.39551
294.6	0.40342
294.4	0.41173
294.2	0.420471
294	0.429639
293.8	0.439226
293.6	0.44927
293.4	0.459722
293.2	0.470622
293	0.481906
292.8	0.493636
292.6	0.50578
292.4	0.518342
292.2	0.53136
292	0.544792
291.8	0.558705
291.6	0.573034
291.4	0.587796
291.2	0.602994
291	0.618614
290.8	0.634663
290.6	0.651135
290.4	0.667941
290.2	0.685092
290	0.702575
289.8	0.720366
289.6	0.738301
289.4	0.756548
289.2	0.774516
289	0.792998
288.8	0.811564
288.6	0.830141
288.4	0.848688
288.2	0.867145
288	0.885467
287.8	0.903715
287.6	0.921715
287.4	0.939495
287.2	0.957087
287	0.974475
286.8	0.991633
286.6	1.00855
286.4	1.02521
286.2	1.04163
286	1.05779
285.8	1.07372
285.6	1.08933
285.4	1.10459
285.2	1.11948
285	1.13395
284.8	1.14795
284.6	1.16156
284.4	1.1747
284.2	1.18731
284	1.19946
283.8	1.21111
283.6	1.22239
283.4	1.23297
283.2	1.2431
283	1.25275
282.8	1.26199
282.6	1.27077
282.4	1.27913
282.2	1.28714
282	1.29468
281.8	1.30175
281.6	1.30849
281.4	1.31489
281.2	1.32088
281	1.32657
280.8	1.33184
280.6	1.33678
280.4	1.34139
280.2	1.34572
280	1.34974
279.8	1.35345
279.6	1.35677
279.4	1.35962
279.2	1.36211
279	1.36427
278.8	1.36608
278.6	1.36748
278.4	1.36859
278.2	1.36931
278	1.36948
277.8	1.36924
277.6	1.36858
277.4	1.36763
277.2	1.36606
277	1.36426
276.8	1.36209
276.6	1.35961
276.4	1.35662
276.2	1.35332
276	1.34952
275.8	1.34546
275.6	1.34111
275.4	1.33657
275.2	1.3317
275	1.3264
274.8	1.32102
274.6	1.31532
274.4	1.30944
274.2	1.30345
274	1.29735
273.8	1.29102
273.6	1.28463
273.4	1.27807
273.2	1.27151
273	1.26489
272.8	1.25831
272.6	1.25167
272.4	1.24491
272.2	1.23814
272	1.23125
271.8	1.22429
271.6	1.21724
271.4	1.21007
271.2	1.20273
271	1.19528
270.8	1.18775
270.6	1.18005
270.4	1.1722
270.2	1.16438
270	1.15655
269.8	1.14869
269.6	1.14092
269.4	1.13312
269.2	1.12538
269	1.11762
268.8	1.10997
268.6	1.10245
268.4	1.0949
268.2	1.0874
268	1.07981
267.8	1.07219
267.6	1.06441
267.4	1.05655
267.2	1.04854
267	1.04048
266.8	1.03232
266.6	1.02411
266.4	1.01579
266.2	1.00749
266	0.999243
265.8	0.991028
265.6	0.982891
265.4	0.974825
265.2	0.966875
265	0.958991
264.8	0.951251
264.6	0.943603
264.4	0.936086
264.2	0.928714
264	0.921467
263.8	0.914299
263.6	0.907319
263.4	0.900442
263.2	0.893716
263	0.887124
262.8	0.880611
262.6	0.87419
262.4	0.867854
262.2	0.861577
262	0.855366
261.8	0.849212
261.6	0.843114
261.4	0.837032
261.2	0.831
261	0.824989
260.8	0.819019
260.6	0.813106
260.4	0.807197
260.2	0.801344
260	0.795563
259.8	0.789852
259.6	0.784185
259.4	0.778598
259.2	0.77309
259	0.767678
258.8	0.762363
258.6	0.757184
258.4	0.752108
258.2	0.747166
258	0.742366
257.8	0.7377
257.6	0.73321
257.4	0.728862
257.2	0.72464
257	0.720557
256.8	0.71659
256.6	0.712753
256.4	0.70906
256.2	0.705493
256	0.70206
255.8	0.698765
255.6	0.69559
255.4	0.692556
255.2	0.689703
255	0.687012
254.8	0.684509
254.6	0.682194
254.4	0.680097
254.2	0.678202
254	0.676547
253.8	0.675133
253.6	0.673962
253.4	0.673033
253.2	0.672367
253	0.671946
252.8	0.671797
252.6	0.671934
252.4	0.672353
252.2	0.673067
252	0.674074
251.8	0.675371
251.6	0.676975
251.4	0.678874
251.2	0.681076
[truncated: 6 more rows]
