# Supplementary material for: Ancestral [Fe-S] biogenesis system SMS has a unique mechanism of cluster assembly and sulfur utilization
Source: PLoS Biol. 2025 Jun 25;23(6):e3003223. doi: 10.1371/journal.pbio.3003223 (PMC12192291; doi:10.1371/journal.pbio.3003223)
Supplement: S1 Data — (ZIP) [file pbio.3003223.s007.zip › S1_Data/RawFig1aSmsC.asc]

10		10		10		10		10		10		10		10		10		10
SUPERDEX200minus004:10_UV		SUPERDEX200minus004:10_Cond		SUPERDEX200minus004:10_Cond%		SUPERDEX200minus004:10_Conc		SUPERDEX200minus004:10_Pressure		SUPERDEX200minus004:10_Flow		SUPERDEX200minus004:10_Temp		SUPERDEX200minus004:10_Inject		SUPERDEX200minus004:10_UV@01,BASEM		SUPERDEX200minus004:10_Logbook
min	mAU	min	mS/cm	min	%	min	%B	min	MPa	min	ml/min	min	�C	min	(Injections)	min	mAU	min	(Set Marks)
0,000	-0,005000	0,000	16,621000	0,000	16,600000	0,000	0,000000	0,000	0,470000	0,000	0,500000	0,000	23,000000	0,000	"3"	0,000	-0,005000	-4,833	"Method Run 02/02/2023, 14:06:29 Romance Standard Time, Method : SUPERDEX2"
0,060	-0,017000	0,067	16,627000	0,067	16,600000	0,067	0,000000	0,067	0,470000	0,067	0,500000	0,067	23,000000			0,060	-0,017000	-4,833	"Batch ID: 0314525E-7D0F-4EB7-A1D8-73C26C5FC040"
0,120	-0,019000	0,133	16,628000	0,133	16,600000	0,133	0,000000	0,133	0,510000	0,133	0,500000	0,133	22,900000			0,120	-0,019000	-4,833	"Base CV, 23.56 {ml}, Superdex_200_10/300_GL"
0,180	-0,019000	0,200	16,625000	0,200	16,600000	0,200	0,000000	0,200	0,480000	0,200	0,500000	0,200	22,900000			0,180	-0,019000	-4,785	"Block Flow_Rate"
0,240	-0,015000	0,267	16,629000	0,267	16,600000	0,267	0,000000	0,267	0,500000	0,267	0,500000	0,267	22,900000			0,240	-0,015000	-4,785	"Base SameAsMain"
0,300	-0,020000	0,333	16,625000	0,333	16,600000	0,333	0,000000	0,333	0,470000	0,333	0,500000	0,333	22,900000			0,300	-0,020000	-4,785	"Flow 0.500 ml/min"
0,360	-0,033000	0,400	16,627000	0,400	16,600000	0,400	0,000000	0,400	0,490000	0,400	0,500000	0,400	22,900000			0,360	-0,033000	-4,785	"End Block"
0,420	-0,033000	0,467	16,625000	0,467	16,600000	0,467	0,000000	0,467	0,490000	0,467	0,500000	0,467	22,900000			0,420	-0,033000	-4,785	"Block Column_Pressure_Limit"
0,480	-0,039000	0,533	16,628000	0,533	16,600000	0,533	0,000000	0,533	0,480000	0,533	0,500000	0,533	22,900000			0,480	-0,039000	-4,785	"Base SameAsMain"
0,540	-0,040000	0,600	16,627000	0,600	16,600000	0,600	0,000000	0,600	0,490000	0,600	0,500000	0,600	22,900000			0,540	-0,040000	-4,785	"Alarm_Pressure Enabled , 1.50 MPa, 0.00 MPa"
0,600	-0,049000	0,667	16,629000	0,667	16,600000	0,667	0,000000	0,667	0,480000	0,667	0,500000	0,667	22,800000			0,600	-0,049000	-4,785	"End Block"
0,660	-0,053000	0,733	16,630000	0,733	16,600000	0,733	0,000000	0,733	0,480000	0,733	0,500000	0,733	22,800000			0,660	-0,053000	-4,785	"Block Start_Instructions"
0,720	-0,051000	0,800	16,633000	0,800	16,600000	0,800	0,000000	0,800	0,490000	0,800	0,500000	0,800	22,800000			0,720	-0,051000	-4,785	"Base SameAsMain"
0,780	-0,048000	0,867	16,636000	0,867	16,600000	0,867	0,000000	0,867	0,490000	0,867	0,500000	0,867	22,800000			0,780	-0,048000	-4,785	"AveragingTimeUV 10.00 "
0,840	-0,031000	0,933	16,636000	0,933	16,600000	0,933	0,000000	0,933	0,490000	0,933	0,500000	0,933	22,800000			0,840	-0,031000	-4,785	"End Block"
0,900	-0,031000	1,000	16,637000	1,000	16,600000	1,000	0,000000	1,000	0,500000	1,000	0,500000	1,000	22,800000			0,900	-0,031000	-4,785	"Block Eluent_A_Inlet"
0,960	-0,020000	1,067	16,637000	1,067	16,600000	1,067	0,000000	1,067	0,480000	1,067	0,500000	1,067	22,800000			0,960	-0,020000	-4,785	"Base SameAsMain"
1,020	-0,024000	1,133	16,641000	1,133	16,600000	1,133	0,000000	1,133	0,490000	1,133	0,500000	1,133	22,800000			1,020	-0,024000	-4,785	"PumpAInlet A1 "
1,080	-0,022000	1,200	16,641000	1,200	16,600000	1,200	0,000000	1,200	0,480000	1,200	0,500000	1,200	22,800000			1,080	-0,022000	-4,785	"End Block"
1,140	-0,022000	1,267	16,644000	1,267	16,600000	1,267	0,000000	1,267	0,490000	1,267	0,500000	1,267	22,800000			1,140	-0,022000	-4,785	"Block Column_Equilibration"
1,200	-0,025000	1,333	16,641000	1,333	16,600000	1,333	0,000000	1,333	0,480000	1,333	0,500000	1,333	22,700000			1,200	-0,025000	-4,785	"Base SameAsMain"
1,260	-0,013000	1,400	16,644000	1,400	16,600000	1,400	0,000000	1,400	0,490000	1,400	0,500000	1,400	22,700000			1,260	-0,013000	-0,027	"End Block"
1,320	-0,010000	1,467	16,640000	1,467	16,600000	1,467	0,000000	1,467	0,470000	1,467	0,500000	1,467	22,700000			1,320	-0,010000	-0,027	"Block AutoZero_UV"
1,380	0,000000	1,533	16,644000	1,533	16,600000	1,533	0,000000	1,533	0,490000	1,533	0,500000	1,533	22,700000			1,380	0,000000	-0,027	"Base SameAsMain"
1,440	0,000000	1,600	16,642000	1,600	16,600000	1,600	0,000000	1,600	0,480000	1,600	0,500000	1,600	22,700000			1,440	0,000000	-0,027	"Watch_Off UV"
1,500	-0,009000	1,667	16,646000	1,667	16,600000	1,667	0,000000	1,667	0,490000	1,667	0,500000	1,667	22,700000			1,500	-0,009000	-0,027	"AutozeroUV "
1,560	-0,010000	1,733	16,644000	1,733	16,600000	1,733	0,000000	1,733	0,480000	1,733	0,500000	1,733	22,700000			1,560	-0,010000	-0,027	"End Block"
1,620	-0,016000	1,800	16,646000	1,800	16,600000	1,800	0,000000	1,800	0,500000	1,800	0,500000	1,800	22,700000			1,620	-0,016000	-0,027	"Block Aut_PressureFlow_Regulation"
1,680	-0,012000	1,867	16,643000	1,867	16,600000	1,867	0,000000	1,867	0,480000	1,867	0,500000	1,867	22,700000			1,680	-0,012000	-0,027	"Base Time {min}"
1,740	-0,021000	1,933	16,644000	1,933	16,600000	1,933	0,000000	1,933	0,490000	1,933	0,500000	1,933	22,700000			1,740	-0,021000	-0,027	"SystemPumpControlMode Normal , 0.00 MPa, 0.000 ml/min"
1,800	-0,025000	2,000	16,641000	2,000	16,600000	2,000	0,000000	2,000	0,490000	2,000	0,500000	2,000	22,700000			1,800	-0,025000	-0,027	"End Block"
1,860	-0,023000	2,067	16,641000	2,067	16,600000	2,067	0,000000	2,067	0,480000	2,067	0,500000	2,067	22,700000			1,860	-0,023000	-0,027	"Block Sample_Injection_"
1,920	-0,026000	2,133	16,640000	2,133	16,600000	2,133	0,000000	2,133	0,490000	2,133	0,500000	2,133	22,700000			1,920	-0,026000	-0,027	"Base SameAsMain"
1,980	-0,020000	2,200	16,641000	2,200	16,600000	2,200	0,000000	2,200	0,490000	2,200	0,500000	2,200	22,700000			1,980	-0,020000	-0,027	"InjectionValve Inject "
2,040	-0,026000	2,267	16,642000	2,267	16,600000	2,267	0,000000	2,267	0,490000	2,267	0,500000	2,267	22,600000			2,040	-0,026000	-0,027	"Block Sample_Injection"
2,100	-0,018000	2,333	16,641000	2,333	16,600000	2,333	0,000000	2,333	0,490000	2,333	0,500000	2,333	22,600000			2,100	-0,018000	-0,027	"Base Volume {ml}"
2,160	-0,027000	2,400	16,642000	2,400	16,600000	2,400	0,000000	2,400	0,480000	2,400	0,500000	2,400	22,600000			2,160	-0,027000	0,573	"End Block"
2,220	-0,026000	2,467	16,638000	2,467	16,600000	2,467	0,000000	2,467	0,490000	2,467	0,500000	2,467	22,600000			2,220	-0,026000	0,573	"InjectionValve Load "
2,280	-0,027000	2,533	16,640000	2,533	16,600000	2,533	0,000000	2,533	0,490000	2,533	0,500000	2,533	22,600000			2,280	-0,027000	0,593	"End Block"
2,340	-0,029000	2,600	16,638000	2,600	16,600000	2,600	0,000000	2,600	0,480000	2,600	0,500000	2,600	22,600000			2,340	-0,029000	0,593	"Block Aut_PressureFlow_Reset"
2,400	-0,028000	2,667	16,639000	2,667	16,600000	2,667	0,000000	2,667	0,490000	2,667	0,500000	2,667	22,600000			2,400	-0,028000	0,593	"Base Time {min}"
2,460	-0,041000	2,733	16,632000	2,733	16,600000	2,733	0,000000	2,733	0,470000	2,733	0,500000	2,733	22,600000			2,460	-0,041000	0,593	"SystemPumpControlMode Normal , 0.00 MPa, 0.100 ml/min"
2,520	-0,045000	2,800	16,632000	2,800	16,600000	2,800	0,000000	2,800	0,500000	2,800	0,500000	2,800	22,600000			2,520	-0,045000	0,593	"Block Delay0p02min"
2,580	-0,049000	2,867	16,623000	2,867	16,600000	2,867	0,000000	2,867	0,480000	2,867	0,500000	2,867	22,600000			2,580	-0,049000	0,593	"Base Time {min}"
2,640	-0,049000	2,933	16,624000	2,933	16,600000	2,933	0,000000	2,933	0,490000	2,933	0,500000	2,933	22,600000			2,640	-0,049000	0,613	"End Block"
2,700	-0,048000	3,000	16,618000	3,000	16,600000	3,000	0,000000	3,000	0,480000	3,000	0,500000	3,000	22,600000			2,700	-0,048000	0,613	"End Block"
2,760	-0,054000	3,067	16,621000	3,067	16,600000	3,067	0,000000	3,067	0,480000	3,067	0,500000	3,067	22,600000			2,760	-0,054000	0,613	"Block Flow_Rate"
2,820	-0,048000	3,133	16,620000	3,133	16,600000	3,133	0,000000	3,133	0,490000	3,133	0,500000	3,133	22,600000			2,820	-0,048000	0,613	"Base SameAsMain"
2,880	-0,051000	3,200	16,623000	3,200	16,600000	3,200	0,000000	3,200	0,500000	3,200	0,500000	3,200	22,600000			2,880	-0,051000	0,613	"Flow 0.500 ml/min"
2,940	-0,046000	3,267	16,622000	3,267	16,600000	3,267	0,000000	3,267	0,490000	3,267	0,500000	3,267	22,500000			2,940	-0,046000	0,613	"End Block"
3,000	-0,053000	3,333	16,624000	3,333	16,600000	3,333	0,000000	3,333	0,490000	3,333	0,500000	3,333	22,500000			3,000	-0,053000	0,613	"Block Isocratic_Elution"
3,060	-0,048000	3,400	16,622000	3,400	16,600000	3,400	0,000000	3,400	0,480000	3,400	0,500000	3,400	22,500000			3,060	-0,048000	0,613	"Base SameAsMain"
3,120	-0,046000	3,467	16,621000	3,467	16,600000	3,467	0,000000	3,467	0,490000	3,467	0,500000	3,467	22,500000			3,120	-0,046000	0,613	"Block Length_of_Elution"
3,180	-0,052000	3,533	16,619000	3,533	16,600000	3,533	0,000000	3,533	0,490000	3,533	0,500000	3,533	22,500000			3,180	-0,052000	0,613	"Base SameAsMain"
3,240	-0,053000	3,600	16,619000	3,600	16,600000	3,600	0,000000	3,600	0,490000	3,600	0,500000	3,600	22,500000			3,240	-0,053000	52,453	"End Block"
3,300	-0,056000	3,667	16,618000	3,667	16,600000	3,667	0,000000	3,667	0,500000	3,667	0,500000	3,667	22,500000			3,300	-0,056000	52,453	"End Block"
3,360	-0,036000	3,733	16,616000	3,733	16,600000	3,733	0,000000	3,733	0,480000	3,733	0,500000	3,733	22,500000			3,360	-0,036000
3,420	-0,012000	3,800	16,617000	3,800	16,600000	3,800	0,000000	3,800	0,500000	3,800	0,500000	3,800	22,500000			3,420	-0,012000
3,480	-0,014000	3,867	16,616000	3,867	16,600000	3,867	0,000000	3,867	0,490000	3,867	0,500000	3,867	22,500000			3,480	-0,014000
3,540	-0,028000	3,933	16,618000	3,933	16,600000	3,933	0,000000	3,933	0,490000	3,933	0,500000	3,933	22,500000			3,540	-0,028000
3,600	-0,041000	4,000	16,614000	4,000	16,600000	4,000	0,000000	4,000	0,490000	4,000	0,500000	4,000	22,500000			3,600	-0,041000
3,660	-0,029000	4,067	16,617000	4,067	16,600000	4,067	0,000000	4,067	0,480000	4,067	0,500000	4,067	22,500000			3,660	-0,029000
3,720	-0,014000	4,133	16,613000	4,133	16,600000	4,133	0,000000	4,133	0,480000	4,133	0,500000	4,133	22,500000			3,720	-0,014000
3,780	-0,007000	4,200	16,615000	4,200	16,600000	4,200	0,000000	4,200	0,500000	4,200	0,500000	4,200	22,500000			3,780	-0,007000
3,840	-0,012000	4,267	16,615000	4,267	16,600000	4,267	0,000000	4,267	0,470000	4,267	0,500000	4,267	22,400000			3,840	-0,012000
3,900	-0,016000	4,333	16,621000	4,333	16,600000	4,333	0,000000	4,333	0,490000	4,333	0,500000	4,333	22,400000			3,900	-0,016000
3,960	-0,024000	4,400	16,619000	4,400	16,600000	4,400	0,000000	4,400	0,470000	4,400	0,500000	4,400	22,400000			3,960	-0,024000
4,020	-0,040000	4,467	16,624000	4,467	16,600000	4,467	0,000000	4,467	0,490000	4,467	0,500000	4,467	22,400000			4,020	-0,040000
4,080	-0,041000	4,533	16,622000	4,533	16,600000	4,533	0,000000	4,533	0,480000	4,533	0,500000	4,533	22,400000			4,080	-0,041000
4,140	-0,050000	4,600	16,625000	4,600	16,600000	4,600	0,000000	4,600	0,490000	4,600	0,500000	4,600	22,400000			4,140	-0,050000
4,200	-0,046000	4,667	16,624000	4,667	16,600000	4,667	0,000000	4,667	0,500000	4,667	0,500000	4,667	22,400000			4,200	-0,046000
4,260	-0,048000	4,733	16,625000	4,733	16,600000	4,733	0,000000	4,733	0,470000	4,733	0,500000	4,733	22,400000			4,260	-0,048000
4,320	-0,044000	4,800	16,624000	4,800	16,600000	4,800	0,000000	4,800	0,480000	4,800	0,500000	4,800	22,400000			4,320	-0,044000
4,380	-0,042000	4,867	16,624000	4,867	16,600000	4,867	0,000000	4,867	0,490000	4,867	0,500000	4,867	22,400000			4,380	-0,042000
4,440	-0,049000	4,933	16,623000	4,933	16,600000	4,933	0,000000	4,933	0,490000	4,933	0,500000	4,933	22,400000			4,440	-0,049000
4,500	-0,048000	5,000	16,620000	5,000	16,600000	5,000	0,000000	5,000	0,480000	5,000	0,500000	5,000	22,400000			4,500	-0,048000
4,560	-0,059000	5,067	16,620000	5,067	16,600000	5,067	0,000000	5,067	0,480000	5,067	0,500000	5,067	22,400000			4,560	-0,059000
4,620	-0,051000	5,133	16,619000	5,133	16,600000	5,133	0,000000	5,133	0,490000	5,133	0,500000	5,133	22,400000			4,620	-0,051000
4,680	-0,052000	5,200	16,620000	5,200	16,600000	5,200	0,000000	5,200	0,500000	5,200	0,500000	5,200	22,400000			4,680	-0,052000
4,740	-0,050000	5,267	16,616000	5,267	16,600000	5,267	0,000000	5,267	0,480000	5,267	0,500000	5,267	22,300000			4,740	-0,050000
4,800	-0,048000	5,333	16,618000	5,333	16,600000	5,333	0,000000	5,333	0,500000	5,333	0,500000	5,333	22,300000			4,800	-0,048000
4,860	-0,052000	5,400	16,614000	5,400	16,600000	5,400	0,000000	5,400	0,480000	5,400	0,500000	5,400	22,300000			4,860	-0,052000
4,920	-0,049000	5,467	16,617000	5,467	16,600000	5,467	0,000000	5,467	0,500000	5,467	0,500000	5,467	22,300000			4,920	-0,049000
4,980	-0,053000	5,533	16,614000	5,533	16,600000	5,533	0,000000	5,533	0,470000	5,533	0,500000	5,533	22,300000			4,980	-0,053000
5,040	-0,048000	5,600	16,618000	5,600	16,600000	5,600	0,000000	5,600	0,500000	5,600	0,500000	5,600	22,300000			5,040	-0,048000
5,100	-0,048000	5,667	16,615000	5,667	16,600000	5,667	0,000000	5,667	0,480000	5,667	0,500000	5,667	22,300000			5,100	-0,048000
5,160	-0,045000	5,733	16,614000	5,733	16,600000	5,733	0,000000	5,733	0,490000	5,733	0,500000	5,733	22,300000			5,160	-0,045000
5,220	-0,042000	5,800	16,609000	5,800	16,600000	5,800	0,000000	5,800	0,490000	5,800	0,500000	5,800	22,300000			5,220	-0,042000
5,280	-0,047000	5,867	16,610000	5,867	16,600000	5,867	0,000000	5,867	0,490000	5,867	0,500000	5,867	22,300000			5,280	-0,047000
5,340	-0,039000	5,933	16,609000	5,933	16,600000	5,933	0,000000	5,933	0,480000	5,933	0,500000	5,933	22,300000			5,340	-0,039000
5,400	-0,041000	6,000	16,614000	6,000	16,600000	6,000	0,000000	6,000	0,490000	6,000	0,500000	6,000	22,300000			5,400	-0,041000
5,460	-0,033000	6,067	16,614000	6,067	16,600000	6,067	0,000000	6,067	0,480000	6,067	0,500000	6,067	22,300000			5,460	-0,033000
5,520	-0,041000	6,133	16,615000	6,133	16,600000	6,133	0,000000	6,133	0,500000	6,133	0,500000	6,133	22,300000			5,520	-0,041000
5,580	-0,048000	6,200	16,612000	6,200	16,600000	6,200	0,000000	6,200	0,500000	6,200	0,500000	6,200	22,300000			5,580	-0,048000
5,640	-0,048000	6,267	16,613000	6,267	16,600000	6,267	0,000000	6,267	0,480000	6,267	0,500000	6,267	22,300000			5,640	-0,048000
5,700	-0,052000	6,333	16,616000	6,333	16,600000	6,333	0,000000	6,333	0,490000	6,333	0,500000	6,333	22,200000			5,700	-0,052000
5,760	-0,044000	6,400	16,617000	6,400	16,600000	6,400	0,000000	6,400	0,480000	6,400	0,500000	6,400	22,200000			5,760	-0,044000
5,820	-0,050000	6,467	16,618000	6,467	16,600000	6,467	0,000000	6,467	0,500000	6,467	0,500000	6,467	22,200000			5,820	-0,050000
5,880	-0,041000	6,533	16,614000	6,533	16,600000	6,533	0,000000	6,533	0,480000	6,533	0,500000	6,533	22,200000			5,880	-0,041000
5,940	-0,040000	6,600	16,617000	6,600	16,600000	6,600	0,000000	6,600	0,500000	6,600	0,500000	6,600	22,200000			5,940	-0,040000
6,000	-0,038000	6,667	16,616000	6,667	16,600000	6,667	0,000000	6,667	0,490000	6,667	0,500000	6,667	22,200000			6,000	-0,038000
6,060	-0,034000	6,733	16,623000	6,733	16,600000	6,733	0,000000	6,733	0,490000	6,733	0,500000	6,733	22,200000			6,060	-0,034000
6,120	-0,040000	6,800	16,623000	6,800	16,600000	6,800	0,000000	6,800	0,470000	6,800	0,500000	6,800	22,200000			6,120	-0,040000
6,180	-0,034000	6,867	16,629000	6,867	16,600000	6,867	0,000000	6,867	0,500000	6,867	0,500000	6,867	22,200000			6,180	-0,034000
6,240	-0,040000	6,933	16,626000	6,933	16,600000	6,933	0,000000	6,933	0,480000	6,933	0,500000	6,933	22,200000			6,240	-0,040000
6,300	-0,034000	7,000	16,632000	7,000	16,600000	7,000	0,000000	7,000	0,490000	7,000	0,500000	7,000	22,200000			6,300	-0,034000
6,360	-0,036000	7,067	16,629000	7,067	16,600000	7,067	0,000000	7,067	0,480000	7,067	0,500000	7,067	22,200000			6,360	-0,036000
6,420	-0,038000	7,133	16,631000	7,133	16,600000	7,133	0,000000	7,133	0,490000	7,133	0,500000	7,133	22,200000			6,420	-0,038000
6,480	-0,037000	7,200	16,629000	7,200	16,600000	7,200	0,000000	7,200	0,490000	7,200	0,500000	7,200	22,200000			6,480	-0,037000
6,540	-0,043000	7,267	16,631000	7,267	16,600000	7,267	0,000000	7,267	0,480000	7,267	0,500000	7,267	22,200000			6,540	-0,043000
6,600	-0,034000	7,333	16,627000	7,333	16,600000	7,333	0,000000	7,333	0,490000	7,333	0,500000	7,333	22,200000			6,600	-0,034000
6,660	-0,036000	7,400	16,628000	7,400	16,600000	7,400	0,000000	7,400	0,480000	7,400	0,500000	7,400	22,100000			6,660	-0,036000
6,720	-0,030000	7,467	16,627000	7,467	16,600000	7,467	0,000000	7,467	0,500000	7,467	0,500000	7,467	22,100000			6,720	-0,030000
6,780	-0,035000	7,533	16,624000	7,533	16,600000	7,533	0,000000	7,533	0,480000	7,533	0,500000	7,533	22,100000			6,780	-0,035000
6,840	-0,036000	7,600	16,620000	7,600	16,600000	7,600	0,000000	7,600	0,500000	7,600	0,500000	7,600	22,100000			6,840	-0,036000
6,900	-0,031000	7,667	16,621000	7,667	16,600000	7,667	0,000000	7,667	0,500000	7,667	0,500000	7,667	22,100000			6,900	-0,031000
6,960	-0,036000	7,733	16,623000	7,733	16,600000	7,733	0,000000	7,733	0,490000	7,733	0,500000	7,733	22,100000			6,960	-0,036000
7,020	-0,032000	7,800	16,621000	7,800	16,600000	7,800	0,000000	7,800	0,490000	7,800	0,500000	7,800	22,100000			7,020	-0,032000
7,080	-0,039000	7,867	16,621000	7,867	16,600000	7,867	0,000000	7,867	0,500000	7,867	0,500000	7,867	22,100000			7,080	-0,039000
7,140	-0,033000	7,933	16,613000	7,933	16,600000	7,933	0,000000	7,933	0,480000	7,933	0,500000	7,933	22,100000			7,140	-0,033000
7,200	-0,032000	8,000	16,612000	8,000	16,600000	8,000	0,000000	8,000	0,490000	8,000	0,500000	8,000	22,100000			7,200	-0,032000
7,260	-0,034000	8,067	16,608000	8,067	16,600000	8,067	0,000000	8,067	0,470000	8,067	0,500000	8,067	22,100000			7,260	-0,034000
7,320	-0,033000	8,133	16,609000	8,133	16,600000	8,133	0,000000	8,133	0,500000	8,133	0,500000	8,133	22,100000			7,320	-0,033000
7,380	-0,039000	8,200	16,607000	8,200	16,600000	8,200	0,000000	8,200	0,480000	8,200	0,500000	8,200	22,100000			7,380	-0,039000
7,440	-0,031000	8,267	16,611000	8,267	16,600000	8,267	0,000000	8,267	0,500000	8,267	0,500000	8,267	22,100000			7,440	-0,031000
7,500	-0,032000	8,333	16,607000	8,333	16,600000	8,333	0,000000	8,333	0,490000	8,333	0,500000	8,333	22,100000			7,500	-0,032000
7,560	-0,022000	8,400	16,610000	8,400	16,600000	8,400	0,000000	8,400	0,490000	8,400	0,500000	8,400	22,100000			7,560	-0,022000
7,620	-0,020000	8,467	16,607000	8,467	16,600000	8,467	0,000000	8,467	0,490000	8,467	0,500000	8,467	22,100000			7,620	-0,020000
7,680	-0,018000	8,533	16,606000	8,533	16,600000	8,533	0,000000	8,533	0,480000	8,533	0,500000	8,533	22,100000			7,680	-0,018000
7,740	-0,017000	8,600	16,600000	8,600	16,600000	8,600	0,000000	8,600	0,490000	8,600	0,500000	8,600	22,100000			7,740	-0,017000
7,800	-0,026000	8,667	16,598000	8,667	16,600000	8,667	0,000000	8,667	0,490000	8,667	0,500000	8,667	22,100000			7,800	-0,026000
7,860	-0,024000	8,733	16,595000	8,733	16,600000	8,733	0,000000	8,733	0,480000	8,733	0,500000	8,733	22,100000			7,860	-0,024000
7,920	-0,029000	8,800	16,596000	8,800	16,600000	8,800	0,000000	8,800	0,500000	8,800	0,500000	8,800	22,100000			7,920	-0,029000
7,980	-0,024000	8,867	16,595000	8,867	16,600000	8,867	0,000000	8,867	0,490000	8,867	0,500000	8,867	22,100000			7,980	-0,024000
8,040	-0,020000	8,933	16,595000	8,933	16,600000	8,933	0,000000	8,933	0,480000	8,933	0,500000	8,933	22,100000			8,040	-0,020000
8,100	-0,018000	9,000	16,594000	9,000	16,600000	9,000	0,000000	9,000	0,490000	9,000	0,500000	9,000	22,100000			8,100	-0,018000
8,160	-0,009000	9,067	16,595000	9,067	16,600000	9,067	0,000000	9,067	0,470000	9,067	0,500000	9,067	22,000000			8,160	-0,009000
8,220	-0,011000	9,133	16,598000	9,133	16,600000	9,133	0,000000	9,133	0,490000	9,133	0,500000	9,133	22,000000			8,220	-0,011000
8,280	-0,003000	9,200	16,598000	9,200	16,600000	9,200	0,000000	9,200	0,480000	9,200	0,500000	9,200	22,000000			8,280	-0,010000
8,340	-0,008000	9,267	16,595000	9,267	16,600000	9,267	0,000000	9,267	0,490000	9,267	0,500000	9,267	22,000000			8,340	-0,011000
8,400	-0,002000	9,333	16,590000	9,333	16,600000	9,333	0,000000	9,333	0,490000	9,333	0,500000	9,333	22,000000			8,400	-0,013000
8,460	0,000000	9,400	16,594000	9,400	16,600000	9,400	0,000000	9,400	0,500000	9,400	0,500000	9,400	22,000000			8,460	-0,014000
8,520	0,001000	9,467	16,594000	9,467	16,600000	9,467	0,000000	9,467	0,490000	9,467	0,500000	9,467	22,000000			8,520	-0,015000
8,580	0,006000	9,533	16,598000	9,533	16,600000	9,533	0,000000	9,533	0,490000	9,533	0,500000	9,533	22,000000			8,580	-0,016000
8,640	0,001000	9,600	16,592000	9,600	16,600000	9,600	0,000000	9,600	0,490000	9,600	0,500000	9,600	22,000000			8,640	-0,017000
8,700	0,010000	9,667	16,594000	9,667	16,600000	9,667	0,000000	9,667	0,500000	9,667	0,500000	9,667	22,000000			8,700	-0,018000
8,760	0,007000	9,733	16,591000	9,733	16,600000	9,733	0,000000	9,733	0,480000	9,733	0,500000	9,733	22,000000			8,760	-0,019000
8,820	0,014000	9,800	16,595000	9,800	16,600000	9,800	0,000000	9,800	0,500000	9,800	0,500000	9,800	22,000000			8,820	-0,020000
8,880	0,017000	9,867	16,593000	9,867	16,600000	9,867	0,000000	9,867	0,490000	9,867	0,500000	9,867	22,000000			8,880	-0,021000
8,940	0,021000	9,933	16,593000	9,933	16,600000	9,933	0,000000	9,933	0,490000	9,933	0,500000	9,933	22,000000			8,940	-0,022000
9,000	0,021000	10,000	16,586000	10,000	16,600000	10,000	0,000000	10,000	0,490000	10,000	0,500000	10,000	22,000000			9,000	-0,023000
9,060	0,008000	10,067	16,588000	10,067	16,600000	10,067	0,000000	10,067	0,490000	10,067	0,500000	10,067	22,000000			9,060	-0,024000
9,120	0,006000	10,133	16,589000	10,133	16,600000	10,133	0,000000	10,133	0,500000	10,133	0,500000	10,133	22,000000			9,120	-0,025000
9,180	0,000000	10,200	16,591000	10,200	16,600000	10,200	0,000000	10,200	0,500000	10,200	0,500000	10,200	22,000000			9,180	-0,025000
9,240	0,006000	10,267	16,592000	10,267	16,600000	10,267	0,000000	10,267	0,490000	10,267	0,500000	10,267	22,000000			9,240	-0,026000
9,300	0,008000	10,333	16,591000	10,333	16,600000	10,333	0,000000	10,333	0,490000	10,333	0,500000	10,333	22,000000			9,300	-0,027000
9,360	0,006000	10,400	16,590000	10,400	16,600000	10,400	0,000000	10,400	0,490000	10,400	0,500000	10,400	22,000000			9,360	-0,028000
9,420	0,005000	10,467	16,589000	10,467	16,600000	10,467	0,000000	10,467	0,490000	10,467	0,500000	10,467	22,000000			9,420	-0,029000
9,480	-0,006000	10,533	16,590000	10,533	16,600000	10,533	0,000000	10,533	0,490000	10,533	0,500000	10,533	21,900000			9,480	-0,029000
9,540	-0,008000	10,600	16,589000	10,600	16,600000	10,600	0,000000	10,600	0,480000	10,600	0,500000	10,600	21,900000			9,540	-0,030000
9,600	-0,017000	10,667	16,591000	10,667	16,600000	10,667	0,000000	10,667	0,500000	10,667	0,500000	10,667	21,900000			9,600	-0,031000
9,660	-0,017000	10,733	16,587000	10,733	16,600000	10,733	0,000000	10,733	0,470000	10,733	0,500000	10,733	21,900000			9,660	-0,031000
9,720	-0,016000	10,800	16,591000	10,800	16,600000	10,800	0,000000	10,800	0,500000	10,800	0,500000	10,800	21,900000			9,720	-0,032000
9,780	-0,016000	10,867	16,591000	10,867	16,600000	10,867	0,000000	10,867	0,480000	10,867	0,500000	10,867	21,900000			9,780	-0,032000
9,840	-0,006000	10,933	16,596000	10,933	16,600000	10,933	0,000000	10,933	0,500000	10,933	0,500000	10,933	21,900000			9,840	-0,032000
9,900	-0,010000	11,000	16,594000	11,000	16,600000	11,000	0,000000	11,000	0,480000	11,000	0,500000	11,000	21,900000			9,900	-0,033000
9,960	-0,007000	11,067	16,596000	11,067	16,600000	11,067	0,000000	11,067	0,480000	11,067	0,500000	11,067	21,900000			9,960	-0,034000
10,020	-0,016000	11,133	16,592000	11,133	16,600000	11,133	0,000000	11,133	0,490000	11,133	0,500000	11,133	21,900000			10,020	-0,034000
10,080	-0,014000	11,200	16,592000	11,200	16,600000	11,200	0,000000	11,200	0,490000	11,200	0,500000	11,200	21,900000			10,080	-0,035000
10,140	-0,018000	11,267	16,587000	11,267	16,600000	11,267	0,000000	11,267	0,490000	11,267	0,500000	11,267	21,900000			10,140	-0,035000
10,200	-0,020000	11,333	16,586000	11,333	16,600000	11,333	0,000000	11,333	0,500000	11,333	0,500000	11,333	21,900000			10,200	-0,035000
10,260	-0,019000	11,400	16,581000	11,400	16,600000	11,400	0,000000	11,400	0,490000	11,400	0,500000	11,400	21,900000			10,260	-0,036000
10,320	-0,030000	11,467	16,580000	11,467	16,600000	11,467	0,000000	11,467	0,490000	11,467	0,500000	11,467	21,900000			10,320	-0,036000
10,380	-0,028000	11,533	16,578000	11,533	16,600000	11,533	0,000000	11,533	0,480000	11,533	0,500000	11,533	21,900000			10,380	-0,036000
10,440	-0,030000	11,600	16,580000	11,600	16,600000	11,600	0,000000	11,600	0,490000	11,600	0,500000	11,600	21,900000			10,440	-0,037000
10,500	-0,021000	11,667	16,579000	11,667	16,600000	11,667	0,000000	11,667	0,500000	11,667	0,500000	11,667	21,900000			10,500	-0,037000
10,560	-0,015000	11,733	16,580000	11,733	16,600000	11,733	0,000000	11,733	0,480000	11,733	0,500000	11,733	21,900000			10,560	-0,037000
10,620	-0,017000	11,800	16,583000	11,800	16,600000	11,800	0,000000	11,800	0,500000	11,800	0,500000	11,800	21,900000			10,620	-0,038000
10,680	-0,017000	11,867	16,586000	11,867	16,600000	11,867	0,000000	11,867	0,490000	11,867	0,500000	11,867	21,900000			10,680	-0,038000
10,740	-0,028000	11,933	16,591000	11,933	16,600000	11,933	0,000000	11,933	0,490000	11,933	0,500000	11,933	21,900000			10,740	-0,038000
10,800	-0,022000	12,000	16,589000	12,000	16,600000	12,000	0,000000	12,000	0,490000	12,000	0,500000	12,000	21,900000			10,800	-0,038000
10,860	-0,023000	12,067	16,589000	12,067	16,600000	12,067	0,000000	12,067	0,480000	12,067	0,500000	12,067	21,900000			10,860	-0,038000
10,920	-0,017000	12,133	16,583000	12,133	16,600000	12,133	0,000000	12,133	0,480000	12,133	0,500000	12,133	21,900000			10,920	-0,039000
10,980	-0,017000	12,200	16,585000	12,200	16,600000	12,200	0,000000	12,200	0,500000	12,200	0,500000	12,200	21,900000			10,980	-0,039000
11,040	-0,018000	12,267	16,582000	12,267	16,600000	12,267	0,000000	12,267	0,480000	12,267	0,500000	12,267	21,800000			11,040	-0,039000
11,100	-0,013000	12,333	16,586000	12,333	16,600000	12,333	0,000000	12,333	0,490000	12,333	0,500000	12,333	21,800000			11,100	-0,039000
11,160	-0,020000	12,400	16,585000	12,400	16,600000	12,400	0,000000	12,400	0,480000	12,400	0,500000	12,400	21,800000			11,160	-0,039000
11,220	-0,014000	12,467	16,589000	12,467	16,600000	12,467	0,000000	12,467	0,490000	12,467	0,500000	12,467	21,800000			11,220	-0,039000
11,280	-0,019000	12,533	16,586000	12,533	16,600000	12,533	0,000000	12,533	0,480000	12,533	0,500000	12,533	21,800000			11,280	-0,039000
11,340	-0,019000	12,600	16,585000	12,600	16,600000	12,600	0,000000	12,600	0,490000	12,600	0,500000	12,600	21,800000			11,340	-0,039000
11,400	-0,018000	12,667	16,577000	12,667	16,600000	12,667	0,000000	12,667	0,500000	12,667	0,500000	12,667	21,800000			11,400	-0,039000
11,460	-0,023000	12,733	16,575000	12,733	16,600000	12,733	0,000000	12,733	0,480000	12,733	0,500000	12,733	21,800000			11,460	-0,039000
11,520	-0,019000	12,800	16,575000	12,800	16,600000	12,800	0,000000	12,800	0,490000	12,800	0,500000	12,800	21,800000			11,520	-0,039000
11,580	-0,025000	12,867	16,579000	12,867	16,600000	12,867	0,000000	12,867	0,490000	12,867	0,500000	12,867	21,800000			11,580	-0,039000
11,640	-0,017000	12,933	16,580000	12,933	16,600000	12,933	0,000000	12,933	0,490000	12,933	0,500000	12,933	21,800000			11,640	-0,039000
11,700	-0,018000	13,000	16,581000	13,000	16,600000	13,000	0,000000	13,000	0,500000	13,000	0,500000	13,000	21,800000			11,700	-0,039000
11,760	-0,018000	13,067	16,580000	13,067	16,600000	13,067	0,000000	13,067	0,480000	13,067	0,500000	13,067	21,800000			11,760	-0,039000
11,820	-0,019000	13,133	16,575000	13,133	16,600000	13,133	0,000000	13,133	0,490000	13,133	0,500000	13,133	21,800000			11,820	-0,039000
11,880	-0,022000	13,200	16,569000	13,200	16,600000	13,200	0,000000	13,200	0,500000	13,200	0,500000	13,200	21,800000			11,880	-0,039000
11,940	-0,016000	13,267	16,564000	13,267	16,600000	13,267	0,000000	13,267	0,490000	13,267	0,500000	13,267	21,800000			11,940	-0,039000
12,000	-0,023000	13,333	16,567000	13,333	16,600000	13,333	0,000000	13,333	0,490000	13,333	0,500000	13,333	21,800000			12,000	-0,039000
12,060	-0,021000	13,400	16,567000	13,400	16,600000	13,400	0,000000	13,400	0,490000	13,400	0,500000	13,400	21,800000			12,060	-0,039000
12,120	-0,028000	13,467	16,572000	13,467	16,600000	13,467	0,000000	13,467	0,510000	13,467	0,500000	13,467	21,800000			12,120	-0,039000
12,180	-0,028000	13,533	16,571000	13,533	16,600000	13,533	0,000000	13,533	0,480000	13,533	0,500000	13,533	21,800000			12,180	-0,039000
12,240	-0,028000	13,600	16,573000	13,600	16,600000	13,600	0,000000	13,600	0,500000	13,600	0,500000	13,600	21,800000			12,240	-0,039000
12,300	-0,030000	13,667	16,571000	13,667	16,600000	13,667	0,000000	13,667	0,480000	13,667	0,500000	13,667	21,800000			12,300	-0,039000
12,360	-0,021000	13,733	16,572000	13,733	16,600000	13,733	0,000000	13,733	0,480000	13,733	0,500000	13,733	21,800000			12,360	-0,039000
12,420	-0,024000	13,800	16,566000	13,800	16,600000	13,800	0,000000	13,800	0,490000	13,800	0,500000	13,800	21,800000			12,420	-0,039000
12,480	-0,018000	13,867	16,567000	13,867	16,600000	13,867	0,000000	13,867	0,490000	13,867	0,500000	13,867	21,800000			12,480	-0,038000
12,540	-0,021000	13,933	16,565000	13,933	16,600000	13,933	0,000000	13,933	0,490000	13,933	0,500000	13,933	21,800000			12,540	-0,038000
12,600	-0,019000	14,000	16,568000	14,000	16,600000	14,000	0,000000	14,000	0,490000	14,000	0,500000	14,000	21,800000			12,600	-0,038000
12,660	-0,021000	14,067	16,566000	14,067	16,600000	14,067	0,000000	14,067	0,480000	14,067	0,500000	14,067	21,800000			12,660	-0,038000
12,720	-0,031000	14,133	16,568000	14,133	16,600000	14,133	0,000000	14,133	0,500000	14,133	0,500000	14,133	21,700000			12,720	-0,038000
12,780	-0,025000	14,200	16,567000	14,200	16,600000	14,200	0,000000	14,200	0,490000	14,200	0,500000	14,200	21,700000			12,780	-0,038000
12,840	-0,032000	14,267	16,566000	14,267	16,600000	14,267	0,000000	14,267	0,500000	14,267	0,500000	14,267	21,700000			12,840	-0,038000
12,900	-0,025000	14,333	16,567000	14,333	16,600000	14,333	0,000000	14,333	0,500000	14,333	0,500000	14,333	21,700000			12,900	-0,038000
12,960	-0,034000	14,400	16,569000	14,400	16,600000	14,400	0,000000	14,400	0,480000	14,400	0,500000	14,400	21,700000			12,960	-0,038000
13,020	-0,033000	14,467	16,571000	14,467	16,600000	14,467	0,000000	14,467	0,500000	14,467	0,500000	14,467	21,700000			13,020	-0,038000
13,080	-0,030000	14,533	16,568000	14,533	16,600000	14,533	0,000000	14,533	0,490000	14,533	0,500000	14,533	21,700000			13,080	-0,038000
13,140	-0,026000	14,600	16,568000	14,600	16,600000	14,600	0,000000	14,600	0,500000	14,600	0,500000	14,600	21,700000			13,140	-0,038000
13,200	-0,015000	14,667	16,568000	14,667	16,600000	14,667	0,000000	14,667	0,490000	14,667	0,500000	14,667	21,700000			13,200	-0,038000
13,260	-0,015000	14,733	16,572000	14,733	16,600000	14,733	0,000000	14,733	0,500000	14,733	0,500000	14,733	21,700000			13,260	-0,038000
13,320	-0,010000	14,800	16,571000	14,800	16,600000	14,800	0,000000	14,800	0,490000	14,800	0,500000	14,800	21,700000			13,320	-0,038000
13,380	-0,013000	14,867	16,573000	14,867	16,600000	14,867	0,000000	14,867	0,500000	14,867	0,500000	14,867	21,700000			13,380	-0,038000
13,440	-0,016000	14,933	16,567000	14,933	16,600000	14,933	0,000000	14,933	0,480000	14,933	0,500000	14,933	21,700000			13,440	-0,038000
13,500	-0,016000	15,000	16,569000	15,000	16,600000	15,000	0,000000	15,000	0,500000	15,000	0,500000	15,000	21,700000			13,500	-0,037000
13,560	-0,019000	15,067	16,564000	15,067	16,600000	15,067	0,000000	15,067	0,470000	15,067	0,500000	15,067	21,700000			13,560	-0,037000
13,620	-0,009000	15,133	16,567000	15,133	16,600000	15,133	0,000000	15,133	0,500000	15,133	0,500000	15,133	21,700000			13,620	-0,037000
13,680	-0,014000	15,200	16,562000	15,200	16,600000	15,200	0,000000	15,200	0,480000	15,200	0,500000	15,200	21,700000			13,680	-0,037000
13,740	-0,008000	15,267	16,565000	15,267	16,600000	15,267	0,000000	15,267	0,480000	15,267	0,500000	15,267	21,700000			13,740	-0,037000
13,800	-0,016000	15,333	16,566000	15,333	16,600000	15,333	0,000000	15,333	0,480000	15,333	0,500000	15,333	21,700000			13,800	-0,037000
13,860	-0,016000	15,400	16,575000	15,400	16,600000	15,400	0,000000	15,400	0,490000	15,400	0,500000	15,400	21,700000			13,860	-0,037000
13,920	-0,016000	15,467	16,576000	15,467	16,600000	15,467	0,000000	15,467	0,480000	15,467	0,500000	15,467	21,700000			13,920	-0,037000
13,980	-0,022000	15,533	16,578000	15,533	16,600000	15,533	0,000000	15,533	0,500000	15,533	0,500000	15,533	21,700000			13,980	-0,037000
14,040	-0,016000	15,600	16,579000	15,600	16,600000	15,600	0,000000	15,600	0,490000	15,600	0,500000	15,600	21,700000			14,040	-0,037000
14,100	-0,024000	15,667	16,582000	15,667	16,600000	15,667	0,000000	15,667	0,490000	15,667	0,500000	15,667	21,700000			14,100	-0,037000
14,160	-0,019000	15,733	16,585000	15,733	16,600000	15,733	0,000000	15,733	0,480000	15,733	0,500000	15,733	21,700000			14,160	-0,037000
14,220	-0,021000	15,800	16,590000	15,800	16,600000	15,800	0,000000	15,800	0,500000	15,800	0,500000	15,800	21,700000			14,220	-0,037000
14,280	-0,019000	15,867	16,591000	15,867	16,600000	15,867	0,000000	15,867	0,500000	15,867	0,500000	15,867	21,700000			14,280	-0,037000
14,340	-0,016000	15,933	16,586000	15,933	16,600000	15,933	0,000000	15,933	0,480000	15,933	0,500000	15,933	21,700000			14,340	-0,037000
14,400	-0,025000	16,000	16,582000	16,000	16,600000	16,000	0,000000	16,000	0,510000	16,000	0,500000	16,000	21,700000			14,400	-0,037000
14,460	-0,020000	16,067	16,575000	16,067	16,600000	16,067	0,000000	16,067	0,470000	16,067	0,500000	16,067	21,700000			14,460	-0,037000
14,520	-0,025000	16,133	16,580000	16,133	16,600000	16,133	0,000000	16,133	0,500000	16,133	0,500000	16,133	21,700000			14,520	-0,037000
14,580	-0,017000	16,200	16,584000	16,200	16,600000	16,200	0,000000	16,200	0,480000	16,200	0,500000	16,200	21,700000			14,580	-0,037000
14,640	-0,017000	16,267	16,594000	16,267	16,600000	16,267	0,000000	16,267	0,500000	16,267	0,500000	16,267	21,700000			14,640	-0,036000
14,700	-0,017000	16,333	16,596000	16,333	16,600000	16,333	0,000000	16,333	0,490000	16,333	0,500000	16,333	21,700000			14,700	-0,036000
14,760	-0,012000	16,400	16,600000	16,400	16,600000	16,400	0,000000	16,400	0,500000	16,400	0,500000	16,400	21,700000			14,760	-0,036000
14,820	-0,018000	16,467	16,597000	16,467	16,600000	16,467	0,000000	16,467	0,480000	16,467	0,500000	16,467	21,700000			14,820	-0,036000
14,880	-0,007000	16,533	16,602000	16,533	16,600000	16,533	0,000000	16,533	0,490000	16,533	0,500000	16,533	21,700000			14,880	-0,036000
14,940	-0,009000	16,600	16,599000	16,600	16,600000	16,600	0,000000	16,600	0,490000	16,600	0,500000	16,600	21,700000			14,940	-0,036000
15,000	0,000000	16,667	16,602000	16,667	16,600000	16,667	0,000000	16,667	0,500000	16,667	0,500000	16,667	21,700000			15,000	-0,036000
15,060	-0,002000	16,733	16,600000	16,733	16,600000	16,733	0,000000	16,733	0,480000	16,733	0,500000	16,733	21,700000			15,060	-0,036000
15,120	-0,004000	16,800	16,602000	16,800	16,600000	16,800	0,000000	16,800	0,500000	16,800	0,500000	16,800	21,700000			15,120	-0,036000
15,180	-0,005000	16,867	16,603000	16,867	16,600000	16,867	0,000000	16,867	0,490000	16,867	0,500000	16,867	21,700000			15,180	-0,036000
15,240	-0,010000	16,933	16,606000	16,933	16,600000	16,933	0,000000	16,933	0,490000	16,933	0,500000	16,933	21,700000			15,240	-0,036000
15,300	-0,007000	17,000	16,609000	17,000	16,600000	17,000	0,000000	17,000	0,500000	17,000	0,500000	17,000	21,700000			15,300	-0,036000
15,360	-0,017000	17,067	16,612000	17,067	16,600000	17,067	0,000000	17,067	0,480000	17,067	0,500000	17,067	21,700000			15,360	-0,036000
15,420	-0,016000	17,133	16,615000	17,133	16,600000	17,133	0,000000	17,133	0,490000	17,133	0,500000	17,133	21,700000			15,420	-0,036000
15,480	-0,018000	17,200	16,617000	17,200	16,600000	17,200	0,000000	17,200	0,490000	17,200	0,500000	17,200	21,700000			15,480	-0,036000
15,540	-0,011000	17,267	16,620000	17,267	16,600000	17,267	0,000000	17,267	0,480000	17,267	0,500000	17,267	21,700000			15,540	-0,036000
15,600	-0,006000	17,333	16,618000	17,333	16,600000	17,333	0,000000	17,333	0,500000	17,333	0,500000	17,333	21,700000			15,600	-0,036000
15,660	-0,013000	17,400	16,618000	17,400	16,600000	17,400	0,000000	17,400	0,490000	17,400	0,500000	17,400	21,700000			15,660	-0,035000
15,720	-0,008000	17,467	16,614000	17,467	16,600000	17,467	0,000000	17,467	0,490000	17,467	0,500000	17,467	21,700000			15,720	-0,035000
15,780	-0,013000	17,533	16,616000	17,533	16,600000	17,533	0,000000	17,533	0,500000	17,533	0,500000	17,533	21,700000			15,780	-0,035000
15,840	-0,010000	17,600	16,613000	17,600	16,600000	17,600	0,000000	17,600	0,490000	17,600	0,500000	17,600	21,700000			15,840	-0,035000
15,900	-0,014000	17,667	16,617000	17,667	16,600000	17,667	0,000000	17,667	0,500000	17,667	0,500000	17,667	21,700000			15,900	-0,035000
15,960	-0,016000	17,733	16,616000	17,733	16,600000	17,733	0,000000	17,733	0,480000	17,733	0,500000	17,733	21,700000			15,960	-0,035000
16,020	-0,011000	17,800	16,618000	17,800	16,600000	17,800	0,000000	17,800	0,490000	17,800	0,500000	17,800	21,700000			16,020	-0,035000
16,080	-0,019000	17,867	16,616000	17,867	16,600000	17,867	0,000000	17,867	0,490000	17,867	0,500000	17,867	21,700000			16,080	-0,035000
16,140	-0,010000	17,933	16,618000	17,933	16,600000	17,933	0,000000	17,933	0,490000	17,933	0,500000	17,933	21,700000			16,140	-0,035000
16,200	-0,017000	18,000	16,616000	18,000	16,600000	18,000	0,000000	18,000	0,500000	18,000	0,500000	18,000	21,700000			16,200	-0,035000
16,260	-0,011000	18,067	16,618000	18,067	16,600000	18,067	0,000000	18,067	0,480000	18,067	0,500000	18,067	21,700000			16,260	-0,035000
16,320	-0,014000	18,133	16,615000	18,133	16,600000	18,133	0,000000	18,133	0,500000	18,133	0,500000	18,133	21,700000			16,320	-0,035000
16,380	-0,016000	18,200	16,616000	18,200	16,600000	18,200	0,000000	18,200	0,500000	18,200	0,500000	18,200	21,700000			16,380	-0,035000
16,440	-0,010000	18,267	16,616000	18,267	16,600000	18,267	0,000000	18,267	0,490000	18,267	0,500000	18,267	21,700000			16,440	-0,035000
16,500	-0,022000	18,333	16,618000	18,333	16,600000	18,333	0,000000	18,333	0,500000	18,333	0,500000	18,333	21,700000			16,500	-0,034000
16,560	-0,019000	18,400	16,617000	18,400	16,600000	18,400	0,000000	18,400	0,490000	18,400	0,500000	18,400	21,700000			16,560	-0,034000
16,620	-0,032000	18,467	16,614000	18,467	16,600000	18,467	0,000000	18,467	0,490000	18,467	0,500000	18,467	21,700000			16,620	-0,034000
16,680	-0,031000	18,533	16,613000	18,533	16,600000	18,533	0,000000	18,533	0,500000	18,533	0,500000	18,533	21,700000			16,680	-0,034000
16,740	-0,028000	18,600	16,615000	18,600	16,600000	18,600	0,000000	18,600	0,490000	18,600	0,500000	18,600	21,700000			16,740	-0,034000
16,800	-0,027000	18,667	16,618000	18,667	16,600000	18,667	0,000000	18,667	0,500000	18,667	0,500000	18,667	21,700000			16,800	-0,034000
16,860	-0,023000	18,733	16,617000	18,733	16,600000	18,733	0,000000	18,733	0,480000	18,733	0,500000	18,733	21,700000			16,860	-0,034000
16,920	-0,029000	18,800	16,620000	18,800	16,600000	18,800	0,000000	18,800	0,510000	18,800	0,500000	18,800	21,700000			16,920	-0,034000
16,980	-0,023000	18,867	16,618000	18,867	16,600000	18,867	0,000000	18,867	0,490000	18,867	0,500000	18,867	21,700000			16,980	-0,034000
17,040	-0,027000	18,933	16,621000	18,933	16,600000	18,933	0,000000	18,933	0,500000	18,933	0,500000	18,933	21,700000			17,040	-0,034000
17,100	-0,027000	19,000	16,618000	19,000	16,600000	19,000	0,000000	19,000	0,480000	19,000	0,500000	19,000	21,700000			17,100	-0,033000
17,160	-0,030000	19,067	16,621000	19,067	16,600000	19,067	0,000000	19,067	0,490000	19,067	0,500000	19,067	21,700000			17,160	-0,033000
17,220	-0,032000	19,133	16,618000	19,133	16,600000	19,133	0,000000	19,133	0,490000	19,133	0,500000	19,133	21,700000			17,220	-0,033000
17,280	-0,028000	19,200	16,624000	19,200	16,600000	19,200	0,000000	19,200	0,490000	19,200	0,500000	19,200	21,700000			17,280	-0,033000
17,340	-0,034000	19,267	16,622000	19,267	16,600000	19,267	0,000000	19,267	0,480000	19,267	0,500000	19,267	21,700000			17,340	-0,034000
17,400	-0,027000	19,333	16,624000	19,333	16,600000	19,333	0,000000	19,333	0,500000	19,333	0,500000	19,333	21,700000			17,400	-0,033000
17,460	-0,032000	19,400	16,623000	19,400	16,600000	19,400	0,000000	19,400	0,490000	19,400	0,500000	19,400	21,700000			17,460	-0,033000
17,520	-0,027000	19,467	16,628000	19,467	16,600000	19,467	0,000000	19,467	0,490000	19,467	0,500000	19,467	21,700000			17,520	-0,033000
17,580	-0,030000	19,533	16,631000	19,533	16,600000	19,533	0,000000	19,533	0,490000	19,533	0,500000	19,533	21,700000			17,580	-0,033000
17,640	-0,030000	19,600	16,636000	19,600	16,600000	19,600	0,000000	19,600	0,480000	19,600	0,500000	19,600	21,700000			17,640	-0,032000
17,700	-0,028000	19,667	16,638000	19,667	16,600000	19,667	0,000000	19,667	0,500000	19,667	0,500000	19,667	21,700000			17,700	-0,032000
17,760	-0,033000	19,733	16,639000	19,733	16,600000	19,733	0,000000	19,733	0,490000	19,733	0,500000	19,733	21,700000			17,760	-0,033000
17,820	-0,028000	19,800	16,641000	19,800	16,600000	19,800	0,000000	19,800	0,500000	19,800	0,500000	19,800	21,700000			17,820	-0,032000
17,880	-0,032000	19,867	16,647000	19,867	16,600000	19,867	0,000000	19,867	0,490000	19,867	0,500000	19,867	21,700000			17,880	-0,032000
17,940	-0,026000	19,933	16,653000	19,933	16,700000	19,933	0,000000	19,933	0,490000	19,933	0,500000	19,933	21,700000			17,940	-0,032000
18,000	-0,025000	20,000	16,657000	20,000	16,700000	20,000	0,000000	20,000	0,510000	20,000	0,500000	20,000	21,700000			18,000	-0,031000
18,060	-0,025000	20,067	16,662000	20,067	16,700000	20,067	0,000000	20,067	0,490000	20,067	0,500000	20,067	21,700000			18,060	-0,031000
18,120	-0,022000	20,133	16,662000	20,133	16,700000	20,133	0,000000	20,133	0,500000	20,133	0,500000	20,133	21,700000			18,120	-0,031000
18,180	-0,029000	20,200	16,668000	20,200	16,700000	20,200	0,000000	20,200	0,500000	20,200	0,500000	20,200	21,700000			18,180	-0,031000
18,240	-0,026000	20,267	16,672000	20,267	16,700000	20,267	0,000000	20,267	0,470000	20,267	0,500000	20,267	21,700000			18,240	-0,031000
18,300	-0,031000	20,333	16,676000	20,333	16,700000	20,333	0,000000	20,333	0,510000	20,333	0,500000	20,333	21,700000			18,300	-0,031000
18,360	-0,027000	20,400	16,671000	20,400	16,700000	20,400	0,000000	20,400	0,480000	20,400	0,500000	20,400	21,700000			18,360	-0,030000
18,420	-0,025000	20,467	16,673000	20,467	16,700000	20,467	0,000000	20,467	0,500000	20,467	0,500000	20,467	21,700000			18,420	-0,030000
18,480	-0,030000	20,533	16,671000	20,533	16,700000	20,533	0,000000	20,533	0,470000	20,533	0,500000	20,533	21,700000			18,480	-0,030000
18,540	-0,028000	20,600	16,676000	20,600	16,700000	20,600	0,000000	20,600	0,490000	20,600	0,500000	20,600	21,700000			18,540	-0,030000
18,600	-0,038000	20,667	16,676000	20,667	16,700000	20,667	0,000000	20,667	0,500000	20,667	0,500000	20,667	21,700000			18,600	-0,038000
18,660	-0,029000	20,733	16,678000	20,733	16,700000	20,733	0,000000	20,733	0,480000	20,733	0,500000	20,733	21,700000			18,660	-0,029000
18,720	-0,036000	20,800	16,678000	20,800	16,700000	20,800	0,000000	20,800	0,490000	20,800	0,500000	20,800	21,700000			18,720	-0,036000
18,780	-0,031000	20,867	16,682000	20,867	16,700000	20,867	0,000000	20,867	0,490000	20,867	0,500000	20,867	21,700000			18,780	-0,031000
18,840	-0,030000	20,933	16,681000	20,933	16,700000	20,933	0,000000	20,933	0,500000	20,933	0,500000	20,933	21,700000			18,840	-0,030000
18,900	-0,028000	21,000	16,683000	21,000	16,700000	21,000	0,000000	21,000	0,500000	21,000	0,500000	21,000	21,700000			18,900	-0,029000
18,960	-0,022000	21,067	16,684000	21,067	16,700000	21,067	0,000000	21,067	0,480000	21,067	0,500000	21,067	21,700000			18,960	-0,028000
19,020	-0,027000	21,133	16,685000	21,133	16,700000	21,133	0,000000	21,133	0,490000	21,133	0,500000	21,133	21,700000			19,020	-0,028000
19,080	-0,017000	21,200	16,683000	21,200	16,700000	21,200	0,000000	21,200	0,490000	21,200	0,500000	21,200	21,700000			19,080	-0,028000
19,140	-0,016000	21,267	16,680000	21,267	16,700000	21,267	0,000000	21,267	0,480000	21,267	0,500000	21,267	21,700000			19,140	-0,028000
19,200	-0,011000	21,333	16,680000	21,333	16,700000	21,333	0,000000	21,333	0,500000	21,333	0,500000	21,333	21,700000			19,200	-0,027000
19,260	-0,014000	21,400	16,678000	21,400	16,700000	21,400	0,000000	21,400	0,470000	21,400	0,500000	21,400	21,700000			19,260	-0,027000
19,320	-0,022000	21,467	16,681000	21,467	16,700000	21,467	0,000000	21,467	0,490000	21,467	0,500000	21,467	21,700000			19,320	-0,027000
19,380	-0,021000	21,533	16,679000	21,533	16,700000	21,533	0,000000	21,533	0,470000	21,533	0,500000	21,533	21,700000			19,380	-0,027000
19,440	-0,026000	21,600	16,683000	21,600	16,700000	21,600	0,000000	21,600	0,500000	21,600	0,500000	21,600	21,700000			19,440	-0,026000
19,500	-0,016000	21,667	16,680000	21,667	16,700000	21,667	0,000000	21,667	0,490000	21,667	0,500000	21,667	21,700000			19,500	-0,026000
19,560	-0,021000	21,733	16,683000	21,733	16,700000	21,733	0,000000	21,733	0,480000	21,733	0,500000	21,733	21,700000			19,560	-0,026000
19,620	-0,021000	21,800	16,682000	21,800	16,700000	21,800	0,000000	21,800	0,480000	21,800	0,500000	21,800	21,700000			19,620	-0,026000
19,680	-0,027000	21,867	16,684000	21,867	16,700000	21,867	0,000000	21,867	0,500000	21,867	0,500000	21,867	21,700000			19,680	-0,027000
19,740	-0,031000	21,933	16,681000	21,933	16,700000	21,933	0,000000	21,933	0,480000	21,933	0,500000	21,933	21,700000			19,740	-0,031000
19,800	-0,025000	22,000	16,681000	22,000	16,700000	22,000	0,000000	22,000	0,500000	22,000	0,500000	22,000	21,700000			19,800	-0,025000
19,860	-0,029000	22,067	16,679000	22,067	16,700000	22,067	0,000000	22,067	0,480000	22,067	0,500000	22,067	21,700000			19,860	-0,029000
19,920	-0,023000	22,133	16,681000	22,133	16,700000	22,133	0,000000	22,133	0,490000	22,133	0,500000	22,133	21,700000			19,920	-0,024000
19,980	-0,025000	22,200	16,681000	22,200	16,700000	22,200	0,000000	22,200	0,490000	22,200	0,500000	22,200	21,700000			19,980	-0,025000
20,040	-0,021000	22,267	16,683000	22,267	16,700000	22,267	0,000000	22,267	0,480000	22,267	0,500000	22,267	21,700000			20,040	-0,023000
20,100	-0,022000	22,333	16,682000	22,333	16,700000	22,333	0,000000	22,333	0,500000	22,333	0,500000	22,333	21,700000			20,100	-0,023000
20,160	-0,024000	22,400	16,685000	22,400	16,700000	22,400	0,000000	22,400	0,480000	22,400	0,500000	22,400	21,700000			20,160	-0,024000
20,220	-0,016000	22,467	16,687000	22,467	16,700000	22,467	0,000000	22,467	0,490000	22,467	0,500000	22,467	21,700000			20,220	-0,022000
20,280	-0,020000	22,533	16,688000	22,533	16,700000	22,533	0,000000	22,533	0,480000	22,533	0,500000	22,533	21,700000			20,280	-0,022000
20,340	-0,019000	22,600	16,692000	22,600	16,700000	22,600	0,000000	22,600	0,490000	22,600	0,500000	22,600	21,700000			20,340	-0,021000
20,400	-0,029000	22,667	16,692000	22,667	16,700000	22,667	0,000000	22,667	0,490000	22,667	0,500000	22,667	21,800000			20,400	-0,029000
20,460	-0,028000	22,733	16,695000	22,733	16,700000	22,733	0,000000	22,733	0,490000	22,733	0,500000	22,733	21,800000			20,460	-0,028000
20,520	-0,023000	22,800	16,695000	22,800	16,700000	22,800	0,000000	22,800	0,490000	22,800	0,500000	22,800	21,800000			20,520	-0,023000
20,580	-0,023000	22,867	16,702000	22,867	16,700000	22,867	0,000000	22,867	0,490000	22,867	0,500000	22,867	21,800000			20,580	-0,023000
20,640	-0,014000	22,933	16,707000	22,933	16,700000	22,933	0,000000	22,933	0,470000	22,933	0,500000	22,933	21,800000			20,640	-0,020000
20,700	-0,018000	23,000	16,712000	23,000	16,700000	23,000	0,000000	23,000	0,500000	23,000	0,500000	23,000	21,800000			20,700	-0,019000
20,760	-0,014000	23,067	16,711000	23,067	16,700000	23,067	0,000000	23,067	0,470000	23,067	0,500000	23,067	21,800000			20,760	-0,019000
20,820	-0,022000	23,133	16,715000	23,133	16,700000	23,133	0,000000	23,133	0,500000	23,133	0,500000	23,133	21,800000			20,820	-0,022000
20,880	-0,021000	23,200	16,716000	23,200	16,700000	23,200	0,000000	23,200	0,470000	23,200	0,500000	23,200	21,800000			20,880	-0,021000
20,940	-0,017000	23,267	16,721000	23,267	16,700000	23,267	0,000000	23,267	0,480000	23,267	0,500000	23,267	21,800000			20,940	-0,017000
21,000	-0,016000	23,333	16,720000	23,333	16,700000	23,333	0,000000	23,333	0,490000	23,333	0,500000	23,333	21,800000			21,000	-0,017000
21,060	-0,010000	23,400	16,724000	23,400	16,700000	23,400	0,000000	23,400	0,480000	23,400	0,500000	23,400	21,800000			21,060	-0,016000
21,120	-0,017000	23,467	16,725000	23,467	16,700000	23,467	0,000000	23,467	0,480000	23,467	0,500000	23,467	21,800000			21,120	-0,017000
21,180	-0,017000	23,533	16,730000	23,533	16,700000	23,533	0,000000	23,533	0,480000	23,533	0,500000	23,533	21,800000			21,180	-0,017000
21,240	-0,026000	23,600	16,729000	23,600	16,700000	23,600	0,000000	23,600	0,490000	23,600	0,500000	23,600	21,800000			21,240	-0,026000
21,300	-0,024000	23,667	16,728000	23,667	16,700000	23,667	0,000000	23,667	0,490000	23,667	0,500000	23,667	21,800000			21,300	-0,024000
21,360	-0,016000	23,733	16,728000	23,733	16,700000	23,733	0,000000	23,733	0,480000	23,733	0,500000	23,733	21,800000			21,360	-0,016000
21,420	-0,019000	23,800	16,730000	23,800	16,700000	23,800	0,000000	23,800	0,500000	23,800	0,500000	23,800	21,800000			21,420	-0,019000
21,480	-0,016000	23,867	16,730000	23,867	16,700000	23,867	0,000000	23,867	0,480000	23,867	0,500000	23,867	21,800000			21,480	-0,016000
21,540	-0,030000	23,933	16,727000	23,933	16,700000	23,933	0,000000	23,933	0,480000	23,933	0,500000	23,933	21,800000			21,540	-0,030000
21,600	-0,026000	24,000	16,729000	24,000	16,700000	24,000	0,000000	24,000	0,500000	24,000	0,500000	24,000	21,800000			21,600	-0,026000
21,660	-0,029000	24,067	16,730000	24,067	16,700000	24,067	0,000000	24,067	0,490000	24,067	0,500000	24,067	21,800000			21,660	-0,029000
21,720	-0,024000	24,133	16,733000	24,133	16,700000	24,133	0,000000	24,133	0,500000	24,133	0,500000	24,133	21,800000			21,720	-0,024000
21,780	-0,018000	24,200	16,733000	24,200	16,700000	24,200	0,000000	24,200	0,470000	24,200	0,500000	24,200	21,800000			21,780	-0,018000
21,840	-0,020000	24,267	16,740000	24,267	16,700000	24,267	0,000000	24,267	0,490000	24,267	0,500000	24,267	21,800000			21,840	-0,020000
21,900	-0,017000	24,333	16,739000	24,333	16,700000	24,333	0,000000	24,333	0,470000	24,333	0,500000	24,333	21,800000			21,900	-0,017000
21,960	-0,033000	24,400	16,742000	24,400	16,700000	24,400	0,000000	24,400	0,500000	24,400	0,500000	24,400	21,800000			21,960	-0,033000
22,020	-0,033000	24,467	16,735000	24,467	16,700000	24,467	0,000000	24,467	0,480000	24,467	0,500000	24,467	21,800000			22,020	-0,033000
22,080	-0,040000	24,533	16,733000	24,533	16,700000	24,533	0,000000	24,533	0,490000	24,533	0,500000	24,533	21,800000			22,080	-0,040000
22,140	-0,037000	24,600	16,728000	24,600	16,700000	24,600	0,000000	24,600	0,480000	24,600	0,500000	24,600	21,800000			22,140	-0,037000
22,200	-0,034000	24,667	16,732000	24,667	16,700000	24,667	0,000000	24,667	0,490000	24,667	0,500000	24,667	21,800000			22,200	-0,034000
22,260	-0,041000	24,733	16,733000	24,733	16,700000	24,733	0,000000	24,733	0,480000	24,733	0,500000	24,733	21,800000			22,260	-0,041000
22,320	-0,035000	24,800	16,736000	24,800	16,700000	24,800	0,000000	24,800	0,500000	24,800	0,500000	24,800	21,800000			22,320	-0,035000
22,380	-0,040000	24,867	16,736000	24,867	16,700000	24,867	0,000000	24,867	0,490000	24,867	0,500000	24,867	21,800000			22,380	-0,040000
22,440	-0,029000	24,933	16,738000	24,933	16,700000	24,933	0,000000	24,933	0,490000	24,933	0,500000	24,933	21,800000			22,440	-0,029000
22,500	-0,030000	25,000	16,735000	25,000	16,700000	25,000	0,000000	25,000	0,500000	25,000	0,500000	25,000	21,800000			22,500	-0,030000
22,560	-0,028000	25,067	16,734000	25,067	16,700000	25,067	0,000000	25,067	0,480000	25,067	0,500000	25,067	21,900000			22,560	-0,028000
22,620	-0,026000	25,133	16,732000	25,133	16,700000	25,133	0,000000	25,133	0,500000	25,133	0,500000	25,133	21,900000			22,620	-0,026000
22,680	-0,028000	25,200	16,728000	25,200	16,700000	25,200	0,000000	25,200	0,480000	25,200	0,500000	25,200	21,900000			22,680	-0,028000
22,740	-0,023000	25,267	16,726000	25,267	16,700000	25,267	0,000000	25,267	0,480000	25,267	0,500000	25,267	21,900000			22,740	-0,023000
22,800	-0,031000	25,333	16,724000	25,333	16,700000	25,333	0,000000	25,333	0,490000	25,333	0,500000	25,333	21,900000			22,800	-0,031000
22,860	-0,032000	25,400	16,724000	25,400	16,700000	25,400	0,000000	25,400	0,490000	25,400	0,500000	25,400	21,900000			22,860	-0,032000
22,920	-0,036000	25,467	16,723000	25,467	16,700000	25,467	0,000000	25,467	0,480000	25,467	0,500000	25,467	21,900000			22,920	-0,036000
22,980	-0,036000	25,533	16,727000	25,533	16,700000	25,533	0,000000	25,533	0,490000	25,533	0,500000	25,533	21,900000			22,980	-0,036000
23,040	-0,032000	25,600	16,724000	25,600	16,700000	25,600	0,000000	25,600	0,480000	25,600	0,500000	25,600	21,900000			23,040	-0,032000
23,100	-0,034000	25,667	16,725000	25,667	16,700000	25,667	0,000000	25,667	0,500000	25,667	0,500000	25,667	21,900000			23,100	-0,034000
23,160	-0,029000	25,733	16,723000	25,733	16,700000	25,733	0,000000	25,733	0,460000	25,733	0,500000	25,733	21,900000			23,160	-0,029000
23,220	-0,036000	25,800	16,725000	25,800	16,700000	25,800	0,000000	25,800	0,490000	25,800	0,500000	25,800	21,900000			23,220	-0,036000
23,280	-0,030000	25,867	16,722000	25,867	16,700000	25,867	0,000000	25,867	0,480000	25,867	0,500000	25,867	21,900000			23,280	-0,030000
23,340	-0,033000	25,933	16,724000	25,933	16,700000	25,933	0,000000	25,933	0,490000	25,933	0,500000	25,933	21,900000			23,340	-0,033000
23,400	-0,030000	26,000	16,724000	26,000	16,700000	26,000	0,000000	26,000	0,490000	26,000	0,500000	26,000	21,900000			23,400	-0,030000
23,460	-0,029000	26,067	16,729000	26,067	16,700000	26,067	0,000000	26,067	0,470000	26,067	0,500000	26,067	21,900000			23,460	-0,029000
23,520	-0,034000	26,133	16,727000	26,133	16,700000	26,133	0,000000	26,133	0,490000	26,133	0,500000	26,133	21,900000			23,520	-0,034000
23,580	-0,028000	26,200	16,730000	26,200	16,700000	26,200	0,000000	26,200	0,490000	26,200	0,500000	26,200	21,900000			23,580	-0,028000
23,640	-0,033000	26,267	16,728000	26,267	16,700000	26,267	0,000000	26,267	0,470000	26,267	0,500000	26,267	21,900000			23,640	-0,033000
23,700	-0,027000	26,333	16,731000	26,333	16,700000	26,333	0,000000	26,333	0,490000	26,333	0,500000	26,333	21,900000			23,700	-0,027000
23,760	-0,028000	26,400	16,733000	26,400	16,700000	26,400	0,000000	26,400	0,480000	26,400	0,500000	26,400	21,900000			23,760	-0,028000
23,820	-0,029000	26,467	16,736000	26,467	16,700000	26,467	0,000000	26,467	0,490000	26,467	0,500000	26,467	21,900000			23,820	-0,029000
23,880	-0,029000	26,533	16,735000	26,533	16,700000	26,533	0,000000	26,533	0,480000	26,533	0,500000	26,533	21,900000			23,880	-0,029000
23,940	-0,033000	26,600	16,730000	26,600	16,700000	26,600	0,000000	26,600	0,480000	26,600	0,500000	26,600	21,900000			23,940	-0,033000
24,000	-0,028000	26,667	16,731000	26,667	16,700000	26,667	0,000000	26,667	0,500000	26,667	0,500000	26,667	21,900000			24,000	-0,028000
24,060	-0,032000	26,733	16,733000	26,733	16,700000	26,733	0,000000	26,733	0,470000	26,733	0,500000	26,733	21,900000			24,060	-0,032000
24,120	-0,027000	26,800	16,736000	26,800	16,700000	26,800	0,000000	26,800	0,490000	26,800	0,500000	26,800	21,900000			24,120	-0,027000
24,180	-0,031000	26,867	16,735000	26,867	16,700000	26,867	0,000000	26,867	0,480000	26,867	0,500000	26,867	21,900000			24,180	-0,031000
24,240	-0,031000	26,933	16,737000	26,933	16,700000	26,933	0,000000	26,933	0,490000	26,933	0,500000	26,933	22,000000			24,240	-0,031000
24,300	-0,027000	27,000	16,734000	27,000	16,700000	27,000	0,000000	27,000	0,470000	27,000	0,500000	27,000	22,000000			24,300	-0,027000
24,360	-0,030000	27,067	16,737000	27,067	16,700000	27,067	0,000000	27,067	0,480000	27,067	0,500000	27,067	22,000000			24,360	-0,030000
24,420	-0,021000	27,133	16,735000	27,133	16,700000	27,133	0,000000	27,133	0,480000	27,133	0,500000	27,133	22,000000			24,420	-0,021000
24,480	-0,026000	27,200	16,737000	27,200	16,700000	27,200	0,000000	27,200	0,480000	27,200	0,500000	27,200	22,000000			24,480	-0,026000
24,540	-0,019000	27,267	16,736000	27,267	16,700000	27,267	0,000000	27,267	0,470000	27,267	0,500000	27,267	22,000000			24,540	-0,019000
24,600	-0,020000	27,333	16,734000	27,333	16,700000	27,333	0,000000	27,333	0,500000	27,333	0,500000	27,333	22,000000			24,600	-0,020000
24,660	-0,014000	27,400	16,725000	27,400	16,700000	27,400	0,000000	27,400	0,480000	27,400	0,500000	27,400	22,000000			24,660	-0,014000
24,720	-0,010000	27,467	16,724000	27,467	16,700000	27,467	0,000000	27,467	0,490000	27,467	0,500000	27,467	22,000000			24,720	-0,010000
24,780	-0,014000	27,533	16,721000	27,533	16,700000	27,533	0,000000	27,533	0,480000	27,533	0,500000	27,533	22,000000			24,780	-0,014000
24,840	-0,007000	27,600	16,724000	27,600	16,700000	27,600	0,000000	27,600	0,480000	27,600	0,500000	27,600	22,000000			24,840	-0,007000
24,900	-0,013000	27,667	16,721000	27,667	16,700000	27,667	0,000000	27,667	0,490000	27,667	0,500000	27,667	22,000000			24,900	-0,013000
24,960	-0,006000	27,733	16,718000	27,733	16,700000	27,733	0,000000	27,733	0,470000	27,733	0,500000	27,733	22,000000			24,960	-0,006000
25,020	-0,005000	27,800	16,715000	27,800	16,700000	27,800	0,000000	27,800	0,490000	27,800	0,500000	27,800	22,000000			25,020	-0,005000
25,080	0,002000	27,867	16,714000	27,867	16,700000	27,867	0,000000	27,867	0,480000	27,867	0,500000	27,867	22,000000			25,080	0,002000
25,140	0,008000	27,933	16,714000	27,933	16,700000	27,933	0,000000	27,933	0,490000	27,933	0,500000	27,933	22,000000			25,140	0,008000
25,200	0,008000	28,000	16,713000	28,000	16,700000	28,000	0,000000	28,000	0,490000	28,000	0,500000	28,000	22,000000			25,200	0,008000
25,260	0,017000	28,067	16,715000	28,067	16,700000	28,067	0,000000	28,067	0,490000	28,067	0,500000	28,067	22,000000			25,260	0,017000
25,320	0,020000	28,133	16,715000	28,133	16,700000	28,133	0,000000	28,133	0,470000	28,133	0,500000	28,133	22,000000			25,320	0,020000
25,380	0,031000	28,200	16,715000	28,200	16,700000	28,200	0,000000	28,200	0,490000	28,200	0,500000	28,200	22,000000			25,380	0,031000
25,440	0,032000	28,267	16,710000	28,267	16,700000	28,267	0,000000	28,267	0,460000	28,267	0,500000	28,267	22,000000			25,440	0,032000
25,500	0,032000	28,333	16,716000	28,333	16,700000	28,333	0,000000	28,333	0,500000	28,333	0,500000	28,333	22,100000			25,500	0,032000
25,560	0,037000	28,400	16,716000	28,400	16,700000	28,400	0,000000	28,400	0,460000	28,400	0,500000	28,400	22,100000			25,560	0,037000
25,620	0,033000	28,467	16,722000	28,467	16,700000	28,467	0,000000	28,467	0,490000	28,467	0,500000	28,467	22,100000			25,620	0,033000
25,680	0,041000	28,533	16,719000	28,533	16,700000	28,533	0,000000	28,533	0,470000	28,533	0,500000	28,533	22,100000			25,680	0,041000
25,740	0,037000	28,600	16,722000	28,600	16,700000	28,600	0,000000	28,600	0,490000	28,600	0,500000	28,600	22,100000			25,740	0,037000
25,800	0,043000	28,667	16,717000	28,667	16,700000	28,667	0,000000	28,667	0,480000	28,667	0,500000	28,667	22,100000			25,800	0,043000
25,860	0,044000	28,733	16,718000	28,733	16,700000	28,733	0,000000	28,733	0,480000	28,733	0,500000	28,733	22,100000			25,860	0,044000
25,920	0,041000	28,800	16,717000	28,800	16,700000	28,800	0,000000	28,800	0,490000	28,800	0,500000	28,800	22,100000			25,920	0,041000
25,980	0,043000	28,867	16,721000	28,867	16,700000	28,867	0,000000	28,867	0,480000	28,867	0,500000	28,867	22,100000			25,980	0,043000
26,040	0,036000	28,933	16,719000	28,933	16,700000	28,933	0,000000	28,933	0,490000	28,933	0,500000	28,933	22,100000			26,040	0,036000
26,100	0,045000	29,000	16,719000	29,000	16,700000	29,000	0,000000	29,000	0,500000	29,000	0,500000	29,000	22,100000			26,100	0,045000
26,160	0,041000	29,067	16,716000	29,067	16,700000	29,067	0,000000	29,067	0,480000	29,067	0,500000	29,067	22,100000			26,160	0,041000
26,220	0,047000	29,133	16,714000	29,133	16,700000	29,133	0,000000	29,133	0,490000	29,133	0,500000	29,133	22,100000			26,220	0,047000
26,280	0,048000	29,200	16,713000	29,200	16,700000	29,200	0,000000	29,200	0,480000	29,200	0,500000	29,200	22,100000			26,280	0,048000
26,340	0,051000	29,267	16,710000	29,267	16,700000	29,267	0,000000	29,267	0,480000	29,267	0,500000	29,267	22,100000			26,340	0,051000
26,400	0,059000	29,333	16,713000	29,333	16,700000	29,333	0,000000	29,333	0,500000	29,333	0,500000	29,333	22,100000			26,400	0,059000
26,460	0,060000	29,400	16,714000	29,400	16,700000	29,400	0,000000	29,400	0,480000	29,400	0,500000	29,400	22,100000			26,460	0,060000
26,520	0,078000	29,467	16,716000	29,467	16,700000	29,467	0,000000	29,467	0,490000	29,467	0,500000	29,467	22,100000			26,520	0,063000
26,580	0,087000	29,533	16,714000	29,533	16,700000	29,533	0,000000	29,533	0,490000	29,533	0,500000	29,533	22,100000			26,580	0,063000
26,640	0,105000	29,600	16,715000	29,600	16,700000	29,600	0,000000	29,600	0,490000	29,600	0,500000	29,600	22,100000			26,640	0,065000
26,700	0,125000	29,667	16,712000	29,667	16,700000	29,667	0,000000	29,667	0,470000	29,667	0,500000	29,667	22,100000			26,700	0,066000
26,760	0,150000	29,733	16,715000	29,733	16,700000	29,733	0,000000	29,733	0,490000	29,733	0,500000	29,733	22,100000			26,760	0,067000
26,820	0,194000	29,800	16,711000	29,800	16,700000	29,800	0,000000	29,800	0,470000	29,800	0,500000	29,800	22,100000			26,820	0,069000
26,880	0,232000	29,867	16,710000	29,867	16,700000	29,867	0,000000	29,867	0,500000	29,867	0,500000	29,867	22,100000			26,880	0,070000
26,940	0,296000	29,933	16,705000	29,933	16,700000	29,933	0,000000	29,933	0,460000	29,933	0,500000	29,933	22,100000			26,940	0,071000
27,000	0,355000	30,000	16,709000	30,000	16,700000	30,000	0,000000	30,000	0,500000	30,000	0,500000	30,000	22,100000			27,000	0,072000
27,060	0,436000	30,067	16,709000	30,067	16,700000	30,067	0,000000	30,067	0,470000	30,067	0,500000	30,067	22,100000			27,060	0,074000
27,120	0,524000	30,133	16,713000	30,133	16,700000	30,133	0,000000	30,133	0,490000	30,133	0,500000	30,133	22,100000			27,120	0,075000
27,180	0,617000	30,200	16,712000	30,200	16,700000	30,200	0,000000	30,200	0,470000	30,200	0,500000	30,200	22,100000			27,180	0,075000
27,240	0,737000	30,267	16,715000	30,267	16,700000	30,267	0,000000	30,267	0,480000	30,267	0,500000	30,267	22,100000			27,240	0,077000
27,300	0,853000	30,333	16,713000	30,333	16,700000	30,333	0,000000	30,333	0,480000	30,333	0,500000	30,333	22,200000			27,300	0,078000
27,360	0,999000	30,400	16,714000	30,400	16,700000	30,400	0,000000	30,400	0,480000	30,400	0,500000	30,400	22,200000			27,360	0,080000
27,420	1,132000	30,467	16,711000	30,467	16,700000	30,467	0,000000	30,467	0,480000	30,467	0,500000	30,467	22,200000			27,420	0,081000
27,480	1,282000	30,533	16,710000	30,533	16,700000	30,533	0,000000	30,533	0,480000	30,533	0,500000	30,533	22,200000			27,480	0,082000
27,540	1,422000	30,600	16,710000	30,600	16,700000	30,600	0,000000	30,600	0,480000	30,600	0,500000	30,600	22,200000			27,540	0,084000
27,600	1,566000	30,667	16,710000	30,667	16,700000	30,667	0,000000	30,667	0,480000	30,667	0,500000	30,667	22,200000			27,600	0,085000
27,660	1,712000	30,733	16,711000	30,733	16,700000	30,733	0,000000	30,733	0,470000	30,733	0,500000	30,733	22,200000			27,660	0,087000
27,720	1,841000	30,800	16,709000	30,800	16,700000	30,800	0,000000	30,800	0,470000	30,800	0,500000	30,800	22,200000			27,720	0,088000
27,780	1,966000	30,867	16,710000	30,867	16,700000	30,867	0,000000	30,867	0,480000	30,867	0,500000	30,867	22,200000			27,780	0,088000
27,840	2,064000	30,933	16,706000	30,933	16,700000	30,933	0,000000	30,933	0,460000	30,933	0,500000	30,933	22,200000			27,840	0,089000
27,900	2,151000	31,000	16,708000	31,000	16,700000	31,000	0,000000	31,000	0,500000	31,000	0,500000	31,000	22,200000			27,900	0,091000
27,960	2,211000	31,067	16,705000	31,067	16,700000	31,067	0,000000	31,067	0,460000	31,067	0,500000	31,067	22,200000			27,960	0,093000
28,020	2,254000	31,133	16,706000	31,133	16,700000	31,133	0,000000	31,133	0,490000	31,133	0,500000	31,133	22,200000			28,020	0,094000
28,080	2,274000	31,200	16,703000	31,200	16,700000	31,200	0,000000	31,200	0,470000	31,200	0,500000	31,200	22,200000			28,080	0,095000
28,140	2,261000	31,267	16,707000	31,267	16,700000	31,267	0,000000	31,267	0,480000	31,267	0,500000	31,267	22,200000			28,140	0,097000
28,200	2,239000	31,333	16,706000	31,333	16,700000	31,333	0,000000	31,333	0,480000	31,333	0,500000	31,333	22,200000			28,200	0,098000
28,260	2,184000	31,400	16,709000	31,400	16,700000	31,400	0,000000	31,400	0,480000	31,400	0,500000	31,400	22,200000			28,260	0,099000
28,320	2,121000	31,467	16,708000	31,467	16,700000	31,467	0,000000	31,467	0,470000	31,467	0,500000	31,467	22,200000			28,320	0,101000
28,380	2,032000	31,533	16,714000	31,533	16,700000	31,533	0,000000	31,533	0,470000	31,533	0,500000	31,533	22,200000			28,380	0,101000
28,440	1,929000	31,600	16,714000	31,600	16,700000	31,600	0,000000	31,600	0,470000	31,600	0,500000	31,600	22,200000			28,440	0,103000
28,500	1,823000	31,667	16,717000	31,667	16,700000	31,667	0,000000	31,667	0,500000	31,667	0,500000	31,667	22,200000			28,500	0,105000
28,560	1,700000	31,733	16,717000	31,733	16,700000	31,733	0,000000	31,733	0,480000	31,733	0,500000	31,733	22,200000			28,560	0,106000
28,620	1,589000	31,800	16,718000	31,800	16,700000	31,800	0,000000	31,800	0,500000	31,800	0,500000	31,800	22,200000			28,620	0,107000
28,680	1,467000	31,867	16,721000	31,867	16,700000	31,867	0,000000	31,867	0,480000	31,867	0,500000	31,867	22,200000			28,680	0,108000
28,740	1,359000	31,933	16,725000	31,933	16,700000	31,933	0,000000	31,933	0,470000	31,933	0,500000	31,933	22,200000			28,740	0,110000
28,800	1,252000	32,000	16,729000	32,000	16,700000	32,000	0,000000	32,000	0,490000	32,000	0,500000	32,000	22,200000			28,800	0,111000
28,860	1,156000	32,067	16,730000	32,067	16,700000	32,067	0,000000	32,067	0,470000	32,067	0,500000	32,067	22,200000			28,860	0,113000
28,920	1,077000	32,133	16,732000	32,133	16,700000	32,133	0,000000	32,133	0,490000	32,133	0,500000	32,133	22,200000			28,920	0,114000
28,980	0,997000	32,200	16,732000	32,200	16,700000	32,200	0,000000	32,200	0,470000	32,200	0,500000	32,200	22,200000			28,980	0,115000
29,040	0,939000	32,267	16,733000	32,267	16,700000	32,267	0,000000	32,267	0,480000	32,267	0,500000	32,267	22,200000			29,040	0,116000
29,100	0,880000	32,333	16,726000	32,333	16,700000	32,333	0,000000	32,333	0,470000	32,333	0,500000	32,333	22,200000			29,100	0,118000
29,160	0,845000	32,400	16,729000	32,400	16,700000	32,400	0,000000	32,400	0,490000	32,400	0,500000	32,400	22,200000			29,160	0,120000
29,220	0,825000	32,467	16,728000	32,467	16,700000	32,467	0,000000	32,467	0,470000	32,467	0,500000	32,467	22,200000			29,220	0,121000
29,280	0,824000	32,533	16,735000	32,533	16,700000	32,533	0,000000	32,533	0,480000	32,533	0,500000	32,533	22,200000			29,280	0,122000
29,340	0,847000	32,600	16,734000	32,600	16,700000	32,600	0,000000	32,600	0,460000	32,600	0,500000	32,600	22,200000			29,340	0,124000
29,400	0,874000	32,667	16,738000	32,667	16,700000	32,667	0,000000	32,667	0,480000	32,667	0,500000	32,667	22,200000			29,400	0,125000
29,460	0,931000	32,733	16,736000	32,733	16,700000	32,733	0,000000	32,733	0,460000	32,733	0,500000	32,733	22,200000			29,460	0,127000
29,520	1,001000	32,800	16,742000	32,800	16,700000	32,800	0,000000	32,800	0,480000	32,800	0,500000	32,800	22,200000			29,520	0,129000
29,580	1,102000	32,867	16,742000	32,867	16,700000	32,867	0,000000	32,867	0,470000	32,867	0,500000	32,867	22,200000			29,580	0,129000
29,640	1,243000	32,933	16,745000	32,933	16,700000	32,933	0,000000	32,933	0,490000	32,933	0,500000	32,933	22,200000			29,640	0,130000
29,700	1,416000	33,000	16,743000	33,000	16,700000	33,000	0,000000	33,000	0,480000	33,000	0,500000	33,000	22,200000			29,700	0,132000
29,760	1,646000	33,067	16,744000	33,067	16,700000	33,067	0,000000	33,067	0,470000	33,067	0,500000	33,067	22,200000			29,760	0,134000
29,820	1,920000	33,133	16,742000	33,133	16,700000	33,133	0,000000	33,133	0,490000	33,133	0,500000	33,133	22,200000			29,820	0,135000
29,880	2,270000	33,200	16,741000	33,200	16,700000	33,200	0,000000	33,200	0,470000	33,200	0,500000	33,200	22,200000			29,880	0,136000
29,940	2,725000	33,267	16,739000	33,267	16,700000	33,267	0,000000	33,267	0,480000	33,267	0,500000	33,267	22,200000			29,940	0,138000
30,000	3,285000	33,333	16,735000	33,333	16,700000	33,333	0,000000	33,333	0,470000	33,333	0,500000	33,333	22,200000			30,000	0,140000
30,060	4,035000	33,400	16,735000	33,400	16,700000	33,400	0,000000	33,400	0,490000	33,400	0,500000	33,400	22,200000			30,060	0,141000
30,120	4,925000	33,467	16,731000	33,467	16,700000	33,467	0,000000	33,467	0,480000	33,467	0,500000	33,467	22,200000			30,120	0,143000
30,180	6,135000	33,533	16,730000	33,533	16,700000	33,533	0,000000	33,533	0,480000	33,533	0,500000	33,533	22,200000			30,180	0,144000
30,240	7,559000	33,600	16,726000	33,600	16,700000	33,600	0,000000	33,600	0,470000	33,600	0,500000	33,600	22,300000			30,240	0,146000
30,300	9,465000	33,667	16,724000	33,667	16,700000	33,667	0,000000	33,667	0,500000	33,667	0,500000	33,667	22,300000			30,300	0,147000
30,360	11,687000	33,733	16,714000	33,733	16,700000	33,733	0,000000	33,733	0,460000	33,733	0,500000	33,733	22,300000			30,360	0,148000
30,420	14,489000	33,800	16,712000	33,800	16,700000	33,800	0,000000	33,800	0,490000	33,800	0,500000	33,800	22,300000			30,420	0,150000
30,480	17,978000	33,867	16,707000	33,867	16,700000	33,867	0,000000	33,867	0,460000	33,867	0,500000	33,867	22,300000			30,480	0,151000
30,540	21,897000	33,933	16,705000	33,933	16,700000	33,933	0,000000	33,933	0,480000	33,933	0,500000	33,933	22,300000			30,540	0,153000
30,600	26,782000	34,000	16,694000	34,000	16,700000	34,000	0,000000	34,000	0,470000	34,000	0,500000	34,000	22,300000			30,600	0,155000
30,660	32,122000	34,067	16,690000	34,067	16,700000	34,067	0,000000	34,067	0,480000	34,067	0,500000	34,067	22,300000			30,660	0,156000
30,720	38,535000	34,133	16,681000	34,133	16,700000	34,133	0,000000	34,133	0,460000	34,133	0,500000	34,133	22,300000			30,720	0,158000
30,780	45,339000	34,200	16,679000	34,200	16,700000	34,200	0,000000	34,200	0,490000	34,200	0,500000	34,200	22,300000			30,780	0,158000
30,840	53,172000	34,267	16,672000	34,267	16,700000	34,267	0,000000	34,267	0,470000	34,267	0,500000	34,267	22,300000			30,840	0,160000
30,900	61,166000	34,333	16,668000	34,333	16,700000	34,333	0,000000	34,333	0,490000	34,333	0,500000	34,333	22,300000			30,900	0,162000
30,960	69,803000	34,400	16,666000	34,400	16,700000	34,400	0,000000	34,400	0,470000	34,400	0,500000	34,400	22,300000			30,960	0,164000
31,020	78,627000	34,467	16,666000	34,467	16,700000	34,467	0,000000	34,467	0,480000	34,467	0,500000	34,467	22,300000			31,020	0,165000
31,080	87,545000	34,533	16,662000	34,533	16,700000	34,533	0,000000	34,533	0,470000	34,533	0,500000	34,533	22,300000			31,080	0,166000
31,140	96,125000	34,600	16,658000	34,600	16,700000	34,600	0,000000	34,600	0,480000	34,600	0,500000	34,600	22,300000			31,140	0,168000
31,200	104,321000	34,667	16,652000	34,667	16,700000	34,667	0,000000	34,667	0,490000	34,667	0,500000	34,667	22,300000			31,200	0,170000
31,260	111,664000	34,733	16,646000	34,733	16,600000	34,733	0,000000	34,733	0,460000	34,733	0,500000	34,733	22,300000			31,260	0,172000
31,320	118,088000	34,800	16,643000	34,800	16,600000	34,800	0,000000	34,800	0,490000	34,800	0,500000	34,800	22,300000			31,320	0,173000
31,380	123,371000	34,867	16,638000	34,867	16,600000	34,867	0,000000	34,867	0,480000	34,867	0,500000	34,867	22,300000			31,380	0,174000
31,440	127,016000	34,933	16,638000	34,933	16,600000	34,933	0,000000	34,933	0,490000	34,933	0,500000	34,933	22,300000			31,440	0,176000
31,500	129,266000	35,000	16,631000	35,000	16,600000	35,000	0,000000	35,000	0,470000	35,000	0,500000	35,000	22,300000			31,500	0,178000
31,560	129,957000	35,067	16,627000	35,067	16,600000	35,067	0,000000	35,067	0,490000	35,067	0,500000	35,067	22,300000			31,560	0,180000
31,620	129,056000	35,133	16,616000	35,133	16,600000	35,133	0,000000	35,133	0,470000	35,133	0,500000	35,133	22,300000			31,620	0,181000
31,680	126,672000	35,200	16,615000	35,200	16,600000	35,200	0,000000	35,200	0,480000	35,200	0,500000	35,200	22,300000			31,680	0,182000
31,740	122,860000	35,267	16,610000	35,267	16,600000	35,267	0,000000	35,267	0,460000	35,267	0,500000	35,267	22,300000			31,740	0,184000
31,800	117,817000	35,333	16,613000	35,333	16,600000	35,333	0,000000	35,333	0,490000	35,333	0,500000	35,333	22,300000			31,800	0,186000
31,860	111,734000	35,400	16,608000	35,400	16,600000	35,400	0,000000	35,400	0,450000	35,400	0,500000	35,400	22,300000			31,860	0,188000
31,920	104,779000	35,467	16,608000	35,467	16,600000	35,467	0,000000	35,467	0,480000	35,467	0,500000	35,467	22,300000			31,920	0,190000
31,980	97,268000	35,533	16,606000	35,533	16,600000	35,533	0,000000	35,533	0,470000	35,533	0,500000	35,533	22,300000			31,980	0,190000
32,040	89,323000	35,600	16,606000	35,600	16,600000	35,600	0,000000	35,600	0,480000	35,600	0,500000	35,600	22,300000			32,040	0,191000
32,100	81,238000	35,667	16,599000	35,667	16,600000	35,667	0,000000	35,667	0,480000	35,667	0,500000	35,667	22,300000			32,100	0,194000
32,160	73,387000	35,733	16,599000	35,733	16,600000	35,733	0,000000	35,733	0,480000	35,733	0,500000	35,733	22,300000			32,160	0,196000
32,220	65,265000	35,800	16,598000	35,800	16,600000	35,800	0,000000	35,800	0,480000	35,800	0,500000	35,800	22,300000			32,220	0,198000
32,280	57,950000	35,867	16,597000	35,867	16,600000	35,867	0,000000	35,867	0,490000	35,867	0,500000	35,867	22,300000			32,280	0,199000
32,340	50,578000	35,933	16,592000	35,933	16,600000	35,933	0,000000	35,933	0,480000	35,933	0,500000	35,933	22,300000			32,340	0,200000
32,400	44,007000	36,000	16,588000	36,000	16,600000	36,000	0,000000	36,000	0,490000	36,000	0,500000	36,000	22,300000			32,400	0,202000
32,460	37,952000	36,067	16,588000	36,067	16,600000	36,067	0,000000	36,067	0,490000	36,067	0,500000	36,067	22,300000			32,460	0,204000
32,520	32,524000	36,133	16,588000	36,133	16,600000	36,133	0,000000	36,133	0,480000	36,133	0,500000	36,133	22,300000			32,520	0,206000
32,580	27,680000	36,200	16,593000	36,200	16,600000	36,200	0,000000	36,200	0,490000	36,200	0,500000	36,200	22,300000			32,580	0,206000
32,640	23,389000	36,267	16,593000	36,267	16,600000	36,267	0,000000	36,267	0,470000	36,267	0,500000	36,267	22,300000			32,640	0,209000
32,700	19,767000	36,333	16,598000	36,333	16,600000	36,333	0,000000	36,333	0,500000	36,333	0,500000	36,333	22,300000			32,700	0,211000
32,760	16,429000	36,400	16,597000	36,400	16,600000	36,400	0,000000	36,400	0,460000	36,400	0,500000	36,400	22,300000			32,760	0,212000
32,820	13,764000	36,467	16,600000	36,467	16,600000	36,467	0,000000	36,467	0,490000	36,467	0,500000	36,467	22,200000			32,820	0,214000
32,880	11,345000	36,533	16,595000	36,533	16,600000	36,533	0,000000	36,533	0,470000	36,533	0,500000	36,533	22,200000			32,880	0,216000
32,940	9,443000	36,600	16,597000	36,600	16,600000	36,600	0,000000	36,600	0,490000	36,600	0,500000	36,600	22,200000			32,940	0,217000
33,000	7,740000	36,667	16,593000	36,667	16,600000	36,667	0,000000	36,667	0,470000	36,667	0,500000	36,667	22,200000			33,000	0,220000
33,060	6,404000	36,733	16,595000	36,733	16,600000	36,733	0,000000	36,733	0,490000	36,733	0,500000	36,733	22,200000			33,060	0,222000
33,120	5,246000	36,800	16,590000	36,800	16,600000	36,800	0,000000	36,800	0,480000	36,800	0,500000	36,800	22,200000			33,120	0,224000
33,180	4,309000	36,867	16,589000	36,867	16,600000	36,867	0,000000	36,867	0,480000	36,867	0,500000	36,867	22,200000			33,180	0,225000
33,240	3,581000	36,933	16,584000	36,933	16,600000	36,933	0,000000	36,933	0,470000	36,933	0,500000	36,933	22,200000			33,240	0,226000
33,300	2,935000	37,000	16,586000	37,000	16,600000	37,000	0,000000	37,000	0,490000	37,000	0,500000	37,000	22,200000			33,300	0,228000
33,360	2,447000	37,067	16,585000	37,067	16,600000	37,067	0,000000	37,067	0,470000	37,067	0,500000	37,067	22,200000			33,360	0,230000
33,420	2,024000	37,133	16,586000	37,133	16,600000	37,133	0,000000	37,133	0,490000	37,133	0,500000	37,133	22,200000			33,420	0,232000
33,480	1,698000	37,200	16,583000	37,200	16,600000	37,200	0,000000	37,200	0,490000	37,200	0,500000	37,200	22,200000			33,480	0,233000
33,540	1,429000	37,267	16,579000	37,267	16,600000	37,267	0,000000	37,267	0,470000	37,267	0,500000	37,267	22,200000			33,540	0,235000
33,600	1,214000	37,333	16,574000	37,333	16,600000	37,333	0,000000	37,333	0,490000	37,333	0,500000	37,333	22,200000			33,600	0,237000
33,660	1,041000	37,400	16,568000	37,400	16,600000	37,400	0,000000	37,400	0,490000	37,400	0,500000	37,400	22,200000			33,660	0,240000
33,720	0,901000	37,467	16,570000	37,467	16,600000	37,467	0,000000	37,467	0,490000	37,467	0,500000	37,467	22,200000			33,720	0,241000
33,780	0,788000	37,533	16,570000	37,533	16,600000	37,533	0,000000	37,533	0,480000	37,533	0,500000	37,533	22,200000			33,780	0,243000
33,840	0,700000	37,600	16,571000	37,600	16,600000	37,600	0,000000	37,600	0,480000	37,600	0,500000	37,600	22,200000			33,840	0,245000
33,900	0,621000	37,667	16,565000	37,667	16,600000	37,667	0,000000	37,667	0,470000	37,667	0,500000	37,667	22,200000			33,900	0,247000
33,960	0,565000	37,733	16,565000	37,733	16,600000	37,733	0,000000	37,733	0,490000	37,733	0,500000	37,733	22,200000			33,960	0,249000
34,020	0,507000	37,800	16,564000	37,800	16,600000	37,800	0,000000	37,800	0,460000	37,800	0,500000	37,800	22,200000			34,020	0,251000
34,080	0,467000	37,867	16,567000	37,867	16,600000	37,867	0,000000	37,867	0,490000	37,867	0,500000	37,867	22,200000			34,080	0,252000
34,140	0,430000	37,933	16,565000	37,933	16,600000	37,933	0,000000	37,933	0,460000	37,933	0,500000	37,933	22,200000			34,140	0,254000
34,200	0,401000	38,000	16,568000	38,000	16,600000	38,000	0,000000	38,000	0,500000	38,000	0,500000	38,000	22,200000			34,200	0,256000
34,260	0,378000	38,067	16,566000	38,067	16,600000	38,067	0,000000	38,067	0,460000	38,067	0,500000	38,067	22,200000			34,260	0,258000
34,320	0,357000	38,133	16,568000	38,133	16,600000	38,133	0,000000	38,133	0,490000	38,133	0,500000	38,133	22,200000			34,320	0,260000
34,380	0,345000	38,200	16,566000	38,200	16,600000	38,200	0,000000	38,200	0,480000	38,200	0,500000	38,200	22,200000			34,380	0,261000
34,440	0,327000	38,267	16,569000	38,267	16,600000	38,267	0,000000	38,267	0,480000	38,267	0,500000	38,267	22,200000			34,440	0,264000
34,500	0,320000	38,333	16,565000	38,333	16,600000	38,333	0,000000	38,333	0,480000	38,333	0,500000	38,333	22,200000			34,500	0,266000
34,560	0,308000	38,400	16,563000	38,400	16,600000	38,400	0,000000	38,400	0,480000	38,400	0,500000	38,400	22,200000			34,560	0,268000
34,620	0,303000	38,467	16,560000	38,467	16,600000	38,467	0,000000	38,467	0,480000	38,467	0,500000	38,467	22,200000			34,620	0,270000
34,680	0,294000	38,533	16,560000	38,533	16,600000	38,533	0,000000	38,533	0,480000	38,533	0,500000	38,533	22,200000			34,680	0,272000
34,740	0,282000	38,600	16,555000	38,600	16,600000	38,600	0,000000	38,600	0,480000	38,600	0,500000	38,600	22,200000			34,740	0,274000
34,800	0,280000	38,667	16,553000	38,667	16,600000	38,667	0,000000	38,667	0,490000	38,667	0,500000	38,667	22,200000			34,800	0,276000
34,860	0,272000	38,733	16,555000	38,733	16,600000	38,733	0,000000	38,733	0,490000	38,733	0,500000	38,733	22,200000			34,860	0,272000
34,920	0,270000	38,800	16,557000	38,800	16,600000	38,800	0,000000	38,800	0,490000	38,800	0,500000	38,800	22,200000			34,920	0,270000
34,980	0,262000	38,867	16,558000	38,867	16,600000	38,867	0,000000	38,867	0,500000	38,867	0,500000	38,867	22,200000			34,980	0,262000
35,040	0,256000	38,933	16,552000	38,933	16,600000	38,933	0,000000	38,933	0,470000	38,933	0,500000	38,933	22,200000			35,040	0,256000
35,100	0,258000	39,000	16,551000	39,000	16,600000	39,000	0,000000	39,000	0,500000	39,000	0,500000	39,000	22,200000			35,100	0,258000
35,160	0,252000	39,067	16,546000	39,067	16,500000	39,067	0,000000	39,067	0,470000	39,067	0,500000	39,067	22,200000			35,160	0,252000
35,220	0,255000	39,133	16,551000	39,133	16,600000	39,133	0,000000	39,133	0,500000	39,133	0,500000	39,133	22,200000			35,220	0,255000
35,280	0,240000	39,200	16,547000	39,200	16,500000	39,200	0,000000	39,200	0,480000	39,200	0,500000	39,200	22,100000			35,280	0,240000
35,340	0,241000	39,267	16,549000	39,267	16,500000	39,267	0,000000	39,267	0,480000	39,267	0,500000	39,267	22,100000			35,340	0,241000
35,400	0,236000	39,333	16,541000	39,333	16,500000	39,333	0,000000	39,333	0,470000	39,333	0,500000	39,333	22,100000			35,400	0,236000
35,460	0,238000	39,400	16,538000	39,400	16,500000	39,400	0,000000	39,400	0,490000	39,400	0,500000	39,400	22,100000			35,460	0,238000
35,520	0,238000	39,467	16,533000	39,467	16,500000	39,467	0,000000	39,467	0,480000	39,467	0,500000	39,467	22,100000			35,520	0,238000
35,580	0,227000	39,533	16,535000	39,533	16,500000	39,533	0,000000	39,533	0,480000	39,533	0,500000	39,533	22,100000			35,580	0,227000
35,640	0,226000	39,600	16,533000	39,600	16,500000	39,600	0,000000	39,600	0,490000	39,600	0,500000	39,600	22,100000			35,640	0,226000
35,700	0,218000	39,667	16,534000	39,667	16,500000	39,667	0,000000	39,667	0,490000	39,667	0,500000	39,667	22,100000			35,700	0,218000
35,760	0,224000	39,733	16,532000	39,733	16,500000	39,733	0,000000	39,733	0,480000	39,733	0,500000	39,733	22,100000			35,760	0,224000
35,820	0,220000	39,800	16,536000	39,800	16,500000	39,800	0,000000	39,800	0,490000	39,800	0,500000	39,800	22,100000			35,820	0,220000
35,880	0,216000	39,867	16,537000	39,867	16,500000	39,867	0,000000	39,867	0,490000	39,867	0,500000	39,867	22,100000			35,880	0,216000
35,940	0,213000	39,933	16,539000	39,933	16,500000	39,933	0,000000	39,933	0,490000	39,933	0,500000	39,933	22,100000			35,940	0,213000
36,000	0,205000	40,000	16,538000	40,000	16,500000	40,000	0,000000	40,000	0,490000	40,000	0,500000	40,000	22,100000			36,000	0,205000
36,060	0,210000	40,067	16,536000	40,067	16,500000	40,067	0,000000	40,067	0,490000	40,067	0,500000	40,067	22,100000			36,060	0,210000
36,120	0,205000	40,133	16,534000	40,133	16,500000	40,133	0,000000	40,133	0,490000	40,133	0,500000	40,133	22,100000			36,120	0,205000
36,180	0,207000	40,200	16,520000	40,200	16,500000	40,200	0,000000	40,200	0,480000	40,200	0,500000	40,200	22,100000			36,180	0,207000
36,240	0,201000	40,267	16,505000	40,267	16,500000	40,267	0,000000	40,267	0,490000	40,267	0,500000	40,267	22,100000			36,240	0,201000
36,300	0,200000	40,333	16,481000	40,333	16,500000	40,333	0,000000	40,333	0,470000	40,333	0,500000	40,333	22,100000			36,300	0,200000
36,360	0,201000	40,400	16,465000	40,400	16,500000	40,400	0,000000	40,400	0,490000	40,400	0,500000	40,400	22,100000			36,360	0,201000
36,420	0,196000	40,467	16,444000	40,467	16,400000	40,467	0,000000	40,467	0,490000	40,467	0,500000	40,467	22,100000			36,420	0,196000
36,480	0,197000	40,533	16,425000	40,533	16,400000	40,533	0,000000	40,533	0,500000	40,533	0,500000	40,533	22,100000			36,480	0,197000
36,540	0,190000	40,600	16,400000	40,600	16,400000	40,600	0,000000	40,600	0,470000	40,600	0,500000	40,600	22,100000			36,540	0,190000
36,600	0,195000	40,667	16,383000	40,667	16,400000	40,667	0,000000	40,667	0,500000	40,667	0,500000	40,667	22,100000			36,600	0,195000
36,660	0,191000	40,733	16,359000	40,733	16,400000	40,733	0,000000	40,733	0,470000	40,733	0,500000	40,733	22,100000			36,660	0,191000
36,720	0,188000	40,800	16,347000	40,800	16,300000	40,800	0,000000	40,800	0,490000	40,800	0,500000	40,800	22,100000			36,720	0,188000
36,780	0,188000	40,867	16,335000	40,867	16,300000	40,867	0,000000	40,867	0,480000	40,867	0,500000	40,867	22,100000			36,780	0,188000
36,840	0,185000	40,933	16,333000	40,933	16,300000	40,933	0,000000	40,933	0,480000	40,933	0,500000	40,933	22,100000			36,840	0,185000
36,900	0,191000	41,000	16,328000	41,000	16,300000	41,000	0,000000	41,000	0,490000	41,000	0,500000	41,000	22,000000			36,900	0,191000
36,960	0,183000	41,067	16,334000	41,067	16,300000	41,067	0,000000	41,067	0,480000	41,067	0,500000	41,067	22,000000			36,960	0,183000
37,020	0,186000	41,133	16,340000	41,133	16,300000	41,133	0,000000	41,133	0,490000	41,133	0,500000	41,133	22,000000			37,020	0,186000
37,080	0,183000	41,200	16,352000	41,200	16,400000	41,200	0,000000	41,200	0,490000	41,200	0,500000	41,200	22,000000			37,080	0,183000
37,140	0,185000	41,267	16,364000	41,267	16,400000	41,267	0,000000	41,267	0,480000	41,267	0,500000	41,267	22,000000			37,140	0,185000
37,200	0,191000	41,333	16,382000	41,333	16,400000	41,333	0,000000	41,333	0,490000	41,333	0,500000	41,333	22,000000			37,200	0,191000
37,260	0,185000	41,400	16,405000	41,400	16,400000	41,400	0,000000	41,400	0,490000	41,400	0,500000	41,400	22,000000			37,260	0,185000
37,320	0,194000	41,467	16,428000	41,467	16,400000	41,467	0,000000	41,467	0,490000	41,467	0,500000	41,467	22,000000			37,320	0,194000
37,380	0,188000	41,533	16,451000	41,533	16,500000	41,533	0,000000	41,533	0,490000	41,533	0,500000	41,533	22,000000			37,380	0,188000
37,440	0,194000	41,600	16,471000	41,600	16,500000	41,600	0,000000	41,600	0,480000	41,600	0,500000	41,600	22,000000			37,440	0,194000
37,500	0,193000	41,667	16,485000	41,667	16,500000	41,667	0,000000	41,667	0,500000	41,667	0,500000	41,667	22,000000			37,500	0,193000
37,560	0,195000	41,733	16,495000	41,733	16,500000	41,733	0,000000	41,733	0,480000	41,733	0,500000	41,733	22,000000			37,560	0,195000
37,620	0,201000	41,800	16,510000	41,800	16,500000	41,800	0,000000	41,800	0,490000	41,800	0,500000	41,800	22,000000			37,620	0,201000
37,680	0,197000	41,867	16,517000	41,867	16,500000	41,867	0,000000	41,867	0,470000	41,867	0,500000	41,867	22,000000			37,680	0,197000
37,740	0,206000	41,933	16,527000	41,933	16,500000	41,933	0,000000	41,933	0,490000	41,933	0,500000	41,933	22,000000			37,740	0,206000
37,800	0,205000	42,000	16,529000	42,000	16,500000	42,000	0,000000	42,000	0,480000	42,000	0,500000	42,000	22,000000			37,800	0,205000
37,860	0,213000	42,067	16,532000	42,067	16,500000	42,067	0,000000	42,067	0,490000	42,067	0,500000	42,067	22,000000			37,860	0,213000
37,920	0,218000	42,133	16,527000	42,133	16,500000	42,133	0,000000	42,133	0,480000	42,133	0,500000	42,133	22,000000			37,920	0,218000
37,980	0,224000	42,200	16,530000	42,200	16,500000	42,200	0,000000	42,200	0,500000	42,200	0,500000	42,200	22,000000			37,980	0,224000
38,040	0,238000	42,267	16,524000	42,267	16,500000	42,267	0,000000	42,267	0,470000	42,267	0,500000	42,267	22,000000			38,040	0,238000
38,100	0,238000	42,333	16,525000	42,333	16,500000	42,333	0,000000	42,333	0,490000	42,333	0,500000	42,333	22,000000			38,100	0,238000
38,160	0,255000	42,400	16,520000	42,400	16,500000	42,400	0,000000	42,400	0,500000	42,400	0,500000	42,400	22,000000			38,160	0,255000
38,220	0,259000	42,467	16,521000	42,467	16,500000	42,467	0,000000	42,467	0,480000	42,467	0,500000	42,467	22,000000			38,220	0,259000
38,280	0,277000	42,533	16,519000	42,533	16,500000	42,533	0,000000	42,533	0,480000	42,533	0,500000	42,533	22,000000			38,280	0,277000
38,340	0,286000	42,600	16,518000	42,600	16,500000	42,600	0,000000	42,600	0,490000	42,600	0,500000	42,600	22,000000			38,340	0,286000
38,400	0,291000	42,667	16,518000	42,667	16,500000	42,667	0,000000	42,667	0,500000	42,667	0,500000	42,667	22,000000			38,400	0,291000
38,460	0,303000	42,733	16,518000	42,733	16,500000	42,733	0,000000	42,733	0,480000	42,733	0,500000	42,733	22,000000			38,460	0,303000
38,520	0,307000	42,800	16,517000	42,800	16,500000	42,800	0,000000	42,800	0,490000	42,800	0,500000	42,800	22,000000			38,520	0,307000
38,580	0,326000	42,867	16,515000	42,867	16,500000	42,867	0,000000	42,867	0,490000	42,867	0,500000	42,867	22,000000			38,580	0,326000
38,640	0,335000	42,933	16,519000	42,933	16,500000	42,933	0,000000	42,933	0,490000	42,933	0,500000	42,933	22,000000			38,640	0,335000
38,700	0,351000	43,000	16,520000	43,000	16,500000	43,000	0,000000	43,000	0,490000	43,000	0,500000	43,000	22,000000			38,700	0,351000
38,760	0,363000	43,067	16,524000	43,067	16,500000	43,067	0,000000	43,067	0,490000	43,067	0,500000	43,067	22,000000			38,760	0,363000
38,820	0,370000	43,133	16,523000	43,133	16,500000	43,133	0,000000	43,133	0,470000	43,133	0,500000	43,133	22,000000			38,820	0,370000
38,880	0,385000	43,200	16,526000	43,200	16,500000	43,200	0,000000	43,200	0,500000	43,200	0,500000	43,200	22,000000			38,880	0,385000
38,940	0,390000	43,267	16,524000	43,267	16,500000	43,267	0,000000	43,267	0,470000	43,267	0,500000	43,267	21,900000			38,940	0,390000
39,000	0,408000	43,333	16,528000	43,333	16,500000	43,333	0,000000	43,333	0,500000	43,333	0,500000	43,333	21,900000			39,000	0,408000
39,060	0,415000	43,400	16,525000	43,400	16,500000	43,400	0,000000	43,400	0,470000	43,400	0,500000	43,400	21,900000			39,060	0,415000
39,120	0,429000	43,467	16,525000	43,467	16,500000	43,467	0,000000	43,467	0,480000	43,467	0,500000	43,467	21,900000			39,120	0,429000
39,180	0,440000	43,533	16,518000	43,533	16,500000	43,533	0,000000	43,533	0,480000	43,533	0,500000	43,533	21,900000			39,180	0,440000
39,240	0,448000	43,600	16,519000	43,600	16,500000	43,600	0,000000	43,600	0,490000	43,600	0,500000	43,600	21,900000			39,240	0,448000
39,300	0,467000	43,667	16,522000	43,667	16,500000	43,667	0,000000	43,667	0,490000	43,667	0,500000	43,667	21,900000			39,300	0,467000
39,360	0,472000	43,733	16,529000	43,733	16,500000	43,733	0,000000	43,733	0,480000	43,733	0,500000	43,733	21,900000			39,360	0,472000
39,420	0,494000	43,800	16,530000	43,800	16,500000	43,800	0,000000	43,800	0,490000	43,800	0,500000	43,800	21,900000			39,420	0,477000
39,480	0,506000	43,867	16,530000	43,867	16,500000	43,867	0,000000	43,867	0,490000	43,867	0,500000	43,867	21,900000			39,480	0,481000
39,540	0,533000	43,933	16,525000	43,933	16,500000	43,933	0,000000	43,933	0,490000	43,933	0,500000	43,933	21,900000			39,540	0,483000
39,600	0,555000	44,000	16,522000	44,000	16,500000	44,000	0,000000	44,000	0,500000	44,000	0,500000	44,000	21,900000			39,600	0,486000
39,660	0,581000	44,067	16,522000	44,067	16,500000	44,067	0,000000	44,067	0,480000	44,067	0,500000	44,067	21,900000			39,660	0,490000
39,720	0,616000	44,133	16,524000	44,133	16,500000	44,133	0,000000	44,133	0,490000	44,133	0,500000	44,133	21,900000			39,720	0,494000
39,780	0,649000	44,200	16,525000	44,200	16,500000	44,200	0,000000	44,200	0,500000	44,200	0,500000	44,200	21,900000			39,780	0,496000
39,840	0,700000	44,267	16,522000	44,267	16,500000	44,267	0,000000	44,267	0,480000	44,267	0,500000	44,267	21,900000			39,840	0,500000
39,900	0,740000	44,333	16,520000	44,333	16,500000	44,333	0,000000	44,333	0,500000	44,333	0,500000	44,333	21,900000			39,900	0,503000
39,960	0,793000	44,400	16,517000	44,400	16,500000	44,400	0,000000	44,400	0,480000	44,400	0,500000	44,400	21,900000			39,960	0,506000
40,020	0,846000	44,467	16,521000	44,467	16,500000	44,467	0,000000	44,467	0,490000	44,467	0,500000	44,467	21,900000			40,020	0,510000
40,080	0,892000	44,533	16,521000	44,533	16,500000	44,533	0,000000	44,533	0,470000	44,533	0,500000	44,533	21,900000			40,080	0,514000
40,140	0,948000	44,600	16,525000	44,600	16,500000	44,600	0,000000	44,600	0,490000	44,600	0,500000	44,600	21,900000			40,140	0,517000
40,200	0,988000	44,667	16,522000	44,667	16,500000	44,667	0,000000	44,667	0,480000	44,667	0,500000	44,667	21,900000			40,200	0,520000
40,260	1,039000	44,733	16,524000	44,733	16,500000	44,733	0,000000	44,733	0,490000	44,733	0,500000	44,733	21,900000			40,260	0,523000
40,320	1,068000	44,800	16,528000	44,800	16,500000	44,800	0,000000	44,800	0,480000	44,800	0,500000	44,800	21,900000			40,320	0,527000
40,380	1,100000	44,867	16,536000	44,867	16,500000	44,867	0,000000	44,867	0,490000	44,867	0,500000	44,867	21,900000			40,380	0,530000
40,440	1,119000	44,933	16,534000	44,933	16,500000	44,933	0,000000	44,933	0,490000	44,933	0,500000	44,933	21,900000			40,440	0,533000
40,500	1,123000	45,000	16,534000	45,000	16,500000	45,000	0,000000	45,000	0,490000	45,000	0,500000	45,000	21,900000			40,500	0,537000
40,560	1,125000	45,067	16,531000	45,067	16,500000	45,067	0,000000	45,067	0,490000	45,067	0,500000	45,067	21,800000			40,560	0,540000
40,620	1,102000	45,133	16,535000	45,133	16,500000	45,133	0,000000	45,133	0,490000	45,133	0,500000	45,133	21,800000			40,620	0,544000
40,680	1,079000	45,200	16,537000	45,200	16,500000	45,200	0,000000	45,200	0,490000	45,200	0,500000	45,200	21,800000			40,680	0,548000
40,740	1,042000	45,267	16,540000	45,267	16,500000	45,267	0,000000	45,267	0,480000	45,267	0,500000	45,267	21,800000			40,740	0,552000
40,800	1,007000	45,333	16,542000	45,333	16,500000	45,333	0,000000	45,333	0,500000	45,333	0,500000	45,333	21,800000			40,800	0,555000
40,860	0,973000	45,400	16,539000	45,400	16,500000	45,400	0,000000	45,400	0,480000	45,400	0,500000	45,400	21,800000			40,860	0,559000
40,920	0,933000	45,467	16,538000	45,467	16,500000	45,467	0,000000	45,467	0,490000	45,467	0,500000	45,467	21,800000			40,920	0,562000
40,980	0,903000	45,533	16,538000	45,533	16,500000	45,533	0,000000	45,533	0,490000	45,533	0,500000	45,533	21,800000			40,980	0,564000
41,040	0,859000	45,600	16,539000	45,600	16,500000	45,600	0,000000	45,600	0,490000	45,600	0,500000	45,600	21,800000			41,040	0,569000
41,100	0,829000	45,667	16,535000	45,667	16,500000	45,667	0,000000	45,667	0,490000	45,667	0,500000	45,667	21,800000			41,100	0,572000
41,160	0,784000	45,733	16,534000	45,733	16,500000	45,733	0,000000	45,733	0,490000	45,733	0,500000	45,733	21,800000			41,160	0,576000
41,220	0,753000	45,800	16,532000	45,800	16,500000	45,800	0,000000	45,800	0,480000	45,800	0,500000	45,800	21,800000			41,220	0,580000
41,280	0,719000	45,867	16,540000	45,867	16,500000	45,867	0,000000	45,867	0,510000	45,867	0,500000	45,867	21,800000			41,280	0,584000
41,340	0,690000	45,933	16,541000	45,933	16,500000	45,933	0,000000	45,933	0,470000	45,933	0,500000	45,933	21,800000			41,340	0,587000
41,400	0,664000	46,000	16,545000	46,000	16,500000	46,000	0,000000	46,000	0,510000	46,000	0,500000	46,000	21,800000			41,400	0,590000
41,460	0,635000	46,067	16,540000	46,067	16,500000	46,067	0,000000	46,067	0,480000	46,067	0,500000	46,067	21,800000			41,460	0,593000
41,520	0,616000	46,133	16,541000	46,133	16,500000	46,133	0,000000	46,133	0,500000	46,133	0,500000	46,133	21,800000			41,520	0,599000
41,580	0,593000	46,200	16,539000	46,200	16,500000	46,200	0,000000	46,200	0,490000	46,200	0,500000	46,200	21,800000			41,580	0,593000
41,640	0,577000	46,267	16,545000	46,267	16,500000	46,267	0,000000	46,267	0,490000	46,267	0,500000	46,267	21,800000			41,640	0,577000
41,700	0,567000	46,333	16,545000	46,333	16,500000	46,333	0,000000	46,333	0,490000	46,333	0,500000	46,333	21,800000			41,700	0,567000
41,760	0,551000	46,400	16,549000	46,400	16,500000	46,400	0,000000	46,400	0,480000	46,400	0,500000	46,400	21,800000			41,760	0,551000
41,820	0,548000	46,467	16,548000	46,467	16,500000	46,467	0,000000	46,467	0,490000	46,467	0,500000	46,467	21,800000			41,820	0,548000
41,880	0,530000	46,533	16,550000	46,533	16,500000	46,533	0,000000	46,533	0,500000	46,533	0,500000	46,533	21,800000			41,880	0,530000
41,940	0,534000	46,600	16,550000	46,600	16,500000	46,600	0,000000	46,600	0,490000	46,600	0,500000	46,600	21,800000			41,940	0,534000
42,000	0,529000	46,667	16,550000	46,667	16,600000	46,667	0,000000	46,667	0,490000	46,667	0,500000	46,667	21,800000			42,000	0,529000
42,060	0,541000	46,733	16,553000	46,733	16,600000	46,733	0,000000	46,733	0,480000	46,733	0,500000	46,733	21,800000			42,060	0,541000
42,120	0,553000	46,800	16,557000	46,800	16,600000	46,800	0,000000	46,800	0,490000	46,800	0,500000	46,800	21,800000			42,120	0,553000
42,180	0,566000	46,867	16,559000	46,867	16,600000	46,867	0,000000	46,867	0,490000	46,867	0,500000	46,867	21,800000			42,180	0,566000
42,240	0,593000	46,933	16,556000	46,933	16,600000	46,933	0,000000	46,933	0,480000	46,933	0,500000	46,933	21,800000			42,240	0,593000
42,300	0,613000	47,000	16,553000	47,000	16,600000	47,000	0,000000	47,000	0,500000	47,000	0,500000	47,000	21,800000			42,300	0,613000
42,360	0,654000	47,067	16,545000	47,067	16,500000	47,067	0,000000	47,067	0,480000	47,067	0,500000	47,067	21,800000			42,360	0,649000
42,420	0,693000	47,133	16,548000	47,133	16,500000	47,133	0,000000	47,133	0,490000	47,133	0,500000	47,133	21,800000			42,420	0,653000
42,480	0,746000	47,200	16,551000	47,200	16,600000	47,200	0,000000	47,200	0,490000	47,200	0,500000	47,200	21,800000			42,480	0,657000
42,540	0,803000	47,267	16,557000	47,267	16,600000	47,267	0,000000	47,267	0,480000	47,267	0,500000	47,267	21,800000			42,540	0,661000
42,600	0,861000	47,333	16,552000	47,333	16,600000	47,333	0,000000	47,333	0,490000	47,333	0,500000	47,333	21,800000			42,600	0,665000
42,660	0,934000	47,400	16,549000	47,400	16,500000	47,400	0,000000	47,400	0,490000	47,400	0,500000	47,400	21,800000			42,660	0,669000
42,720	1,003000	47,467	16,545000	47,467	16,500000	47,467	0,000000	47,467	0,480000	47,467	0,500000	47,467	21,800000			42,720	0,673000
42,780	1,081000	47,533	16,547000	47,533	16,500000	47,533	0,000000	47,533	0,490000	47,533	0,500000	47,533	21,800000			42,780	0,676000
42,840	1,149000	47,600	16,542000	47,600	16,500000	47,600	0,000000	47,600	0,480000	47,600	0,500000	47,600	21,800000			42,840	0,679000
42,900	1,219000	47,667	16,542000	47,667	16,500000	47,667	0,000000	47,667	0,490000	47,667	0,500000	47,667	21,800000			42,900	0,683000
42,960	1,285000	47,733	16,538000	47,733	16,500000	47,733	0,000000	47,733	0,480000	47,733	0,500000	47,733	21,800000			42,960	0,688000
43,020	1,335000	47,800	16,541000	47,800	16,500000	47,800	0,000000	47,800	0,490000	47,800	0,500000	47,800	21,800000			43,020	0,692000
43,080	1,388000	47,867	16,541000	47,867	16,500000	47,867	0,000000	47,867	0,490000	47,867	0,500000	47,867	21,700000			43,080	0,695000
43,140	1,414000	47,933	16,544000	47,933	16,500000	47,933	0,000000	47,933	0,490000	47,933	0,500000	47,933	21,700000			43,140	0,698000
43,200	1,444000	48,000	16,545000	48,000	16,500000	48,000	0,000000	48,000	0,500000	48,000	0,500000	48,000	21,700000			43,200	0,703000
43,260	1,448000	48,067	16,543000	48,067	16,500000	48,067	0,000000	48,067	0,490000	48,067	0,500000	48,067	21,700000			43,260	0,707000
43,320	1,448000	48,133	16,538000	48,133	16,500000	48,133	0,000000	48,133	0,490000	48,133	0,500000	48,133	21,700000			43,320	0,711000
43,380	1,438000	48,200	16,531000	48,200	16,500000	48,200	0,000000	48,200	0,490000	48,200	0,500000	48,200	21,700000			43,380	0,714000
43,440	1,413000	48,267	16,527000	48,267	16,500000	48,267	0,000000	48,267	0,490000	48,267	0,500000	48,267	21,700000			43,440	0,719000
43,500	1,384000	48,333	16,525000	48,333	16,500000	48,333	0,000000	48,333	0,500000	48,333	0,500000	48,333	21,700000			43,500	0,722000
43,560	1,336000	48,400	16,526000	48,400	16,500000	48,400	0,000000	48,400	0,490000	48,400	0,500000	48,400	21,700000			43,560	0,726000
43,620	1,290000	48,467	16,521000	48,467	16,500000	48,467	0,000000	48,467	0,480000	48,467	0,500000	48,467	21,700000			43,620	0,730000
43,680	1,234000	48,533	16,523000	48,533	16,500000	48,533	0,000000	48,533	0,500000	48,533	0,500000	48,533	21,700000			43,680	0,734000
43,740	1,175000	48,600	16,521000	48,600	16,500000	48,600	0,000000	48,600	0,480000	48,600	0,500000	48,600	21,700000			43,740	0,738000
43,800	1,123000	48,667	16,527000	48,667	16,500000	48,667	0,000000	48,667	0,500000	48,667	0,500000	48,667	21,700000			43,800	0,741000
43,860	1,068000	48,733	16,528000	48,733	16,500000	48,733	0,000000	48,733	0,470000	48,733	0,500000	48,733	21,700000			43,860	0,745000
43,920	1,028000	48,800	16,532000	48,800	16,500000	48,800	0,000000	48,800	0,500000	48,800	0,500000	48,800	21,700000			43,920	0,749000
43,980	0,981000	48,867	16,525000	48,867	16,500000	48,867	0,000000	48,867	0,480000	48,867	0,500000	48,867	21,700000			43,980	0,752000
44,040	0,949000	48,933	16,523000	48,933	16,500000	48,933	0,000000	48,933	0,490000	48,933	0,500000	48,933	21,700000			44,040	0,756000
44,100	0,911000	49,000	16,516000	49,000	16,500000	49,000	0,000000	49,000	0,500000	49,000	0,500000	49,000	21,700000			44,100	0,760000
44,160	0,881000	49,067	16,514000	49,067	16,500000	49,067	0,000000	49,067	0,480000	49,067	0,500000	49,067	21,700000			44,160	0,764000
44,220	0,858000	49,133	16,512000	49,133	16,500000	49,133	0,000000	49,133	0,490000	49,133	0,500000	49,133	21,700000			44,220	0,767000
44,280	0,831000	49,200	16,514000	49,200	16,500000	49,200	0,000000	49,200	0,500000	49,200	0,500000	49,200	21,700000			44,280	0,771000
44,340	0,814000	49,267	16,513000	49,267	16,500000	49,267	0,000000	49,267	0,480000	49,267	0,500000	49,267	21,700000			44,340	0,775000
44,400	0,786000	49,333	16,511000	49,333	16,500000	49,333	0,000000	49,333	0,500000	49,333	0,500000	49,333	21,700000			44,400	0,779000
44,460	0,774000	49,400	16,508000	49,400	16,500000	49,400	0,000000	49,400	0,490000	49,400	0,500000	49,400	21,700000			44,460	0,774000
44,520	0,757000	49,467	16,507000	49,467	16,500000	49,467	0,000000	49,467	0,490000	49,467	0,500000	49,467	21,700000			44,520	0,757000
44,580	0,744000	49,533	16,510000	49,533	16,500000	49,533	0,000000	49,533	0,500000	49,533	0,500000	49,533	21,700000			44,580	0,744000
44,640	0,734000	49,600	16,514000	49,600	16,500000	49,600	0,000000	49,600	0,490000	49,600	0,500000	49,600	21,700000			44,640	0,734000
44,700	0,719000	49,667	16,515000	49,667	16,500000	49,667	0,000000	49,667	0,500000	49,667	0,500000	49,667	21,700000			44,700	0,719000
44,760	0,715000	49,733	16,510000	49,733	16,500000	49,733	0,000000	49,733	0,480000	49,733	0,500000	49,733	21,700000			44,760	0,715000
44,820	0,699000	49,800	16,513000	49,800	16,500000	49,800	0,000000	49,800	0,490000	49,800	0,500000	49,800	21,700000			44,820	0,699000
44,880	0,698000	49,867	16,512000	49,867	16,500000	49,867	0,000000	49,867	0,480000	49,867	0,500000	49,867	21,700000			44,880	0,698000
44,940	0,692000	49,933	16,513000	49,933	16,500000	49,933	0,000000	49,933	0,500000	49,933	0,500000	49,933	21,700000			44,940	0,692000
45,000	0,688000	50,000	16,507000	50,000	16,500000	50,000	0,000000	50,000	0,480000	50,000	0,500000	50,000	21,700000			45,000	0,688000
45,060	0,688000	50,067	16,506000	50,067	16,500000	50,067	0,000000	50,067	0,490000	50,067	0,500000	50,067	21,700000			45,060	0,688000
45,120	0,683000	50,133	16,503000	50,133	16,500000	50,133	0,000000	50,133	0,490000	50,133	0,500000	50,133	21,700000			45,120	0,683000
45,180	0,691000	50,200	16,510000	50,200	16,500000	50,200	0,000000	50,200	0,500000	50,200	0,500000	50,200	21,700000			45,180	0,691000
45,240	0,689000	50,267	16,512000	50,267	16,500000	50,267	0,000000	50,267	0,480000	50,267	0,500000	50,267	21,700000			45,240	0,689000
45,300	0,698000	50,333	16,518000	50,333	16,500000	50,333	0,000000	50,333	0,490000	50,333	0,500000	50,333	21,700000			45,300	0,698000
45,360	0,699000	50,400	16,519000	50,400	16,500000	50,400	0,000000	50,400	0,490000	50,400	0,500000	50,400	21,600000			45,360	0,699000
45,420	0,709000	50,467	16,519000	50,467	16,500000	50,467	0,000000	50,467	0,490000	50,467	0,500000	50,467	21,600000			45,420	0,709000
45,480	0,720000	50,533	16,513000	50,533	16,500000	50,533	0,000000	50,533	0,480000	50,533	0,500000	50,533	21,600000			45,480	0,720000
45,540	0,730000	50,600	16,514000	50,600	16,500000	50,600	0,000000	50,600	0,490000	50,600	0,500000	50,600	21,600000			45,540	0,730000
45,600	0,745000	50,667	16,516000	50,667	16,500000	50,667	0,000000	50,667	0,500000	50,667	0,500000	50,667	21,600000			45,600	0,745000
45,660	0,746000	50,733	16,522000	50,733	16,500000	50,733	0,000000	50,733	0,490000	50,733	0,500000	50,733	21,600000			45,660	0,746000
45,720	0,754000	50,800	16,524000	50,800	16,500000	50,800	0,000000	50,800	0,500000	50,800	0,500000	50,800	21,600000			45,720	0,754000
45,780	0,761000	50,867	16,526000	50,867	16,500000	50,867	0,000000	50,867	0,490000	50,867	0,500000	50,867	21,600000			45,780	0,761000
45,840	0,774000	50,933	16,531000	50,933	16,500000	50,933	0,000000	50,933	0,490000	50,933	0,500000	50,933	21,600000			45,840	0,774000
45,900	0,791000	51,000	16,530000	51,000	16,500000	51,000	0,000000	51,000	0,500000	51,000	0,500000	51,000	21,600000			45,900	0,791000
45,960	0,796000	51,067	16,532000	51,067	16,500000	51,067	0,000000	51,067	0,490000	51,067	0,500000	51,067	21,600000			45,960	0,796000
46,020	0,812000	51,133	16,527000	51,133	16,500000	51,133	0,000000	51,133	0,500000	51,133	0,500000	51,133	21,600000			46,020	0,812000
46,080	0,816000	51,200	16,528000	51,200	16,500000	51,200	0,000000	51,200	0,500000	51,200	0,500000	51,200	21,600000			46,080	0,816000
46,140	0,835000	51,267	16,530000	51,267	16,500000	51,267	0,000000	51,267	0,480000	51,267	0,500000	51,267	21,600000			46,140	0,835000
46,200	0,846000	51,333	16,537000	51,333	16,500000	51,333	0,000000	51,333	0,510000	51,333	0,500000	51,333	21,600000			46,200	0,846000
46,260	0,861000	51,400	16,538000	51,400	16,500000	51,400	0,000000	51,400	0,470000	51,400	0,500000	51,400	21,600000			46,260	0,861000
46,320	0,876000	51,467	16,543000	51,467	16,500000	51,467	0,000000	51,467	0,490000	51,467	0,500000	51,467	21,600000			46,320	0,876000
46,380	0,886000	51,533	16,544000	51,533	16,500000	51,533	0,000000	51,533	0,490000	51,533	0,500000	51,533	21,600000			46,380	0,886000
46,440	0,907000	51,600	16,549000	51,600	16,500000	51,600	0,000000	51,600	0,490000	51,600	0,500000	51,600	21,600000			46,440	0,907000
46,500	0,917000	51,667	16,550000	51,667	16,500000	51,667	0,000000	51,667	0,490000	51,667	0,500000	51,667	21,600000			46,500	0,912000
46,560	0,937000	51,733	16,555000	51,733	16,600000	51,733	0,000000	51,733	0,490000	51,733	0,500000	51,733	21,600000			46,560	0,917000
46,620	0,951000	51,800	16,555000	51,800	16,600000	51,800	0,000000	51,800	0,500000	51,800	0,500000	51,800	21,600000			46,620	0,920000
46,680	0,970000	51,867	16,556000	51,867	16,600000	51,867	0,000000	51,867	0,500000	51,867	0,500000	51,867	21,500000			46,680	0,924000
46,740	0,990000	51,933	16,553000	51,933	16,600000	51,933	0,000000	51,933	0,490000	51,933	0,500000	51,933	21,500000			46,740	0,928000
46,800	1,000000	52,000	16,554000	52,000	16,600000	52,000	0,000000	52,000	0,490000	52,000	0,500000	52,000	21,500000			46,800	0,931000
46,860	1,021000	52,067	16,556000	52,067	16,600000	52,067	0,000000	52,067	0,480000	52,067	0,500000	52,067	21,500000			46,860	0,933000
46,920	1,034000	52,133	16,559000	52,133	16,600000	52,133	0,000000	52,133	0,500000	52,133	0,500000	52,133	21,500000			46,920	0,937000
46,980	1,057000	52,200	16,560000	52,200	16,600000	52,200	0,000000	52,200	0,500000	52,200	0,500000	52,200	21,500000			46,980	0,942000
47,040	1,070000	52,267	16,560000	52,267	16,600000	52,267	0,000000	52,267	0,480000	52,267	0,500000	52,267	21,500000			47,040	0,946000
47,100	1,089000	52,333	16,563000	52,333	16,600000	52,333	0,000000	52,333	0,500000	52,333	0,500000	52,333	21,500000			47,100	0,949000
47,160	1,111000	52,400	16,561000	52,400	16,600000	52,400	0,000000	52,400	0,480000	52,400	0,500000	52,400	21,500000			47,160	0,952000
47,220	1,128000	52,467	16,558000	52,467	16,600000	52,467	0,000000	52,467	0,500000	52,467	0,500000	52,467	21,500000			47,220	0,956000
47,280	1,152000															47,280	0,960000
47,340	1,165000															47,340	0,964000
47,400	1,186000															47,400	0,967000
47,460	1,198000															47,460	0,971000
47,520	1,212000															47,520	0,976000
47,580	1,227000															47,580	0,978000
47,640	1,235000															47,640	0,982000
47,700	1,250000															47,700	0,985000
47,760	1,248000															47,760	0,989000
47,820	1,256000															47,820	0,993000
47,880	1,261000															47,880	0,996000
47,940	1,270000															47,940	0,999000
48,000	1,278000															48,000	1,003000
48,060	1,276000															48,060	1,007000
48,120	1,286000															48,120	1,009000
48,180	1,290000															48,180	1,012000
48,240	1,307000															48,240	1,017000
48,300	1,320000															48,300	1,020000
48,360	1,331000															48,360	1,024000
48,420	1,346000															48,420	1,027000
48,480	1,352000															48,480	1,030000
48,540	1,375000															48,540	1,033000
48,600	1,389000															48,600	1,037000
48,660	1,408000															48,660	1,040000
48,720	1,421000															48,720	1,044000
48,780	1,438000															48,780	1,046000
48,840	1,461000															48,840	1,050000
48,900	1,475000															48,900	1,053000
48,960	1,493000															48,960	1,056000
49,020	1,497000															49,020	1,059000
49,080	1,509000															49,080	1,062000
49,140	1,520000															49,140	1,065000
49,200	1,527000															49,200	1,068000
49,260	1,538000															49,260	1,071000
49,320	1,536000															49,320	1,075000
49,380	1,542000															49,380	1,076000
49,440	1,534000															49,440	1,080000
49,500	1,534000															49,500	1,083000
49,560	1,525000															49,560	1,085000
49,620	1,516000															49,620	1,088000
49,680	1,507000															49,680	1,091000
49,740	1,492000															49,740	1,094000
49,800	1,485000															49,800	1,097000
49,860	1,468000															49,860	1,099000
49,920	1,457000															49,920	1,102000
49,980	1,438000															49,980	1,104000
50,040	1,419000															50,040	1,107000
50,100	1,405000															50,100	1,109000
50,160	1,383000															50,160	1,111000
50,220	1,371000															50,220	1,114000
50,280	1,349000															50,280	1,116000
50,340	1,331000															50,340	1,118000
50,400	1,312000															50,400	1,120000
50,460	1,286000															50,460	1,123000
50,520	1,273000															50,520	1,125000
50,580	1,251000															50,580	1,126000
50,640	1,241000															50,640	1,128000
50,700	1,219000															50,700	1,130000
50,760	1,205000															50,760	1,132000
50,820	1,188000															50,820	1,134000
50,880	1,173000															50,880	1,135000
50,940	1,168000															50,940	1,137000
51,000	1,155000															51,000	1,139000
51,060	1,158000															51,060	1,140000
51,120	1,152000															51,120	1,142000
51,180	1,159000															51,180	1,142000
51,240	1,167000															51,240	1,144000
51,300	1,184000															51,300	1,145000
51,360	1,218000															51,360	1,146000
51,420	1,254000															51,420	1,147000
51,480	1,318000															51,480	1,148000
51,540	1,391000															51,540	1,149000
51,600	1,502000															51,600	1,150000
51,660	1,634000															51,660	1,151000
51,720	1,805000															51,720	1,151000
51,780	2,009000															51,780	1,151000
51,840	2,259000															51,840	1,151000
51,900	2,551000															51,900	1,152000
51,960	2,899000															51,960	1,152000
52,020	3,283000															52,020	1,152000
52,080	3,739000															52,080	1,152000
52,140	4,225000															52,140	1,152000
52,200	4,748000															52,200	1,152000
52,260	5,325000															52,260	1,152000
52,320	5,907000															52,320	1,152000
52,380	6,522000															52,380	1,152000
52,440	7,109000															52,440	1,152000
