# Supplementary material for: Ancestral [Fe-S] biogenesis system SMS has a unique mechanism of cluster assembly and sulfur utilization
Source: PLoS Biol. 2025 Jun 25;23(6):e3003223. doi: 10.1371/journal.pbio.3003223 (PMC12192291; doi:10.1371/journal.pbio.3003223)
Supplement: S1 Data — (ZIP) [file pbio.3003223.s007.zip › S1_Data/RawFig1aSmsB.asc]

10		10		10		10		10		10		10		10		10		10		10		10		10		10		10
SUPERDEX200minus005:10_UV		SUPERDEX200minus005:10_UV@01,COPY		SUPERDEX200minus005:10_Cond		SUPERDEX200minus005:10_Cond%		SUPERDEX200minus005:10_Conc		SUPERDEX200minus005:10_Pressure		SUPERDEX200minus005:10_Flow		SUPERDEX200minus005:10_Temp		SUPERDEX200minus005:10_Inject		SUPERDEX200minus005:10_UV@01,BASEM1		SUPERDEX200minus005:10_UV@01,BASEM2		SUPERDEX200minus005:10_UV@01,BASEM3		SUPERDEX200minus005:10_UV@01,BASEM4		SUPERDEX200minus005:10_Logbook		SUPERDEX200minus005:10_UV@01,BASEM5
ml	mAU	ml	mAU	ml	mS/cm	ml	%	ml	%B	ml	MPa	ml	ml/min	ml	�C	ml	(Injections)	ml	mAU	ml	mAU	ml	mAU	ml	mAU	ml	(Set Marks)	ml	mAU
0,000	-0,012000	0,000	-0,016000	0,000	16,575000	0,000	16,600000	0,000	0,000000	0,000	0,450000	0,000	0,500000	0,000	22,200000	0,000	"3"	0,000	-0,012000	0,000	-0,012000	0,000	-0,012000	0,000	-0,012000	-2,370	"Method Run 02/02/2023, 15:09:32 Romance Standard Time, Method : SUPERDEX2"	0,000	-0,012000
0,030	-0,018000	0,030	-0,018000	0,033	16,584000	0,033	16,600000	0,033	0,000000	0,033	0,490000	0,033	0,500000	0,033	22,200000			0,030	-0,018000	0,030	-0,018000	0,030	-0,018000	0,030	-0,018000	-2,370	"Batch ID: 8883599A-DD8B-4178-907D-713758342399"	0,030	-0,018000
0,060	-0,018000	0,060	-0,018000	0,067	16,578000	0,067	16,600000	0,067	0,000000	0,067	0,490000	0,067	0,500000	0,067	22,200000			0,060	-0,018000	0,060	-0,018000	0,060	-0,018000	0,060	-0,018000	-2,370	"Base CV, 23.56 {ml}, Superdex_200_10/300_GL"	0,060	-0,018000
0,090	-0,020000	0,090	-0,017000	0,100	16,582000	0,100	16,600000	0,100	0,000000	0,100	0,490000	0,100	0,500000	0,100	22,200000			0,090	-0,020000	0,090	-0,020000	0,090	-0,020000	0,090	-0,020000	-2,370	"Block Flow_Rate"	0,090	-0,020000
0,120	-0,015000	0,120	-0,016000	0,133	16,580000	0,133	16,600000	0,133	0,000000	0,133	0,480000	0,133	0,500000	0,133	22,200000			0,120	-0,015000	0,120	-0,015000	0,120	-0,015000	0,120	-0,015000	-2,370	"Base SameAsMain"	0,120	-0,015000
0,150	-0,023000	0,150	-0,024000	0,167	16,581000	0,167	16,600000	0,167	0,000000	0,167	0,490000	0,167	0,500000	0,167	22,200000			0,150	-0,023000	0,150	-0,023000	0,150	-0,023000	0,150	-0,023000	-2,370	"Flow 0.500 ml/min"	0,150	-0,023000
0,180	-0,022000	0,180	-0,022000	0,200	16,581000	0,200	16,600000	0,200	0,000000	0,200	0,490000	0,200	0,500000	0,200	22,200000			0,180	-0,022000	0,180	-0,022000	0,180	-0,022000	0,180	-0,022000	-2,370	"End Block"	0,180	-0,022000
0,210	-0,026000	0,210	-0,027000	0,233	16,584000	0,233	16,600000	0,233	0,000000	0,233	0,490000	0,233	0,500000	0,233	22,100000			0,210	-0,026000	0,210	-0,026000	0,210	-0,026000	0,210	-0,026000	-2,370	"Block Column_Pressure_Limit"	0,210	-0,026000
0,240	-0,029000	0,240	-0,029000	0,267	16,584000	0,267	16,600000	0,267	0,000000	0,267	0,490000	0,267	0,500000	0,267	22,100000			0,240	-0,029000	0,240	-0,029000	0,240	-0,029000	0,240	-0,029000	-2,370	"Base SameAsMain"	0,240	-0,029000
0,270	-0,030000	0,270	-0,030000	0,300	16,583000	0,300	16,600000	0,300	0,000000	0,300	0,490000	0,300	0,500000	0,300	22,100000			0,270	-0,030000	0,270	-0,030000	0,270	-0,030000	0,270	-0,030000	-2,370	"Alarm_Pressure Enabled , 1.50 MPa, 0.00 MPa"	0,270	-0,030000
0,300	-0,039000	0,300	-0,039000	0,333	16,583000	0,333	16,600000	0,333	0,000000	0,333	0,490000	0,333	0,500000	0,333	22,100000			0,300	-0,039000	0,300	-0,039000	0,300	-0,039000	0,300	-0,039000	-2,370	"End Block"	0,300	-0,039000
0,330	-0,040000	0,330	-0,040000	0,367	16,578000	0,367	16,600000	0,367	0,000000	0,367	0,480000	0,367	0,500000	0,367	22,100000			0,330	-0,040000	0,330	-0,040000	0,330	-0,040000	0,330	-0,040000	-2,370	"Block Start_Instructions"	0,330	-0,040000
0,360	-0,053000	0,360	-0,053000	0,400	16,578000	0,400	16,600000	0,400	0,000000	0,400	0,490000	0,400	0,500000	0,400	22,100000			0,360	-0,053000	0,360	-0,053000	0,360	-0,053000	0,360	-0,053000	-2,370	"Base SameAsMain"	0,360	-0,053000
0,390	-0,053000	0,390	-0,054000	0,433	16,577000	0,433	16,600000	0,433	0,000000	0,433	0,490000	0,433	0,500000	0,433	22,100000			0,390	-0,053000	0,390	-0,053000	0,390	-0,053000	0,390	-0,053000	-2,370	"AveragingTimeUV 10.00 "	0,390	-0,053000
0,419	-0,059000	0,419	-0,059000	0,467	16,581000	0,467	16,600000	0,467	0,000000	0,467	0,500000	0,467	0,500000	0,467	22,100000			0,419	-0,059000	0,419	-0,059000	0,419	-0,059000	0,419	-0,059000	-2,370	"End Block"	0,419	-0,059000
0,449	-0,061000	0,449	-0,061000	0,500	16,580000	0,500	16,600000	0,500	0,000000	0,500	0,470000	0,500	0,500000	0,500	22,100000			0,449	-0,061000	0,449	-0,061000	0,449	-0,061000	0,449	-0,061000	-2,370	"Block Eluent_A_Inlet"	0,449	-0,061000
0,479	-0,062000	0,479	-0,062000	0,533	16,584000	0,533	16,600000	0,533	0,000000	0,533	0,500000	0,533	0,500000	0,533	22,100000			0,479	-0,062000	0,479	-0,062000	0,479	-0,062000	0,479	-0,062000	-2,370	"Base SameAsMain"	0,479	-0,062000
0,509	-0,068000	0,509	-0,068000	0,567	16,581000	0,567	16,600000	0,567	0,000000	0,567	0,480000	0,567	0,500000	0,567	22,100000			0,509	-0,068000	0,509	-0,068000	0,509	-0,068000	0,509	-0,068000	-2,370	"PumpAInlet A1 "	0,509	-0,068000
0,539	-0,067000	0,539	-0,067000	0,600	16,586000	0,600	16,600000	0,600	0,000000	0,600	0,500000	0,600	0,500000	0,600	22,100000			0,539	-0,067000	0,539	-0,067000	0,539	-0,067000	0,539	-0,067000	-2,370	"End Block"	0,539	-0,067000
0,569	-0,076000	0,569	-0,075000	0,633	16,585000	0,633	16,600000	0,633	0,000000	0,633	0,480000	0,633	0,500000	0,633	22,100000			0,569	-0,076000	0,569	-0,076000	0,569	-0,076000	0,569	-0,076000	-2,370	"Block Column_Equilibration"	0,569	-0,076000
0,599	-0,076000	0,599	-0,076000	0,667	16,589000	0,667	16,600000	0,667	0,000000	0,667	0,490000	0,667	0,500000	0,667	22,000000			0,599	-0,076000	0,599	-0,076000	0,599	-0,076000	0,599	-0,076000	-2,370	"Base SameAsMain"	0,599	-0,076000
0,629	-0,083000	0,629	-0,083000	0,700	16,588000	0,700	16,600000	0,700	0,000000	0,700	0,480000	0,700	0,500000	0,700	22,000000			0,629	-0,083000	0,629	-0,083000	0,629	-0,083000	0,629	-0,083000	-0,010	"End Block"	0,629	-0,083000
0,659	-0,085000	0,659	-0,086000	0,733	16,594000	0,733	16,600000	0,733	0,000000	0,733	0,490000	0,733	0,500000	0,733	22,000000			0,659	-0,085000	0,659	-0,085000	0,659	-0,085000	0,659	-0,085000	-0,010	"Block AutoZero_UV"	0,659	-0,085000
0,689	-0,087000	0,689	-0,086000	0,767	16,593000	0,766	16,600000	0,766	0,000000	0,767	0,480000	0,767	0,500000	0,766	22,000000			0,689	-0,087000	0,689	-0,087000	0,689	-0,087000	0,689	-0,087000	-0,010	"Base SameAsMain"	0,689	-0,087000
0,719	-0,094000	0,719	-0,094000	0,800	16,595000	0,800	16,600000	0,800	0,000000	0,800	0,490000	0,800	0,500000	0,800	22,000000			0,719	-0,094000	0,719	-0,094000	0,719	-0,094000	0,719	-0,094000	-0,010	"Watch_Off UV"	0,719	-0,094000
0,749	-0,091000	0,749	-0,091000	0,833	16,590000	0,833	16,600000	0,833	0,000000	0,833	0,480000	0,833	0,500000	0,833	22,000000			0,749	-0,091000	0,749	-0,091000	0,749	-0,091000	0,749	-0,091000	-0,010	"AutozeroUV "	0,749	-0,091000
0,779	-0,100000	0,779	-0,099000	0,867	16,589000	0,866	16,600000	0,866	0,000000	0,867	0,480000	0,867	0,500000	0,866	22,000000			0,779	-0,100000	0,779	-0,100000	0,779	-0,100000	0,779	-0,100000	-0,010	"End Block"	0,779	-0,100000
0,809	-0,101000	0,809	-0,101000	0,900	16,585000	0,900	16,600000	0,900	0,000000	0,900	0,480000	0,900	0,500000	0,900	22,000000			0,809	-0,101000	0,809	-0,101000	0,809	-0,101000	0,809	-0,101000	-0,010	"Block Aut_PressureFlow_Regulation"	0,809	-0,101000
0,839	-0,107000	0,839	-0,107000	0,933	16,585000	0,933	16,600000	0,933	0,000000	0,933	0,490000	0,933	0,500000	0,933	22,000000			0,839	-0,107000	0,839	-0,107000	0,839	-0,107000	0,839	-0,107000	-0,010	"Base Time {min}"	0,839	-0,107000
0,869	-0,111000	0,869	-0,111000	0,967	16,585000	0,966	16,600000	0,966	0,000000	0,967	0,490000	0,967	0,500000	0,966	22,000000			0,869	-0,111000	0,869	-0,111000	0,869	-0,111000	0,869	-0,111000	-0,010	"SystemPumpControlMode Normal , 0.00 MPa, 0.000 ml/min"	0,869	-0,111000
0,899	-0,111000	0,899	-0,111000	1,000	16,586000	1,000	16,600000	1,000	0,000000	1,000	0,480000	1,000	0,500000	1,000	22,000000			0,899	-0,111000	0,899	-0,111000	0,899	-0,111000	0,899	-0,111000	-0,010	"End Block"	0,899	-0,111000
0,929	-0,120000	0,929	-0,119000	1,033	16,587000	1,033	16,600000	1,033	0,000000	1,033	0,490000	1,033	0,500000	1,033	22,000000			0,929	-0,120000	0,929	-0,120000	0,929	-0,120000	0,929	-0,120000	-0,010	"Block Sample_Injection_"	0,929	-0,120000
0,959	-0,121000	0,959	-0,121000	1,067	16,586000	1,066	16,600000	1,066	0,000000	1,067	0,490000	1,067	0,500000	1,066	22,000000			0,959	-0,121000	0,959	-0,121000	0,959	-0,121000	0,959	-0,121000	-0,010	"Base SameAsMain"	0,959	-0,121000
0,989	-0,128000	0,989	-0,127000	1,100	16,589000	1,100	16,600000	1,100	0,000000	1,100	0,490000	1,100	0,500000	1,100	22,000000			0,989	-0,128000	0,989	-0,128000	0,989	-0,128000	0,989	-0,128000	-0,010	"InjectionValve Inject "	0,989	-0,128000
1,019	-0,126000	1,019	-0,126000	1,133	16,587000	1,133	16,600000	1,133	0,000000	1,133	0,480000	1,133	0,500000	1,133	22,000000			1,019	-0,126000	1,019	-0,126000	1,019	-0,126000	1,019	-0,126000	-0,010	"Block Sample_Injection"	1,019	-0,126000
1,049	-0,129000	1,049	-0,130000	1,167	16,587000	1,166	16,600000	1,166	0,000000	1,167	0,490000	1,167	0,500000	1,166	21,900000			1,049	-0,129000	1,049	-0,129000	1,049	-0,129000	1,049	-0,129000	-0,010	"Base Volume {ml}"	1,049	-0,129000
1,079	-0,132000	1,079	-0,131000	1,200	16,585000	1,200	16,600000	1,200	0,000000	1,200	0,480000	1,200	0,500000	1,200	21,900000			1,079	-0,132000	1,079	-0,132000	1,079	-0,132000	1,079	-0,132000	0,290	"End Block"	1,079	-0,132000
1,109	-0,130000	1,109	-0,131000	1,233	16,587000	1,233	16,600000	1,233	0,000000	1,233	0,490000	1,233	0,500000	1,233	21,900000			1,109	-0,130000	1,109	-0,130000	1,109	-0,130000	1,109	-0,130000	0,290	"InjectionValve Load "	1,109	-0,130000
1,139	-0,137000	1,139	-0,137000	1,267	16,581000	1,266	16,600000	1,266	0,000000	1,267	0,480000	1,267	0,500000	1,266	21,900000			1,139	-0,137000	1,139	-0,137000	1,139	-0,137000	1,139	-0,137000	0,300	"End Block"	1,139	-0,137000
1,169	-0,135000	1,169	-0,135000	1,300	16,585000	1,300	16,600000	1,300	0,000000	1,300	0,490000	1,300	0,500000	1,300	21,900000			1,169	-0,135000	1,169	-0,135000	1,169	-0,135000	1,169	-0,135000	0,300	"Block Aut_PressureFlow_Reset"	1,169	-0,135000
1,198	-0,145000	1,198	-0,145000	1,333	16,584000	1,333	16,600000	1,333	0,000000	1,333	0,470000	1,333	0,500000	1,333	21,900000			1,198	-0,145000	1,198	-0,145000	1,198	-0,145000	1,198	-0,145000	0,300	"Base Time {min}"	1,198	-0,145000
1,228	-0,145000	1,228	-0,145000	1,367	16,588000	1,366	16,600000	1,366	0,000000	1,367	0,490000	1,367	0,500000	1,366	21,900000			1,228	-0,145000	1,228	-0,145000	1,228	-0,145000	1,228	-0,145000	0,300	"SystemPumpControlMode Normal , 0.00 MPa, 0.100 ml/min"	1,228	-0,145000
1,258	-0,148000	1,258	-0,149000	1,400	16,585000	1,400	16,600000	1,400	0,000000	1,400	0,480000	1,400	0,500000	1,400	21,900000			1,258	-0,148000	1,258	-0,148000	1,258	-0,148000	1,258	-0,148000	0,300	"Block Delay0p02min"	1,258	-0,148000
1,288	-0,152000	1,288	-0,152000	1,433	16,588000	1,433	16,600000	1,433	0,000000	1,433	0,480000	1,433	0,500000	1,433	21,900000			1,288	-0,152000	1,288	-0,152000	1,288	-0,152000	1,288	-0,152000	0,300	"Base Time {min}"	1,288	-0,152000
1,318	-0,151000	1,318	-0,152000	1,467	16,585000	1,466	16,600000	1,466	0,000000	1,467	0,470000	1,467	0,500000	1,466	21,900000			1,318	-0,151000	1,318	-0,151000	1,318	-0,151000	1,318	-0,151000	0,310	"End Block"	1,318	-0,151000
1,348	-0,159000	1,348	-0,158000	1,500	16,587000	1,500	16,600000	1,500	0,000000	1,500	0,490000	1,500	0,500000	1,500	21,900000			1,348	-0,159000	1,348	-0,159000	1,348	-0,159000	1,348	-0,159000	0,310	"End Block"	1,348	-0,159000
1,378	-0,155000	1,378	-0,156000	1,533	16,584000	1,533	16,600000	1,533	0,000000	1,533	0,490000	1,533	0,500000	1,533	21,900000			1,378	-0,155000	1,378	-0,155000	1,378	-0,155000	1,378	-0,155000	0,310	"Block Flow_Rate"	1,378	-0,155000
1,408	-0,164000	1,408	-0,163000	1,567	16,585000	1,566	16,600000	1,566	0,000000	1,567	0,490000	1,567	0,500000	1,566	21,900000			1,408	-0,164000	1,408	-0,164000	1,408	-0,164000	1,408	-0,164000	0,310	"Base SameAsMain"	1,408	-0,164000
1,438	-0,164000	1,438	-0,163000	1,600	16,588000	1,600	16,600000	1,600	0,000000	1,600	0,470000	1,600	0,500000	1,600	21,900000			1,438	-0,164000	1,438	-0,164000	1,438	-0,164000	1,438	-0,164000	0,310	"Flow 0.500 ml/min"	1,438	-0,164000
1,468	-0,167000	1,468	-0,168000	1,633	16,591000	1,633	16,600000	1,633	0,000000	1,633	0,490000	1,633	0,500000	1,633	21,900000			1,468	-0,167000	1,468	-0,167000	1,468	-0,167000	1,468	-0,167000	0,310	"End Block"	1,468	-0,167000
1,498	-0,171000	1,498	-0,171000	1,667	16,594000	1,666	16,600000	1,666	0,000000	1,667	0,490000	1,667	0,500000	1,666	21,900000			1,498	-0,171000	1,498	-0,171000	1,498	-0,171000	1,498	-0,171000	0,310	"Block Isocratic_Elution"	1,498	-0,171000
1,528	-0,173000	1,528	-0,172000	1,700	16,593000	1,700	16,600000	1,700	0,000000	1,700	0,480000	1,700	0,500000	1,700	21,900000			1,528	-0,173000	1,528	-0,173000	1,528	-0,173000	1,528	-0,173000	0,310	"Base SameAsMain"	1,528	-0,173000
1,558	-0,182000	1,558	-0,182000	1,733	16,594000	1,733	16,600000	1,733	0,000000	1,733	0,490000	1,733	0,500000	1,733	21,900000			1,558	-0,182000	1,558	-0,182000	1,558	-0,182000	1,558	-0,182000	0,310	"Block Length_of_Elution"	1,558	-0,182000
1,588	-0,181000	1,588	-0,182000	1,767	16,593000	1,766	16,600000	1,766	0,000000	1,767	0,480000	1,767	0,500000	1,766	21,900000			1,588	-0,181000	1,588	-0,181000	1,588	-0,181000	1,588	-0,181000	0,310	"Base SameAsMain"	1,588	-0,181000
1,618	-0,188000	1,618	-0,188000	1,800	16,596000	1,800	16,600000	1,800	0,000000	1,800	0,490000	1,800	0,500000	1,800	21,900000			1,618	-0,188000	1,618	-0,188000	1,618	-0,188000	1,618	-0,188000	26,230	"End Block"	1,618	-0,188000
1,648	-0,188000	1,648	-0,188000	1,833	16,594000	1,833	16,600000	1,833	0,000000	1,833	0,480000	1,833	0,500000	1,833	21,900000			1,648	-0,188000	1,648	-0,188000	1,648	-0,188000	1,648	-0,188000	26,230	"End Block"	1,648	-0,188000
1,678	-0,188000	1,678	-0,188000	1,867	16,597000	1,866	16,600000	1,866	0,000000	1,867	0,490000	1,867	0,500000	1,866	21,900000			1,678	-0,188000	1,678	-0,188000	1,678	-0,188000	1,678	-0,188000			1,678	-0,188000
1,708	-0,193000	1,708	-0,192000	1,900	16,594000	1,900	16,600000	1,900	0,000000	1,900	0,480000	1,900	0,500000	1,900	21,800000			1,708	-0,193000	1,708	-0,193000	1,708	-0,193000	1,708	-0,193000			1,708	-0,193000
1,738	-0,190000	1,738	-0,191000	1,933	16,597000	1,933	16,600000	1,933	0,000000	1,933	0,480000	1,933	0,500000	1,933	21,800000			1,738	-0,190000	1,738	-0,190000	1,738	-0,190000	1,738	-0,190000			1,738	-0,190000
1,768	-0,201000	1,768	-0,201000	1,967	16,593000	1,966	16,600000	1,966	0,000000	1,967	0,480000	1,967	0,500000	1,966	21,800000			1,768	-0,201000	1,768	-0,201000	1,768	-0,201000	1,768	-0,201000			1,768	-0,201000
1,798	-0,200000	1,798	-0,199000	2,000	16,595000	2,000	16,600000	2,000	0,000000	2,000	0,490000	2,000	0,500000	2,000	21,800000			1,798	-0,200000	1,798	-0,200000	1,798	-0,200000	1,798	-0,200000			1,798	-0,200000
1,828	-0,206000	1,828	-0,206000	2,033	16,593000	2,033	16,600000	2,033	0,000000	2,033	0,480000	2,033	0,500000	2,033	21,800000			1,828	-0,206000	1,828	-0,206000	1,828	-0,206000	1,828	-0,206000			1,828	-0,206000
1,858	-0,204000	1,858	-0,204000	2,067	16,597000	2,066	16,600000	2,066	0,000000	2,067	0,490000	2,067	0,500000	2,066	21,800000			1,858	-0,204000	1,858	-0,204000	1,858	-0,204000	1,858	-0,204000			1,858	-0,204000
1,888	-0,205000	1,888	-0,206000	2,100	16,594000	2,100	16,600000	2,100	0,000000	2,100	0,490000	2,100	0,500000	2,100	21,800000			1,888	-0,205000	1,888	-0,205000	1,888	-0,205000	1,888	-0,205000			1,888	-0,205000
1,918	-0,209000	1,918	-0,209000	2,133	16,595000	2,133	16,600000	2,133	0,000000	2,133	0,490000	2,133	0,500000	2,133	21,800000			1,918	-0,209000	1,918	-0,209000	1,918	-0,209000	1,918	-0,209000			1,918	-0,209000
1,948	-0,207000	1,948	-0,208000	2,167	16,594000	2,166	16,600000	2,166	0,000000	2,167	0,480000	2,167	0,500000	2,166	21,800000			1,948	-0,207000	1,948	-0,207000	1,948	-0,207000	1,948	-0,207000			1,948	-0,207000
1,977	-0,213000	1,977	-0,213000	2,200	16,596000	2,199	16,600000	2,199	0,000000	2,200	0,480000	2,200	0,500000	2,199	21,800000			1,977	-0,213000	1,977	-0,213000	1,977	-0,213000	1,977	-0,213000			1,977	-0,213000
2,007	-0,210000	2,007	-0,210000	2,233	16,596000	2,233	16,600000	2,233	0,000000	2,233	0,490000	2,233	0,500000	2,233	21,800000			2,007	-0,210000	2,007	-0,210000	2,007	-0,210000	2,007	-0,210000			2,007	-0,210000
2,037	-0,214000	2,037	-0,214000	2,267	16,597000	2,266	16,600000	2,266	0,000000	2,267	0,490000	2,267	0,500000	2,266	21,800000			2,037	-0,214000	2,037	-0,214000	2,037	-0,214000	2,037	-0,214000			2,037	-0,214000
2,067	-0,214000	2,067	-0,213000	2,300	16,600000	2,299	16,600000	2,299	0,000000	2,300	0,490000	2,300	0,500000	2,299	21,800000			2,067	-0,214000	2,067	-0,214000	2,067	-0,214000	2,067	-0,214000			2,067	-0,214000
2,097	-0,214000	2,097	-0,216000	2,333	16,601000	2,333	16,600000	2,333	0,000000	2,333	0,480000	2,333	0,500000	2,333	21,800000			2,097	-0,214000	2,097	-0,214000	2,097	-0,214000	2,097	-0,214000			2,097	-0,214000
2,127	-0,219000	2,127	-0,219000	2,367	16,605000	2,366	16,600000	2,366	0,000000	2,367	0,490000	2,367	0,500000	2,366	21,800000			2,127	-0,219000	2,127	-0,219000	2,127	-0,219000	2,127	-0,219000			2,127	-0,219000
2,157	-0,217000	2,157	-0,218000	2,400	16,607000	2,399	16,600000	2,399	0,000000	2,400	0,480000	2,400	0,500000	2,399	21,800000			2,157	-0,217000	2,157	-0,217000	2,157	-0,217000	2,157	-0,217000			2,157	-0,217000
2,187	-0,226000	2,187	-0,226000	2,433	16,611000	2,433	16,600000	2,433	0,000000	2,433	0,490000	2,433	0,500000	2,433	21,800000			2,187	-0,226000	2,187	-0,226000	2,187	-0,226000	2,187	-0,226000			2,187	-0,226000
2,217	-0,225000	2,217	-0,225000	2,467	16,610000	2,466	16,600000	2,466	0,000000	2,467	0,480000	2,467	0,500000	2,466	21,800000			2,217	-0,225000	2,217	-0,225000	2,217	-0,225000	2,217	-0,225000			2,217	-0,225000
2,247	-0,232000	2,247	-0,232000	2,500	16,609000	2,499	16,600000	2,499	0,000000	2,500	0,500000	2,500	0,500000	2,499	21,700000			2,247	-0,232000	2,247	-0,232000	2,247	-0,232000	2,247	-0,232000			2,247	-0,232000
2,277	-0,229000	2,277	-0,229000	2,533	16,604000	2,533	16,600000	2,533	0,000000	2,533	0,480000	2,533	0,500000	2,533	21,700000			2,277	-0,229000	2,277	-0,229000	2,277	-0,229000	2,277	-0,229000			2,277	-0,229000
2,307	-0,229000	2,307	-0,230000	2,567	16,604000	2,566	16,600000	2,566	0,000000	2,567	0,490000	2,567	0,500000	2,566	21,700000			2,307	-0,229000	2,307	-0,229000	2,307	-0,229000	2,307	-0,229000			2,307	-0,229000
2,337	-0,234000	2,337	-0,233000	2,600	16,598000	2,599	16,600000	2,599	0,000000	2,600	0,480000	2,600	0,500000	2,599	21,700000			2,337	-0,234000	2,337	-0,234000	2,337	-0,234000	2,337	-0,234000			2,337	-0,234000
2,367	-0,231000	2,367	-0,232000	2,633	16,601000	2,633	16,600000	2,633	0,000000	2,633	0,490000	2,633	0,500000	2,633	21,700000			2,367	-0,231000	2,367	-0,231000	2,367	-0,231000	2,367	-0,231000			2,367	-0,231000
2,397	-0,237000	2,397	-0,238000	2,667	16,599000	2,666	16,600000	2,666	0,000000	2,667	0,470000	2,667	0,500000	2,666	21,700000			2,397	-0,237000	2,397	-0,237000	2,397	-0,237000	2,397	-0,237000			2,397	-0,237000
2,427	-0,233000	2,427	-0,232000	2,700	16,602000	2,699	16,600000	2,699	0,000000	2,700	0,490000	2,700	0,500000	2,699	21,700000			2,427	-0,233000	2,427	-0,233000	2,427	-0,233000	2,427	-0,233000			2,427	-0,233000
2,457	-0,238000	2,457	-0,238000	2,733	16,599000	2,733	16,600000	2,733	0,000000	2,733	0,490000	2,733	0,500000	2,733	21,700000			2,457	-0,238000	2,457	-0,238000	2,457	-0,238000	2,457	-0,238000			2,457	-0,238000
2,487	-0,238000	2,487	-0,238000	2,767	16,600000	2,766	16,600000	2,766	0,000000	2,767	0,480000	2,767	0,500000	2,766	21,700000			2,487	-0,238000	2,487	-0,238000	2,487	-0,238000	2,487	-0,238000			2,487	-0,238000
2,517	-0,234000	2,517	-0,235000	2,800	16,596000	2,799	16,600000	2,799	0,000000	2,800	0,490000	2,800	0,500000	2,799	21,700000			2,517	-0,234000	2,517	-0,234000	2,517	-0,234000	2,517	-0,234000			2,517	-0,234000
2,547	-0,236000	2,547	-0,236000	2,833	16,599000	2,833	16,600000	2,833	0,000000	2,833	0,470000	2,833	0,500000	2,833	21,700000			2,547	-0,236000	2,547	-0,236000	2,547	-0,236000	2,547	-0,236000			2,547	-0,236000
2,577	-0,233000	2,577	-0,234000	2,867	16,597000	2,866	16,600000	2,866	0,000000	2,867	0,480000	2,867	0,500000	2,866	21,700000			2,577	-0,233000	2,577	-0,233000	2,577	-0,233000	2,577	-0,233000			2,577	-0,233000
2,607	-0,240000	2,607	-0,241000	2,900	16,598000	2,899	16,600000	2,899	0,000000	2,900	0,490000	2,900	0,500000	2,899	21,700000			2,607	-0,240000	2,607	-0,240000	2,607	-0,240000	2,607	-0,240000			2,607	-0,240000
2,637	-0,236000	2,637	-0,236000	2,933	16,598000	2,933	16,600000	2,933	0,000000	2,933	0,490000	2,933	0,500000	2,933	21,700000			2,637	-0,236000	2,637	-0,236000	2,637	-0,236000	2,637	-0,236000			2,637	-0,236000
2,667	-0,241000	2,667	-0,241000	2,967	16,599000	2,966	16,600000	2,966	0,000000	2,967	0,480000	2,967	0,500000	2,966	21,700000			2,667	-0,241000	2,667	-0,241000	2,667	-0,241000	2,667	-0,241000			2,667	-0,241000
2,697	-0,240000	2,697	-0,239000	3,000	16,602000	2,999	16,600000	2,999	0,000000	3,000	0,500000	3,000	0,500000	2,999	21,700000			2,697	-0,240000	2,697	-0,240000	2,697	-0,240000	2,697	-0,240000			2,697	-0,240000
2,727	-0,241000	2,727	-0,242000	3,033	16,603000	3,033	16,600000	3,033	0,000000	3,033	0,490000	3,033	0,500000	3,033	21,700000			2,727	-0,241000	2,727	-0,241000	2,727	-0,241000	2,727	-0,241000			2,727	-0,241000
2,756	-0,245000	2,756	-0,244000	3,067	16,602000	3,066	16,600000	3,066	0,000000	3,067	0,500000	3,067	0,500000	3,066	21,700000			2,756	-0,245000	2,756	-0,245000	2,756	-0,245000	2,756	-0,245000			2,756	-0,245000
2,786	-0,240000	2,786	-0,240000	3,100	16,602000	3,099	16,600000	3,099	0,000000	3,100	0,480000	3,100	0,500000	3,099	21,700000			2,786	-0,240000	2,786	-0,240000	2,786	-0,240000	2,786	-0,240000			2,786	-0,240000
2,816	-0,246000	2,816	-0,246000	3,133	16,605000	3,133	16,600000	3,133	0,000000	3,133	0,490000	3,133	0,500000	3,133	21,700000			2,816	-0,246000	2,816	-0,246000	2,816	-0,246000	2,816	-0,246000			2,816	-0,246000
2,846	-0,241000	2,846	-0,241000	3,167	16,605000	3,166	16,600000	3,166	0,000000	3,167	0,480000	3,167	0,500000	3,166	21,700000			2,846	-0,241000	2,846	-0,241000	2,846	-0,241000	2,846	-0,241000			2,846	-0,241000
2,876	-0,244000	2,876	-0,244000	3,200	16,608000	3,199	16,600000	3,199	0,000000	3,200	0,490000	3,200	0,500000	3,199	21,700000			2,876	-0,244000	2,876	-0,244000	2,876	-0,244000	2,876	-0,244000			2,876	-0,244000
2,906	-0,243000	2,906	-0,243000	3,233	16,606000	3,233	16,600000	3,233	0,000000	3,233	0,470000	3,233	0,500000	3,233	21,700000			2,906	-0,243000	2,906	-0,243000	2,906	-0,243000	2,906	-0,243000			2,906	-0,243000
2,936	-0,243000	2,936	-0,243000	3,267	16,609000	3,266	16,600000	3,266	0,000000	3,267	0,490000	3,267	0,500000	3,266	21,700000			2,936	-0,243000	2,936	-0,243000	2,936	-0,243000	2,936	-0,243000			2,936	-0,243000
2,966	-0,251000	2,966	-0,250000	3,300	16,603000	3,299	16,600000	3,299	0,000000	3,300	0,470000	3,300	0,500000	3,299	21,700000			2,966	-0,251000	2,966	-0,251000	2,966	-0,251000	2,966	-0,251000			2,966	-0,251000
2,996	-0,248000	2,996	-0,249000	3,333	16,604000	3,333	16,600000	3,333	0,000000	3,333	0,480000	3,333	0,500000	3,333	21,700000			2,996	-0,248000	2,996	-0,248000	2,996	-0,248000	2,996	-0,248000			2,996	-0,248000
3,026	-0,255000	3,026	-0,255000	3,367	16,600000	3,366	16,600000	3,366	0,000000	3,367	0,480000	3,367	0,500000	3,366	21,700000			3,026	-0,255000	3,026	-0,255000	3,026	-0,255000	3,026	-0,255000			3,026	-0,255000
3,056	-0,251000	3,056	-0,251000	3,400	16,605000	3,399	16,600000	3,399	0,000000	3,400	0,480000	3,400	0,500000	3,399	21,600000			3,056	-0,251000	3,056	-0,251000	3,056	-0,251000	3,056	-0,251000			3,056	-0,251000
3,086	-0,252000	3,086	-0,252000	3,433	16,606000	3,433	16,600000	3,433	0,000000	3,433	0,490000	3,433	0,500000	3,433	21,600000			3,086	-0,252000	3,086	-0,252000	3,086	-0,252000	3,086	-0,252000			3,086	-0,252000
3,116	-0,251000	3,116	-0,251000	3,467	16,611000	3,466	16,600000	3,466	0,000000	3,467	0,490000	3,467	0,500000	3,466	21,600000			3,116	-0,251000	3,116	-0,251000	3,116	-0,251000	3,116	-0,251000			3,116	-0,251000
3,146	-0,249000	3,146	-0,248000	3,500	16,612000	3,499	16,600000	3,499	0,000000	3,500	0,480000	3,500	0,500000	3,499	21,600000			3,146	-0,249000	3,146	-0,249000	3,146	-0,249000	3,146	-0,249000			3,146	-0,249000
3,176	-0,253000	3,176	-0,253000	3,533	16,619000	3,533	16,600000	3,533	0,000000	3,533	0,490000	3,533	0,500000	3,533	21,600000			3,176	-0,253000	3,176	-0,253000	3,176	-0,253000	3,176	-0,253000			3,176	-0,253000
3,206	-0,248000	3,206	-0,248000	3,567	16,623000	3,566	16,600000	3,566	0,000000	3,567	0,490000	3,567	0,500000	3,566	21,600000			3,206	-0,248000	3,206	-0,248000	3,206	-0,248000	3,206	-0,248000			3,206	-0,248000
3,236	-0,254000	3,236	-0,255000	3,600	16,627000	3,599	16,600000	3,599	0,000000	3,600	0,480000	3,600	0,500000	3,599	21,600000			3,236	-0,254000	3,236	-0,254000	3,236	-0,254000	3,236	-0,254000			3,236	-0,254000
3,266	-0,252000	3,266	-0,252000	3,633	16,631000	3,632	16,600000	3,632	0,000000	3,633	0,480000	3,633	0,500000	3,632	21,600000			3,266	-0,252000	3,266	-0,252000	3,266	-0,252000	3,266	-0,252000			3,266	-0,252000
3,296	-0,255000	3,296	-0,256000	3,667	16,632000	3,666	16,600000	3,666	0,000000	3,667	0,480000	3,667	0,500000	3,666	21,600000			3,296	-0,255000	3,296	-0,255000	3,296	-0,255000	3,296	-0,255000			3,296	-0,255000
3,326	-0,254000	3,326	-0,254000	3,700	16,637000	3,699	16,600000	3,699	0,000000	3,700	0,490000	3,700	0,500000	3,699	21,600000			3,326	-0,254000	3,326	-0,254000	3,326	-0,254000	3,326	-0,254000			3,326	-0,254000
3,356	-0,253000	3,356	-0,253000	3,733	16,639000	3,732	16,600000	3,732	0,000000	3,733	0,480000	3,733	0,500000	3,732	21,600000			3,356	-0,253000	3,356	-0,253000	3,356	-0,253000	3,356	-0,253000			3,356	-0,253000
3,386	-0,257000	3,386	-0,257000	3,767	16,643000	3,766	16,600000	3,766	0,000000	3,767	0,490000	3,767	0,500000	3,766	21,600000			3,386	-0,257000	3,386	-0,257000	3,386	-0,257000	3,386	-0,257000			3,386	-0,257000
3,416	-0,255000	3,416	-0,254000	3,800	16,645000	3,799	16,600000	3,799	0,000000	3,800	0,480000	3,800	0,500000	3,799	21,600000			3,416	-0,255000	3,416	-0,255000	3,416	-0,255000	3,416	-0,255000			3,416	-0,255000
3,446	-0,266000	3,446	-0,266000	3,833	16,649000	3,832	16,600000	3,832	0,000000	3,833	0,490000	3,833	0,500000	3,832	21,600000			3,446	-0,266000	3,446	-0,266000	3,446	-0,266000	3,446	-0,266000			3,446	-0,266000
3,476	-0,271000	3,476	-0,272000	3,867	16,653000	3,866	16,700000	3,866	0,000000	3,867	0,470000	3,867	0,500000	3,866	21,600000			3,476	-0,271000	3,476	-0,271000	3,476	-0,271000	3,476	-0,271000			3,476	-0,271000
3,506	-0,280000	3,506	-0,280000	3,900	16,662000	3,899	16,700000	3,899	0,000000	3,900	0,490000	3,900	0,500000	3,899	21,600000			3,506	-0,280000	3,506	-0,280000	3,506	-0,280000	3,506	-0,280000			3,506	-0,280000
3,535	-0,282000	3,535	-0,281000	3,933	16,665000	3,932	16,700000	3,932	0,000000	3,933	0,490000	3,933	0,500000	3,932	21,600000			3,535	-0,282000	3,535	-0,282000	3,535	-0,282000	3,535	-0,282000			3,535	-0,282000
3,565	-0,279000	3,565	-0,280000	3,967	16,670000	3,966	16,700000	3,966	0,000000	3,967	0,490000	3,967	0,500000	3,966	21,600000			3,565	-0,279000	3,565	-0,279000	3,565	-0,279000	3,565	-0,279000			3,565	-0,279000
3,595	-0,285000	3,595	-0,285000	4,000	16,666000	3,999	16,700000	3,999	0,000000	4,000	0,470000	4,000	0,500000	3,999	21,600000			3,595	-0,285000	3,595	-0,285000	3,595	-0,285000	3,595	-0,285000			3,595	-0,285000
3,625	-0,283000	3,625	-0,283000	4,033	16,668000	4,032	16,700000	4,032	0,000000	4,033	0,490000	4,033	0,500000	4,032	21,600000			3,625	-0,283000	3,625	-0,283000	3,625	-0,283000	3,625	-0,283000			3,625	-0,283000
3,655	-0,288000	3,655	-0,288000	4,067	16,668000	4,066	16,700000	4,066	0,000000	4,067	0,480000	4,067	0,500000	4,066	21,600000			3,655	-0,288000	3,655	-0,288000	3,655	-0,288000	3,655	-0,288000			3,655	-0,288000
3,685	-0,286000	3,685	-0,285000	4,100	16,671000	4,099	16,700000	4,099	0,000000	4,100	0,480000	4,100	0,500000	4,099	21,600000			3,685	-0,286000	3,685	-0,286000	3,685	-0,286000	3,685	-0,286000			3,685	-0,286000
3,715	-0,285000	3,715	-0,285000	4,133	16,667000	4,132	16,700000	4,132	0,000000	4,133	0,480000	4,133	0,500000	4,132	21,600000			3,715	-0,285000	3,715	-0,285000	3,715	-0,285000	3,715	-0,285000			3,715	-0,285000
3,745	-0,288000	3,745	-0,288000	4,167	16,665000	4,166	16,700000	4,166	0,000000	4,167	0,480000	4,167	0,500000	4,166	21,600000			3,745	-0,288000	3,745	-0,288000	3,745	-0,288000	3,745	-0,288000			3,745	-0,288000
3,775	-0,288000	3,775	-0,288000	4,200	16,659000	4,199	16,700000	4,199	0,000000	4,200	0,480000	4,200	0,500000	4,199	21,600000			3,775	-0,288000	3,775	-0,288000	3,775	-0,288000	3,775	-0,288000			3,775	-0,288000
3,805	-0,283000	3,805	-0,282000	4,233	16,661000	4,232	16,700000	4,232	0,000000	4,233	0,480000	4,233	0,500000	4,232	21,600000			3,805	-0,283000	3,805	-0,283000	3,805	-0,283000	3,805	-0,283000			3,805	-0,283000
3,835	-0,268000	3,835	-0,267000	4,267	16,662000	4,266	16,700000	4,266	0,000000	4,267	0,480000	4,267	0,500000	4,266	21,600000			3,835	-0,268000	3,835	-0,268000	3,835	-0,268000	3,835	-0,268000			3,835	-0,268000
3,865	-0,259000	3,865	-0,259000	4,300	16,664000	4,299	16,700000	4,299	0,000000	4,300	0,490000	4,300	0,500000	4,299	21,600000			3,865	-0,259000	3,865	-0,259000	3,865	-0,259000	3,865	-0,259000			3,865	-0,259000
3,895	-0,253000	3,895	-0,254000	4,333	16,666000	4,332	16,700000	4,332	0,000000	4,333	0,490000	4,333	0,500000	4,332	21,600000			3,895	-0,253000	3,895	-0,253000	3,895	-0,253000	3,895	-0,253000			3,895	-0,253000
3,925	-0,255000	3,925	-0,255000	4,367	16,667000	4,366	16,700000	4,366	0,000000	4,367	0,480000	4,367	0,500000	4,366	21,600000			3,925	-0,255000	3,925	-0,255000	3,925	-0,255000	3,925	-0,255000			3,925	-0,255000
3,955	-0,253000	3,955	-0,254000	4,400	16,666000	4,399	16,700000	4,399	0,000000	4,400	0,490000	4,400	0,500000	4,399	21,600000			3,955	-0,253000	3,955	-0,253000	3,955	-0,253000	3,955	-0,253000			3,955	-0,253000
3,985	-0,247000	3,985	-0,247000	4,433	16,662000	4,432	16,700000	4,432	0,000000	4,433	0,480000	4,433	0,500000	4,432	21,600000			3,985	-0,252000	3,985	-0,252000	3,985	-0,252000	3,985	-0,252000			3,985	-0,252000
4,015	-0,249000	4,015	-0,248000	4,467	16,663000	4,466	16,700000	4,466	0,000000	4,467	0,490000	4,467	0,500000	4,466	21,600000			4,015	-0,253000	4,015	-0,253000	4,015	-0,253000	4,015	-0,253000			4,015	-0,253000
4,045	-0,243000	4,045	-0,243000	4,500	16,663000	4,499	16,700000	4,499	0,000000	4,500	0,480000	4,500	0,500000	4,499	21,600000			4,045	-0,253000	4,045	-0,253000	4,045	-0,253000	4,045	-0,253000			4,045	-0,253000
4,075	-0,247000	4,075	-0,247000	4,533	16,668000	4,532	16,700000	4,532	0,000000	4,533	0,490000	4,533	0,500000	4,532	21,600000			4,075	-0,254000	4,075	-0,254000	4,075	-0,254000	4,075	-0,254000			4,075	-0,254000
4,105	-0,241000	4,105	-0,241000	4,567	16,666000	4,566	16,700000	4,566	0,000000	4,567	0,480000	4,567	0,500000	4,566	21,600000			4,105	-0,254000	4,105	-0,254000	4,105	-0,254000	4,105	-0,254000			4,105	-0,254000
4,135	-0,239000	4,135	-0,240000	4,600	16,668000	4,599	16,700000	4,599	0,000000	4,600	0,490000	4,600	0,500000	4,599	21,600000			4,135	-0,255000	4,135	-0,255000	4,135	-0,255000	4,135	-0,255000			4,135	-0,255000
4,165	-0,239000	4,165	-0,239000	4,633	16,665000	4,632	16,700000	4,632	0,000000	4,633	0,470000	4,633	0,500000	4,632	21,600000			4,165	-0,256000	4,165	-0,256000	4,165	-0,256000	4,165	-0,256000			4,165	-0,256000
4,195	-0,235000	4,195	-0,235000	4,667	16,666000	4,666	16,700000	4,666	0,000000	4,667	0,490000	4,667	0,500000	4,666	21,600000			4,195	-0,256000	4,195	-0,256000	4,195	-0,256000	4,195	-0,256000			4,195	-0,256000
4,225	-0,239000	4,225	-0,238000	4,700	16,662000	4,699	16,700000	4,699	0,000000	4,700	0,480000	4,700	0,500000	4,699	21,600000			4,225	-0,256000	4,225	-0,256000	4,225	-0,256000	4,225	-0,256000			4,225	-0,256000
4,255	-0,232000	4,255	-0,232000	4,733	16,664000	4,732	16,700000	4,732	0,000000	4,733	0,490000	4,733	0,500000	4,732	21,700000			4,255	-0,257000	4,255	-0,257000	4,255	-0,257000	4,255	-0,257000			4,255	-0,257000
4,285	-0,233000	4,285	-0,234000	4,767	16,661000	4,766	16,700000	4,766	0,000000	4,767	0,470000	4,767	0,500000	4,766	21,700000			4,285	-0,257000	4,285	-0,257000	4,285	-0,257000	4,285	-0,257000			4,285	-0,257000
4,314	-0,230000	4,314	-0,229000	4,800	16,660000	4,799	16,700000	4,799	0,000000	4,800	0,490000	4,800	0,500000	4,799	21,700000			4,314	-0,257000	4,314	-0,257000	4,314	-0,257000	4,314	-0,257000			4,314	-0,257000
4,344	-0,230000	4,344	-0,230000	4,833	16,656000	4,832	16,700000	4,832	0,000000	4,833	0,480000	4,833	0,500000	4,832	21,700000			4,344	-0,258000	4,344	-0,258000	4,344	-0,258000	4,344	-0,258000			4,344	-0,258000
4,374	-0,235000	4,374	-0,235000	4,867	16,658000	4,866	16,700000	4,866	0,000000	4,867	0,480000	4,867	0,500000	4,866	21,700000			4,374	-0,258000	4,374	-0,258000	4,374	-0,258000	4,374	-0,258000			4,374	-0,258000
4,404	-0,232000	4,404	-0,233000	4,900	16,656000	4,899	16,700000	4,899	0,000000	4,900	0,480000	4,900	0,500000	4,899	21,700000			4,404	-0,258000	4,404	-0,258000	4,404	-0,258000	4,404	-0,258000			4,404	-0,258000
4,434	-0,237000	4,434	-0,236000	4,933	16,654000	4,932	16,700000	4,932	0,000000	4,933	0,500000	4,933	0,500000	4,932	21,700000			4,434	-0,258000	4,434	-0,258000	4,434	-0,258000	4,434	-0,258000			4,434	-0,258000
4,464	-0,233000	4,464	-0,232000	4,967	16,648000	4,966	16,700000	4,966	0,000000	4,967	0,490000	4,967	0,500000	4,966	21,700000			4,464	-0,259000	4,464	-0,259000	4,464	-0,259000	4,464	-0,259000			4,464	-0,259000
4,494	-0,237000	4,494	-0,237000	5,000	16,645000	4,999	16,600000	4,999	0,000000	5,000	0,470000	5,000	0,500000	4,999	21,700000			4,494	-0,259000	4,494	-0,259000	4,494	-0,259000	4,494	-0,259000			4,494	-0,259000
4,524	-0,234000	4,524	-0,234000	5,033	16,642000	5,032	16,600000	5,032	0,000000	5,033	0,490000	5,033	0,500000	5,032	21,700000			4,524	-0,259000	4,524	-0,259000	4,524	-0,259000	4,524	-0,259000			4,524	-0,259000
4,554	-0,235000	4,554	-0,235000	5,067	16,636000	5,065	16,600000	5,065	0,000000	5,067	0,490000	5,067	0,500000	5,065	21,700000			4,554	-0,259000	4,554	-0,259000	4,554	-0,259000	4,554	-0,259000			4,554	-0,259000
4,584	-0,237000	4,584	-0,237000	5,100	16,629000	5,099	16,600000	5,099	0,000000	5,100	0,500000	5,100	0,500000	5,099	21,700000			4,584	-0,259000	4,584	-0,259000	4,584	-0,259000	4,584	-0,259000			4,584	-0,259000
4,614	-0,233000	4,614	-0,233000	5,133	16,624000	5,132	16,600000	5,132	0,000000	5,133	0,480000	5,133	0,500000	5,132	21,700000			4,614	-0,260000	4,614	-0,260000	4,614	-0,260000	4,614	-0,260000			4,614	-0,260000
4,644	-0,238000	4,644	-0,237000	5,167	16,629000	5,165	16,600000	5,165	0,000000	5,167	0,490000	5,167	0,500000	5,165	21,700000			4,644	-0,260000	4,644	-0,260000	4,644	-0,260000	4,644	-0,260000			4,644	-0,260000
4,674	-0,233000	4,674	-0,232000	5,200	16,627000	5,199	16,600000	5,199	0,000000	5,200	0,480000	5,200	0,500000	5,199	21,700000			4,674	-0,260000	4,674	-0,260000	4,674	-0,260000	4,674	-0,260000			4,674	-0,260000
4,704	-0,238000	4,704	-0,239000	5,233	16,631000	5,232	16,600000	5,232	0,000000	5,233	0,490000	5,233	0,500000	5,232	21,700000			4,704	-0,260000	4,704	-0,260000	4,704	-0,260000	4,704	-0,260000			4,704	-0,260000
4,734	-0,238000	4,734	-0,237000	5,267	16,627000	5,265	16,600000	5,265	0,000000	5,267	0,480000	5,267	0,500000	5,265	21,700000			4,734	-0,260000	4,734	-0,260000	4,734	-0,260000	4,734	-0,260000			4,734	-0,260000
4,764	-0,238000	4,764	-0,239000	5,300	16,627000	5,299	16,600000	5,299	0,000000	5,300	0,500000	5,300	0,500000	5,299	21,700000			4,764	-0,260000	4,764	-0,260000	4,764	-0,260000	4,764	-0,260000			4,764	-0,260000
4,794	-0,240000	4,794	-0,239000	5,333	16,622000	5,332	16,600000	5,332	0,000000	5,333	0,470000	5,333	0,500000	5,332	21,700000			4,794	-0,260000	4,794	-0,260000	4,794	-0,260000	4,794	-0,260000			4,794	-0,260000
4,824	-0,237000	4,824	-0,238000	5,367	16,625000	5,365	16,600000	5,365	0,000000	5,367	0,490000	5,367	0,500000	5,365	21,700000			4,824	-0,260000	4,824	-0,260000	4,824	-0,260000	4,824	-0,260000			4,824	-0,260000
4,854	-0,245000	4,854	-0,245000	5,400	16,622000	5,399	16,600000	5,399	0,000000	5,400	0,480000	5,400	0,500000	5,399	21,700000			4,854	-0,260000	4,854	-0,260000	4,854	-0,260000	4,854	-0,260000			4,854	-0,260000
4,884	-0,241000	4,884	-0,240000	5,433	16,625000	5,432	16,600000	5,432	0,000000	5,433	0,490000	5,433	0,500000	5,432	21,700000			4,884	-0,260000	4,884	-0,260000	4,884	-0,260000	4,884	-0,260000			4,884	-0,260000
4,914	-0,245000	4,914	-0,245000	5,467	16,622000	5,465	16,600000	5,465	0,000000	5,467	0,480000	5,467	0,500000	5,465	21,700000			4,914	-0,260000	4,914	-0,260000	4,914	-0,260000	4,914	-0,260000			4,914	-0,260000
4,944	-0,244000	4,944	-0,244000	5,500	16,622000	5,499	16,600000	5,499	0,000000	5,500	0,480000	5,500	0,500000	5,499	21,700000			4,944	-0,260000	4,944	-0,260000	4,944	-0,260000	4,944	-0,260000			4,944	-0,260000
4,974	-0,246000	4,974	-0,247000	5,533	16,621000	5,532	16,600000	5,532	0,000000	5,533	0,490000	5,533	0,500000	5,532	21,700000			4,974	-0,260000	4,974	-0,260000	4,974	-0,260000	4,974	-0,260000			4,974	-0,260000
5,004	-0,249000	5,004	-0,248000	5,567	16,624000	5,565	16,600000	5,565	0,000000	5,567	0,490000	5,567	0,500000	5,565	21,700000			5,004	-0,260000	5,004	-0,260000	5,004	-0,260000	5,004	-0,260000			5,004	-0,260000
5,034	-0,244000	5,034	-0,245000	5,600	16,625000	5,599	16,600000	5,599	0,000000	5,600	0,490000	5,600	0,500000	5,599	21,700000			5,034	-0,260000	5,034	-0,260000	5,034	-0,260000	5,034	-0,260000			5,034	-0,260000
5,064	-0,250000	5,064	-0,249000	5,633	16,625000	5,632	16,600000	5,632	0,000000	5,633	0,480000	5,633	0,500000	5,632	21,700000			5,064	-0,260000	5,064	-0,260000	5,064	-0,260000	5,064	-0,260000			5,064	-0,260000
5,093	-0,246000	5,093	-0,245000	5,667	16,623000	5,665	16,600000	5,665	0,000000	5,667	0,480000	5,667	0,500000	5,665	21,700000			5,093	-0,259000	5,093	-0,259000	5,093	-0,259000	5,093	-0,259000			5,093	-0,259000
5,123	-0,251000	5,123	-0,252000	5,700	16,623000	5,699	16,600000	5,699	0,000000	5,700	0,480000	5,700	0,500000	5,699	21,700000			5,123	-0,259000	5,123	-0,259000	5,123	-0,259000	5,123	-0,259000			5,123	-0,259000
5,153	-0,251000	5,153	-0,251000	5,733	16,624000	5,732	16,600000	5,732	0,000000	5,733	0,480000	5,733	0,500000	5,732	21,700000			5,153	-0,259000	5,153	-0,259000	5,153	-0,259000	5,153	-0,259000			5,153	-0,259000
5,183	-0,251000	5,183	-0,253000	5,766	16,626000	5,765	16,600000	5,765	0,000000	5,766	0,480000	5,766	0,500000	5,765	21,700000			5,183	-0,259000	5,183	-0,259000	5,183	-0,259000	5,183	-0,259000			5,183	-0,259000
5,213	-0,255000	5,213	-0,254000	5,800	16,631000	5,799	16,600000	5,799	0,000000	5,800	0,500000	5,800	0,500000	5,799	21,700000			5,213	-0,259000	5,213	-0,259000	5,213	-0,259000	5,213	-0,259000			5,213	-0,259000
5,243	-0,250000	5,243	-0,251000	5,833	16,632000	5,832	16,600000	5,832	0,000000	5,833	0,470000	5,833	0,500000	5,832	21,700000			5,243	-0,259000	5,243	-0,259000	5,243	-0,259000	5,243	-0,259000			5,243	-0,259000
5,273	-0,256000	5,273	-0,255000	5,866	16,638000	5,865	16,600000	5,865	0,000000	5,866	0,490000	5,866	0,500000	5,865	21,700000			5,273	-0,258000	5,273	-0,258000	5,273	-0,258000	5,273	-0,258000			5,273	-0,258000
5,303	-0,250000	5,303	-0,250000	5,900	16,640000	5,899	16,600000	5,899	0,000000	5,900	0,470000	5,900	0,500000	5,899	21,700000			5,303	-0,258000	5,303	-0,258000	5,303	-0,258000	5,303	-0,258000			5,303	-0,258000
5,333	-0,253000	5,333	-0,254000	5,933	16,644000	5,932	16,600000	5,932	0,000000	5,933	0,500000	5,933	0,500000	5,932	21,700000			5,333	-0,258000	5,333	-0,258000	5,333	-0,258000	5,333	-0,258000			5,333	-0,258000
5,363	-0,251000	5,363	-0,250000	5,966	16,638000	5,965	16,600000	5,965	0,000000	5,966	0,480000	5,966	0,500000	5,965	21,700000			5,363	-0,258000	5,363	-0,258000	5,363	-0,258000	5,363	-0,258000			5,363	-0,258000
5,393	-0,251000	5,393	-0,251000	6,000	16,638000	5,999	16,600000	5,999	0,000000	6,000	0,500000	6,000	0,500000	5,999	21,700000			5,393	-0,257000	5,393	-0,257000	5,393	-0,257000	5,393	-0,257000			5,393	-0,257000
5,423	-0,253000	5,423	-0,253000	6,033	16,635000	6,032	16,600000	6,032	0,000000	6,033	0,480000	6,033	0,500000	6,032	21,700000			5,423	-0,257000	5,423	-0,257000	5,423	-0,257000	5,423	-0,257000			5,423	-0,257000
5,453	-0,249000	5,453	-0,248000	6,066	16,638000	6,065	16,600000	6,065	0,000000	6,066	0,490000	6,066	0,500000	6,065	21,700000			5,453	-0,257000	5,453	-0,257000	5,453	-0,257000	5,453	-0,257000			5,453	-0,257000
5,483	-0,251000	5,483	-0,251000	6,100	16,636000	6,099	16,600000	6,099	0,000000	6,100	0,470000	6,100	0,500000	6,099	21,700000			5,483	-0,257000	5,483	-0,257000	5,483	-0,257000	5,483	-0,257000			5,483	-0,257000
5,513	-0,246000	5,513	-0,246000	6,133	16,638000	6,132	16,600000	6,132	0,000000	6,133	0,490000	6,133	0,500000	6,132	21,700000			5,513	-0,256000	5,513	-0,256000	5,513	-0,256000	5,513	-0,256000			5,513	-0,256000
5,543	-0,250000	5,543	-0,250000	6,166	16,634000	6,165	16,600000	6,165	0,000000	6,166	0,470000	6,166	0,500000	6,165	21,700000			5,543	-0,256000	5,543	-0,256000	5,543	-0,256000	5,543	-0,256000			5,543	-0,256000
5,573	-0,250000	5,573	-0,250000	6,200	16,637000	6,199	16,600000	6,199	0,000000	6,200	0,490000	6,200	0,500000	6,199	21,700000			5,573	-0,256000	5,573	-0,256000	5,573	-0,256000	5,573	-0,256000			5,573	-0,256000
5,603	-0,249000	5,603	-0,249000	6,233	16,634000	6,232	16,600000	6,232	0,000000	6,233	0,480000	6,233	0,500000	6,232	21,700000			5,603	-0,255000	5,603	-0,255000	5,603	-0,255000	5,603	-0,255000			5,603	-0,255000
5,633	-0,251000	5,633	-0,251000	6,266	16,635000	6,265	16,600000	6,265	0,000000	6,266	0,480000	6,266	0,500000	6,265	21,700000			5,633	-0,255000	5,633	-0,255000	5,633	-0,255000	5,633	-0,255000			5,633	-0,255000
5,663	-0,247000	5,663	-0,247000	6,300	16,632000	6,299	16,600000	6,299	0,000000	6,300	0,490000	6,300	0,500000	6,299	21,700000			5,663	-0,254000	5,663	-0,254000	5,663	-0,254000	5,663	-0,254000			5,663	-0,254000
5,693	-0,255000	5,693	-0,254000	6,333	16,631000	6,332	16,600000	6,332	0,000000	6,333	0,490000	6,333	0,500000	6,332	21,700000			5,693	-0,255000	5,693	-0,255000	5,693	-0,255000	5,693	-0,255000			5,693	-0,255000
5,723	-0,251000	5,723	-0,250000	6,366	16,629000	6,365	16,600000	6,365	0,000000	6,366	0,480000	6,366	0,500000	6,365	21,700000			5,723	-0,254000	5,723	-0,254000	5,723	-0,254000	5,723	-0,254000			5,723	-0,254000
5,753	-0,253000	5,753	-0,254000	6,400	16,627000	6,399	16,600000	6,399	0,000000	6,400	0,480000	6,400	0,500000	6,399	21,700000			5,753	-0,254000	5,753	-0,254000	5,753	-0,254000	5,753	-0,254000			5,753	-0,254000
5,783	-0,250000	5,783	-0,250000	6,433	16,627000	6,432	16,600000	6,432	0,000000	6,433	0,490000	6,433	0,500000	6,432	21,700000			5,783	-0,253000	5,783	-0,253000	5,783	-0,253000	5,783	-0,253000			5,783	-0,253000
5,813	-0,249000	5,813	-0,249000	6,466	16,625000	6,465	16,600000	6,465	0,000000	6,466	0,480000	6,466	0,500000	6,465	21,700000			5,813	-0,253000	5,813	-0,253000	5,813	-0,253000	5,813	-0,253000			5,813	-0,253000
5,843	-0,250000	5,843	-0,250000	6,500	16,625000	6,498	16,600000	6,498	0,000000	6,500	0,500000	6,500	0,500000	6,498	21,700000			5,843	-0,252000	5,843	-0,252000	5,843	-0,252000	5,843	-0,252000			5,843	-0,252000
5,872	-0,245000	5,872	-0,245000	6,533	16,623000	6,532	16,600000	6,532	0,000000	6,533	0,480000	6,533	0,500000	6,532	21,700000			5,872	-0,252000	5,872	-0,252000	5,872	-0,252000	5,872	-0,252000			5,872	-0,252000
5,902	-0,247000	5,902	-0,248000	6,566	16,626000	6,565	16,600000	6,565	0,000000	6,566	0,490000	6,566	0,500000	6,565	21,700000			5,902	-0,251000	5,902	-0,251000	5,902	-0,251000	5,902	-0,251000			5,902	-0,251000
5,932	-0,245000	5,932	-0,246000	6,600	16,623000	6,598	16,600000	6,598	0,000000	6,600	0,470000	6,600	0,500000	6,598	21,700000			5,932	-0,251000	5,932	-0,251000	5,932	-0,251000	5,932	-0,251000			5,932	-0,251000
5,962	-0,249000	5,962	-0,249000	6,633	16,627000	6,632	16,600000	6,632	0,000000	6,633	0,490000	6,633	0,500000	6,632	21,700000			5,962	-0,250000	5,962	-0,250000	5,962	-0,250000	5,962	-0,250000			5,962	-0,250000
5,992	-0,247000	5,992	-0,248000	6,666	16,624000	6,665	16,600000	6,665	0,000000	6,666	0,480000	6,666	0,500000	6,665	21,700000			5,992	-0,250000	5,992	-0,250000	5,992	-0,250000	5,992	-0,250000			5,992	-0,250000
6,022	-0,244000	6,022	-0,244000	6,700	16,626000	6,698	16,600000	6,698	0,000000	6,700	0,500000	6,700	0,500000	6,698	21,700000			6,022	-0,249000	6,022	-0,249000	6,022	-0,249000	6,022	-0,249000			6,022	-0,249000
6,052	-0,244000	6,052	-0,244000	6,733	16,621000	6,732	16,600000	6,732	0,000000	6,733	0,470000	6,733	0,500000	6,732	21,700000			6,052	-0,249000	6,052	-0,249000	6,052	-0,249000	6,052	-0,249000			6,052	-0,249000
6,082	-0,241000	6,082	-0,240000	6,766	16,620000	6,765	16,600000	6,765	0,000000	6,766	0,490000	6,766	0,500000	6,765	21,700000			6,082	-0,249000	6,082	-0,249000	6,082	-0,249000	6,082	-0,249000			6,082	-0,249000
6,112	-0,247000	6,112	-0,247000	6,800	16,617000	6,798	16,600000	6,798	0,000000	6,800	0,470000	6,800	0,500000	6,798	21,700000			6,112	-0,248000	6,112	-0,248000	6,112	-0,248000	6,112	-0,248000			6,112	-0,248000
6,142	-0,244000	6,142	-0,243000	6,833	16,620000	6,832	16,600000	6,832	0,000000	6,833	0,490000	6,833	0,500000	6,832	21,700000			6,142	-0,248000	6,142	-0,248000	6,142	-0,248000	6,142	-0,248000			6,142	-0,248000
6,172	-0,246000	6,172	-0,247000	6,866	16,620000	6,865	16,600000	6,865	0,000000	6,866	0,480000	6,866	0,500000	6,865	21,700000			6,172	-0,247000	6,172	-0,247000	6,172	-0,247000	6,172	-0,247000			6,172	-0,247000
6,202	-0,245000	6,202	-0,245000	6,900	16,623000	6,898	16,600000	6,898	0,000000	6,900	0,490000	6,900	0,500000	6,898	21,700000			6,202	-0,247000	6,202	-0,247000	6,202	-0,247000	6,202	-0,247000			6,202	-0,247000
6,232	-0,243000	6,232	-0,243000	6,933	16,620000	6,932	16,600000	6,932	0,000000	6,933	0,490000	6,933	0,500000	6,932	21,700000			6,232	-0,246000	6,232	-0,246000	6,232	-0,246000	6,232	-0,246000			6,232	-0,246000
6,262	-0,247000	6,262	-0,247000	6,966	16,617000	6,965	16,600000	6,965	0,000000	6,966	0,490000	6,966	0,500000	6,965	21,700000			6,262	-0,247000	6,262	-0,247000	6,262	-0,247000	6,262	-0,247000			6,262	-0,247000
6,292	-0,243000	6,292	-0,243000	7,000	16,610000	6,998	16,600000	6,998	0,000000	7,000	0,490000	7,000	0,500000	6,998	21,700000			6,292	-0,245000	6,292	-0,245000	6,292	-0,245000	6,292	-0,245000			6,292	-0,245000
6,322	-0,246000	6,322	-0,247000	7,033	16,607000	7,032	16,600000	7,032	0,000000	7,033	0,480000	7,033	0,500000	7,032	21,700000			6,322	-0,246000	6,322	-0,246000	6,322	-0,246000	6,322	-0,246000			6,322	-0,246000
6,352	-0,245000	6,352	-0,244000	7,066	16,607000	7,065	16,600000	7,065	0,000000	7,066	0,490000	7,066	0,500000	7,065	21,700000			6,352	-0,245000	6,352	-0,245000	6,352	-0,245000	6,352	-0,245000			6,352	-0,245000
6,382	-0,247000	6,382	-0,247000	7,100	16,609000	7,098	16,600000	7,098	0,000000	7,100	0,480000	7,100	0,500000	7,098	21,700000			6,382	-0,247000	6,382	-0,247000	6,382	-0,247000	6,382	-0,247000			6,382	-0,247000
6,412	-0,249000	6,412	-0,249000	7,133	16,612000	7,132	16,600000	7,132	0,000000	7,133	0,490000	7,133	0,500000	7,132	21,700000			6,412	-0,249000	6,412	-0,249000	6,412	-0,249000	6,412	-0,249000			6,412	-0,249000
6,442	-0,246000	6,442	-0,246000	7,166	16,611000	7,165	16,600000	7,165	0,000000	7,166	0,480000	7,166	0,500000	7,165	21,700000			6,442	-0,246000	6,442	-0,246000	6,442	-0,246000	6,442	-0,246000			6,442	-0,246000
6,472	-0,248000	6,472	-0,248000	7,200	16,614000	7,198	16,600000	7,198	0,000000	7,200	0,500000	7,200	0,500000	7,198	21,700000			6,472	-0,248000	6,472	-0,248000	6,472	-0,248000	6,472	-0,248000			6,472	-0,248000
6,502	-0,242000	6,502	-0,242000	7,233	16,613000	7,232	16,600000	7,232	0,000000	7,233	0,470000	7,233	0,500000	7,232	21,700000			6,502	-0,242000	6,502	-0,242000	6,502	-0,242000	6,502	-0,242000			6,502	-0,242000
6,532	-0,245000	6,532	-0,246000	7,266	16,620000	7,265	16,600000	7,265	0,000000	7,266	0,500000	7,266	0,500000	7,265	21,700000			6,532	-0,245000	6,532	-0,245000	6,532	-0,245000	6,532	-0,245000			6,532	-0,245000
6,562	-0,243000	6,562	-0,242000	7,300	16,622000	7,298	16,600000	7,298	0,000000	7,300	0,480000	7,300	0,500000	7,298	21,700000			6,562	-0,243000	6,562	-0,243000	6,562	-0,243000	6,562	-0,243000			6,562	-0,243000
6,592	-0,244000	6,592	-0,245000	7,333	16,626000	7,332	16,600000	7,332	0,000000	7,333	0,480000	7,333	0,500000	7,332	21,700000			6,592	-0,244000	6,592	-0,244000	6,592	-0,244000	6,592	-0,244000			6,592	-0,244000
6,622	-0,243000	6,622	-0,242000	7,366	16,627000	7,365	16,600000	7,365	0,000000	7,366	0,470000	7,366	0,500000	7,365	21,700000			6,622	-0,243000	6,622	-0,243000	6,622	-0,243000	6,622	-0,243000			6,622	-0,243000
6,651	-0,239000	6,651	-0,240000	7,400	16,630000	7,398	16,600000	7,398	0,000000	7,400	0,490000	7,400	0,500000	7,398	21,700000			6,651	-0,239000	6,651	-0,239000	6,651	-0,239000	6,651	-0,239000			6,651	-0,239000
6,681	-0,245000	6,681	-0,245000	7,433	16,627000	7,432	16,600000	7,432	0,000000	7,433	0,480000	7,433	0,500000	7,432	21,700000			6,681	-0,245000	6,681	-0,245000	6,681	-0,245000	6,681	-0,245000			6,681	-0,245000
6,711	-0,240000	6,711	-0,240000	7,466	16,627000	7,465	16,600000	7,465	0,000000	7,466	0,490000	7,466	0,500000	7,465	21,600000			6,711	-0,240000	6,711	-0,240000	6,711	-0,240000	6,711	-0,240000			6,711	-0,240000
6,741	-0,243000	6,741	-0,243000	7,500	16,626000	7,498	16,600000	7,498	0,000000	7,500	0,480000	7,500	0,500000	7,498	21,600000			6,741	-0,243000	6,741	-0,243000	6,741	-0,243000	6,741	-0,243000			6,741	-0,243000
6,771	-0,238000	6,771	-0,237000	7,533	16,627000	7,532	16,600000	7,532	0,000000	7,533	0,490000	7,533	0,500000	7,532	21,600000			6,771	-0,238000	6,771	-0,238000	6,771	-0,238000	6,771	-0,238000			6,771	-0,238000
6,801	-0,238000	6,801	-0,238000	7,566	16,627000	7,565	16,600000	7,565	0,000000	7,566	0,480000	7,566	0,500000	7,565	21,600000			6,801	-0,238000	6,801	-0,238000	6,801	-0,238000	6,801	-0,238000			6,801	-0,238000
6,831	-0,238000	6,831	-0,238000	7,600	16,632000	7,598	16,600000	7,598	0,000000	7,600	0,480000	7,600	0,500000	7,598	21,600000			6,831	-0,238000	6,831	-0,238000	6,831	-0,238000	6,831	-0,238000			6,831	-0,238000
6,861	-0,235000	6,861	-0,237000	7,633	16,633000	7,632	16,600000	7,632	0,000000	7,633	0,480000	7,633	0,500000	7,632	21,600000			6,861	-0,235000	6,861	-0,235000	6,861	-0,235000	6,861	-0,235000			6,861	-0,235000
6,891	-0,241000	6,891	-0,240000	7,666	16,636000	7,665	16,600000	7,665	0,000000	7,666	0,480000	7,666	0,500000	7,665	21,600000			6,891	-0,241000	6,891	-0,241000	6,891	-0,241000	6,891	-0,241000			6,891	-0,241000
6,921	-0,236000	6,921	-0,237000	7,700	16,640000	7,698	16,600000	7,698	0,000000	7,700	0,490000	7,700	0,500000	7,698	21,600000			6,921	-0,236000	6,921	-0,236000	6,921	-0,236000	6,921	-0,236000			6,921	-0,236000
6,951	-0,238000	6,951	-0,238000	7,733	16,640000	7,732	16,600000	7,732	0,000000	7,733	0,480000	7,733	0,500000	7,732	21,600000			6,951	-0,238000	6,951	-0,238000	6,951	-0,238000	6,951	-0,238000			6,951	-0,238000
6,981	-0,235000	6,981	-0,234000	7,766	16,639000	7,765	16,600000	7,765	0,000000	7,766	0,490000	7,766	0,500000	7,765	21,600000			6,981	-0,235000	6,981	-0,235000	6,981	-0,235000	6,981	-0,235000			6,981	-0,235000
7,011	-0,236000	7,011	-0,236000	7,800	16,637000	7,798	16,600000	7,798	0,000000	7,800	0,480000	7,800	0,500000	7,798	21,600000			7,011	-0,236000	7,011	-0,236000	7,011	-0,236000	7,011	-0,236000			7,011	-0,236000
7,041	-0,236000	7,041	-0,236000	7,833	16,637000	7,832	16,600000	7,832	0,000000	7,833	0,480000	7,833	0,500000	7,832	21,600000			7,041	-0,236000	7,041	-0,236000	7,041	-0,236000	7,041	-0,236000			7,041	-0,236000
7,071	-0,233000	7,071	-0,234000	7,866	16,635000	7,865	16,600000	7,865	0,000000	7,866	0,480000	7,866	0,500000	7,865	21,600000			7,071	-0,233000	7,071	-0,233000	7,071	-0,233000	7,071	-0,233000			7,071	-0,233000
7,101	-0,238000	7,101	-0,238000	7,900	16,638000	7,898	16,600000	7,898	0,000000	7,900	0,490000	7,900	0,500000	7,898	21,600000			7,101	-0,238000	7,101	-0,238000	7,101	-0,238000	7,101	-0,238000			7,101	-0,238000
7,131	-0,234000	7,131	-0,234000	7,933	16,638000	7,931	16,600000	7,931	0,000000	7,933	0,480000	7,933	0,500000	7,931	21,600000			7,131	-0,234000	7,131	-0,234000	7,131	-0,234000	7,131	-0,234000			7,131	-0,234000
7,161	-0,237000	7,161	-0,237000	7,966	16,645000	7,965	16,600000	7,965	0,000000	7,966	0,490000	7,966	0,500000	7,965	21,600000			7,161	-0,237000	7,161	-0,237000	7,161	-0,237000	7,161	-0,237000			7,161	-0,237000
7,191	-0,232000	7,191	-0,232000	8,000	16,643000	7,998	16,600000	7,998	0,000000	8,000	0,480000	8,000	0,500000	7,998	21,600000			7,191	-0,232000	7,191	-0,232000	7,191	-0,232000	7,191	-0,232000			7,191	-0,232000
7,221	-0,232000	7,221	-0,234000	8,033	16,646000	8,031	16,600000	8,031	0,000000	8,033	0,490000	8,033	0,500000	8,031	21,600000			7,221	-0,232000	7,221	-0,232000	7,221	-0,232000	7,221	-0,232000			7,221	-0,232000
7,251	-0,233000	7,251	-0,233000	8,066	16,641000	8,065	16,600000	8,065	0,000000	8,066	0,480000	8,066	0,500000	8,065	21,600000			7,251	-0,233000	7,251	-0,233000	7,251	-0,233000	7,251	-0,233000			7,251	-0,233000
7,281	-0,230000	7,281	-0,230000	8,100	16,645000	8,098	16,600000	8,098	0,000000	8,100	0,500000	8,100	0,500000	8,098	21,600000			7,281	-0,230000	7,281	-0,230000	7,281	-0,230000	7,281	-0,230000			7,281	-0,230000
7,311	-0,232000	7,311	-0,231000	8,133	16,645000	8,131	16,600000	8,131	0,000000	8,133	0,470000	8,133	0,500000	8,131	21,600000			7,311	-0,232000	7,311	-0,232000	7,311	-0,232000	7,311	-0,232000			7,311	-0,232000
7,341	-0,226000	7,341	-0,226000	8,166	16,646000	8,165	16,600000	8,165	0,000000	8,166	0,480000	8,166	0,500000	8,165	21,600000			7,341	-0,226000	7,341	-0,226000	7,341	-0,226000	7,341	-0,226000			7,341	-0,226000
7,371	-0,230000	7,371	-0,231000	8,200	16,644000	8,198	16,600000	8,198	0,000000	8,200	0,480000	8,200	0,500000	8,198	21,600000			7,371	-0,230000	7,371	-0,230000	7,371	-0,230000	7,371	-0,230000			7,371	-0,230000
7,401	-0,226000	7,401	-0,225000	8,233	16,646000	8,231	16,600000	8,231	0,000000	8,233	0,480000	8,233	0,500000	8,231	21,600000			7,401	-0,226000	7,401	-0,226000	7,401	-0,226000	7,401	-0,226000			7,401	-0,226000
7,430	-0,227000	7,430	-0,227000	8,266	16,645000	8,265	16,600000	8,265	0,000000	8,266	0,480000	8,266	0,500000	8,265	21,600000			7,430	-0,227000	7,430	-0,227000	7,430	-0,227000	7,430	-0,227000			7,430	-0,227000
7,460	-0,226000	7,460	-0,225000	8,300	16,643000	8,298	16,600000	8,298	0,000000	8,300	0,480000	8,300	0,500000	8,298	21,600000			7,460	-0,226000	7,460	-0,226000	7,460	-0,226000	7,460	-0,226000			7,460	-0,226000
7,490	-0,220000	7,490	-0,220000	8,333	16,638000	8,331	16,600000	8,331	0,000000	8,333	0,480000	8,333	0,500000	8,331	21,600000			7,490	-0,221000	7,490	-0,221000	7,490	-0,221000	7,490	-0,221000			7,490	-0,221000
7,520	-0,222000	7,520	-0,222000	8,366	16,635000	8,365	16,600000	8,365	0,000000	8,366	0,480000	8,366	0,500000	8,365	21,600000			7,520	-0,222000	7,520	-0,222000	7,520	-0,222000	7,520	-0,222000			7,520	-0,222000
7,550	-0,215000	7,550	-0,214000	8,400	16,634000	8,398	16,600000	8,398	0,000000	8,400	0,490000	8,400	0,500000	8,398	21,600000			7,550	-0,220000	7,550	-0,220000	7,550	-0,220000	7,550	-0,220000			7,550	-0,220000
7,580	-0,216000	7,580	-0,217000	8,433	16,632000	8,431	16,600000	8,431	0,000000	8,433	0,490000	8,433	0,500000	8,431	21,600000			7,580	-0,219000	7,580	-0,219000	7,580	-0,219000	7,580	-0,219000			7,580	-0,219000
7,610	-0,210000	7,610	-0,210000	8,466	16,632000	8,465	16,600000	8,465	0,000000	8,466	0,500000	8,466	0,500000	8,465	21,700000			7,610	-0,218000	7,610	-0,218000	7,610	-0,218000	7,610	-0,218000			7,610	-0,218000
7,640	-0,205000	7,640	-0,205000	8,500	16,628000	8,498	16,600000	8,498	0,000000	8,500	0,480000	8,500	0,500000	8,498	21,700000			7,640	-0,217000	7,640	-0,217000	7,640	-0,217000	7,640	-0,217000			7,640	-0,217000
7,670	-0,200000	7,670	-0,200000	8,533	16,630000	8,531	16,600000	8,531	0,000000	8,533	0,490000	8,533	0,500000	8,531	21,700000			7,670	-0,217000	7,670	-0,217000	7,670	-0,217000	7,670	-0,217000			7,670	-0,217000
7,700	-0,193000	7,700	-0,193000	8,566	16,627000	8,565	16,600000	8,565	0,000000	8,566	0,470000	8,566	0,500000	8,565	21,700000			7,700	-0,216000	7,700	-0,216000	7,700	-0,216000	7,700	-0,216000			7,700	-0,216000
7,730	-0,196000	7,730	-0,194000	8,600	16,629000	8,598	16,600000	8,598	0,000000	8,600	0,490000	8,600	0,500000	8,598	21,700000			7,730	-0,215000	7,730	-0,215000	7,730	-0,215000	7,730	-0,215000			7,730	-0,215000
7,760	-0,189000	7,760	-0,190000	8,633	16,625000	8,631	16,600000	8,631	0,000000	8,633	0,470000	8,633	0,500000	8,631	21,700000			7,760	-0,214000	7,760	-0,214000	7,760	-0,214000	7,760	-0,214000			7,760	-0,214000
7,790	-0,194000	7,790	-0,194000	8,666	16,626000	8,665	16,600000	8,665	0,000000	8,666	0,490000	8,666	0,500000	8,665	21,700000			7,790	-0,213000	7,790	-0,213000	7,790	-0,213000	7,790	-0,213000			7,790	-0,213000
7,820	-0,193000	7,820	-0,193000	8,700	16,620000	8,698	16,600000	8,698	0,000000	8,700	0,470000	8,700	0,500000	8,698	21,700000			7,820	-0,212000	7,820	-0,212000	7,820	-0,212000	7,820	-0,212000			7,820	-0,212000
7,850	-0,197000	7,850	-0,197000	8,733	16,620000	8,731	16,600000	8,731	0,000000	8,733	0,490000	8,733	0,500000	8,731	21,700000			7,850	-0,212000	7,850	-0,212000	7,850	-0,212000	7,850	-0,212000			7,850	-0,212000
7,880	-0,200000	7,880	-0,200000	8,766	16,618000	8,765	16,600000	8,765	0,000000	8,766	0,470000	8,766	0,500000	8,765	21,700000			7,880	-0,211000	7,880	-0,211000	7,880	-0,211000	7,880	-0,211000			7,880	-0,211000
7,910	-0,197000	7,910	-0,198000	8,800	16,621000	8,798	16,600000	8,798	0,000000	8,800	0,480000	8,800	0,500000	8,798	21,700000			7,910	-0,210000	7,910	-0,210000	7,910	-0,210000	7,910	-0,210000			7,910	-0,210000
7,940	-0,204000	7,940	-0,203000	8,833	16,621000	8,831	16,600000	8,831	0,000000	8,833	0,470000	8,833	0,500000	8,831	21,700000			7,940	-0,210000	7,940	-0,210000	7,940	-0,210000	7,940	-0,210000			7,940	-0,210000
7,970	-0,202000	7,970	-0,202000	8,866	16,621000	8,865	16,600000	8,865	0,000000	8,866	0,470000	8,866	0,500000	8,865	21,700000			7,970	-0,208000	7,970	-0,208000	7,970	-0,208000	7,970	-0,208000			7,970	-0,208000
8,000	-0,209000	8,000	-0,210000	8,900	16,617000	8,898	16,600000	8,898	0,000000	8,900	0,480000	8,900	0,500000	8,898	21,700000			8,000	-0,209000	8,000	-0,209000	8,000	-0,209000	8,000	-0,209000			8,000	-0,209000
8,030	-0,209000	8,030	-0,207000	8,933	16,619000	8,931	16,600000	8,931	0,000000	8,933	0,490000	8,933	0,500000	8,931	21,700000			8,030	-0,209000	8,030	-0,209000	8,030	-0,209000	8,030	-0,209000			8,030	-0,209000
8,060	-0,208000	8,060	-0,208000	8,966	16,619000	8,965	16,600000	8,965	0,000000	8,966	0,490000	8,966	0,500000	8,965	21,700000			8,060	-0,208000	8,060	-0,208000	8,060	-0,208000	8,060	-0,208000			8,060	-0,208000
8,090	-0,210000	8,090	-0,210000	9,000	16,622000	8,998	16,600000	8,998	0,000000	9,000	0,470000	9,000	0,500000	8,998	21,700000			8,090	-0,210000	8,090	-0,210000	8,090	-0,210000	8,090	-0,210000			8,090	-0,210000
8,120	-0,205000	8,120	-0,205000	9,033	16,624000	9,031	16,600000	9,031	0,000000	9,033	0,480000	9,033	0,500000	9,031	21,700000			8,120	-0,205000	8,120	-0,205000	8,120	-0,205000	8,120	-0,205000			8,120	-0,205000
8,150	-0,208000	8,150	-0,209000	9,066	16,625000	9,065	16,600000	9,065	0,000000	9,066	0,480000	9,066	0,500000	9,065	21,700000			8,150	-0,208000	8,150	-0,208000	8,150	-0,208000	8,150	-0,208000			8,150	-0,208000
8,180	-0,205000	8,180	-0,205000	9,100	16,627000	9,098	16,600000	9,098	0,000000	9,100	0,480000	9,100	0,500000	9,098	21,700000			8,180	-0,205000	8,180	-0,205000	8,180	-0,205000	8,180	-0,205000			8,180	-0,205000
8,209	-0,210000	8,209	-0,210000	9,133	16,630000	9,131	16,600000	9,131	0,000000	9,133	0,480000	9,133	0,500000	9,131	21,700000			8,209	-0,210000	8,209	-0,210000	8,209	-0,210000	8,209	-0,210000			8,209	-0,210000
8,239	-0,210000	8,239	-0,210000	9,166	16,637000	9,165	16,600000	9,165	0,000000	9,166	0,490000	9,166	0,500000	9,165	21,700000			8,239	-0,210000	8,239	-0,210000	8,239	-0,210000	8,239	-0,210000			8,239	-0,210000
8,269	-0,209000	8,269	-0,208000	9,200	16,641000	9,198	16,600000	9,198	0,000000	9,200	0,480000	9,200	0,500000	9,198	21,700000			8,269	-0,209000	8,269	-0,209000	8,269	-0,209000	8,269	-0,209000			8,269	-0,209000
8,299	-0,209000	8,299	-0,209000	9,233	16,644000	9,231	16,600000	9,231	0,000000	9,233	0,490000	9,233	0,500000	9,231	21,700000			8,299	-0,209000	8,299	-0,209000	8,299	-0,209000	8,299	-0,209000			8,299	-0,209000
8,329	-0,204000	8,329	-0,204000	9,266	16,640000	9,265	16,600000	9,265	0,000000	9,266	0,480000	9,266	0,500000	9,265	21,700000			8,329	-0,204000	8,329	-0,204000	8,329	-0,204000	8,329	-0,204000			8,329	-0,204000
8,359	-0,209000	8,359	-0,209000	9,300	16,638000	9,298	16,600000	9,298	0,000000	9,300	0,490000	9,300	0,500000	9,298	21,700000			8,359	-0,209000	8,359	-0,209000	8,359	-0,209000	8,359	-0,209000			8,359	-0,209000
8,389	-0,206000	8,389	-0,205000	9,333	16,635000	9,331	16,600000	9,331	0,000000	9,333	0,460000	9,333	0,500000	9,331	21,700000			8,389	-0,206000	8,389	-0,206000	8,389	-0,206000	8,389	-0,206000			8,389	-0,206000
8,419	-0,208000	8,419	-0,208000	9,366	16,641000	9,364	16,600000	9,364	0,000000	9,366	0,490000	9,366	0,500000	9,364	21,700000			8,419	-0,208000	8,419	-0,208000	8,419	-0,208000	8,419	-0,208000			8,419	-0,208000
8,449	-0,206000	8,449	-0,206000	9,400	16,643000	9,398	16,600000	9,398	0,000000	9,400	0,470000	9,400	0,500000	9,398	21,700000			8,449	-0,206000	8,449	-0,206000	8,449	-0,206000	8,449	-0,206000			8,449	-0,206000
8,479	-0,207000	8,479	-0,207000	9,433	16,649000	9,431	16,600000	9,431	0,000000	9,433	0,480000	9,433	0,500000	9,431	21,700000			8,479	-0,207000	8,479	-0,207000	8,479	-0,207000	8,479	-0,207000			8,479	-0,207000
8,509	-0,210000	8,509	-0,210000	9,466	16,653000	9,464	16,700000	9,464	0,000000	9,466	0,470000	9,466	0,500000	9,464	21,700000			8,509	-0,210000	8,509	-0,210000	8,509	-0,210000	8,509	-0,210000			8,509	-0,210000
8,539	-0,207000	8,539	-0,206000	9,500	16,660000	9,498	16,700000	9,498	0,000000	9,500	0,480000	9,500	0,500000	9,498	21,700000			8,539	-0,207000	8,539	-0,207000	8,539	-0,207000	8,539	-0,207000			8,539	-0,207000
8,569	-0,209000	8,569	-0,208000	9,533	16,661000	9,531	16,700000	9,531	0,000000	9,533	0,480000	9,533	0,500000	9,531	21,700000			8,569	-0,209000	8,569	-0,209000	8,569	-0,209000	8,569	-0,209000			8,569	-0,209000
8,599	-0,202000	8,599	-0,202000	9,566	16,666000	9,564	16,700000	9,564	0,000000	9,566	0,480000	9,566	0,500000	9,564	21,700000			8,599	-0,202000	8,599	-0,202000	8,599	-0,202000	8,599	-0,202000			8,599	-0,202000
8,629	-0,206000	8,629	-0,206000	9,600	16,670000	9,598	16,700000	9,598	0,000000	9,600	0,480000	9,600	0,500000	9,598	21,700000			8,629	-0,206000	8,629	-0,206000	8,629	-0,206000	8,629	-0,206000			8,629	-0,206000
8,659	-0,203000	8,659	-0,203000	9,633	16,673000	9,631	16,700000	9,631	0,000000	9,633	0,480000	9,633	0,500000	9,631	21,700000			8,659	-0,203000	8,659	-0,203000	8,659	-0,203000	8,659	-0,203000			8,659	-0,203000
8,689	-0,204000	8,689	-0,204000	9,666	16,675000	9,664	16,700000	9,664	0,000000	9,666	0,480000	9,666	0,500000	9,664	21,700000			8,689	-0,204000	8,689	-0,204000	8,689	-0,204000	8,689	-0,204000			8,689	-0,204000
8,719	-0,207000	8,719	-0,208000	9,700	16,677000	9,698	16,700000	9,698	0,000000	9,700	0,480000	9,700	0,500000	9,698	21,700000			8,719	-0,207000	8,719	-0,207000	8,719	-0,207000	8,719	-0,207000			8,719	-0,207000
8,749	-0,206000	8,749	-0,206000	9,733	16,677000	9,731	16,700000	9,731	0,000000	9,733	0,480000	9,733	0,500000	9,731	21,700000			8,749	-0,206000	8,749	-0,206000	8,749	-0,206000	8,749	-0,206000			8,749	-0,206000
8,779	-0,211000	8,779	-0,211000	9,766	16,674000	9,764	16,700000	9,764	0,000000	9,766	0,480000	9,766	0,500000	9,764	21,700000			8,779	-0,211000	8,779	-0,211000	8,779	-0,211000	8,779	-0,211000			8,779	-0,211000
8,809	-0,204000	8,809	-0,204000	9,800	16,674000	9,798	16,700000	9,798	0,000000	9,800	0,490000	9,800	0,500000	9,798	21,700000			8,809	-0,204000	8,809	-0,204000	8,809	-0,204000	8,809	-0,204000			8,809	-0,204000
8,839	-0,205000	8,839	-0,204000	9,833	16,673000	9,831	16,700000	9,831	0,000000	9,833	0,470000	9,833	0,500000	9,831	21,700000			8,839	-0,205000	8,839	-0,205000	8,839	-0,205000	8,839	-0,205000			8,839	-0,205000
8,869	-0,203000	8,869	-0,202000	9,866	16,677000	9,864	16,700000	9,864	0,000000	9,866	0,480000	9,866	0,500000	9,864	21,700000			8,869	-0,203000	8,869	-0,203000	8,869	-0,203000	8,869	-0,203000			8,869	-0,203000
8,899	-0,201000	8,899	-0,200000	9,900	16,678000	9,898	16,700000	9,898	0,000000	9,900	0,480000	9,900	0,500000	9,898	21,700000			8,899	-0,201000	8,899	-0,201000	8,899	-0,201000	8,899	-0,201000			8,899	-0,201000
8,929	-0,202000	8,929	-0,202000	9,933	16,683000	9,931	16,700000	9,931	0,000000	9,933	0,490000	9,933	0,500000	9,931	21,700000			8,929	-0,202000	8,929	-0,202000	8,929	-0,202000	8,929	-0,202000			8,929	-0,202000
8,959	-0,195000	8,959	-0,195000	9,966	16,685000	9,964	16,700000	9,964	0,000000	9,966	0,470000	9,966	0,500000	9,964	21,700000			8,959	-0,195000	8,959	-0,195000	8,959	-0,195000	8,959	-0,195000			8,959	-0,195000
8,988	-0,201000	8,988	-0,200000	10,000	16,692000	9,998	16,700000	9,998	0,000000	10,000	0,490000	10,000	0,500000	9,998	21,700000			8,988	-0,201000	8,988	-0,201000	8,988	-0,201000	8,988	-0,201000			8,988	-0,201000
9,018	-0,196000	9,018	-0,197000	10,033	16,691000	10,031	16,700000	10,031	0,000000	10,033	0,470000	10,033	0,500000	10,031	21,700000			9,018	-0,196000	9,018	-0,196000	9,018	-0,196000	9,018	-0,196000			9,018	-0,196000
9,048	-0,199000	9,048	-0,199000	10,066	16,693000	10,064	16,700000	10,064	0,000000	10,066	0,490000	10,066	0,500000	10,064	21,700000			9,048	-0,199000	9,048	-0,199000	9,048	-0,199000	9,048	-0,199000			9,048	-0,199000
9,078	-0,195000	9,078	-0,194000	10,100	16,688000	10,098	16,700000	10,098	0,000000	10,100	0,470000	10,100	0,500000	10,098	21,700000			9,078	-0,195000	9,078	-0,195000	9,078	-0,195000	9,078	-0,195000			9,078	-0,195000
9,108	-0,190000	9,108	-0,190000	10,133	16,689000	10,131	16,700000	10,131	0,000000	10,133	0,480000	10,133	0,500000	10,131	21,700000			9,108	-0,190000	9,108	-0,190000	9,108	-0,190000	9,108	-0,190000			9,108	-0,190000
9,138	-0,193000	9,138	-0,193000	10,166	16,687000	10,164	16,700000	10,164	0,000000	10,166	0,470000	10,166	0,500000	10,164	21,700000			9,138	-0,193000	9,138	-0,193000	9,138	-0,193000	9,138	-0,193000			9,138	-0,193000
9,168	-0,187000	9,168	-0,187000	10,200	16,692000	10,198	16,700000	10,198	0,000000	10,200	0,480000	10,200	0,500000	10,198	21,700000			9,168	-0,187000	9,168	-0,187000	9,168	-0,187000	9,168	-0,187000			9,168	-0,187000
9,198	-0,193000	9,198	-0,193000	10,233	16,688000	10,231	16,700000	10,231	0,000000	10,233	0,480000	10,233	0,500000	10,231	21,700000			9,198	-0,193000	9,198	-0,193000	9,198	-0,193000	9,198	-0,193000			9,198	-0,193000
9,228	-0,188000	9,228	-0,189000	10,266	16,688000	10,264	16,700000	10,264	0,000000	10,266	0,480000	10,266	0,500000	10,264	21,700000			9,228	-0,188000	9,228	-0,188000	9,228	-0,188000	9,228	-0,188000			9,228	-0,188000
9,258	-0,192000	9,258	-0,192000	10,300	16,688000	10,298	16,700000	10,298	0,000000	10,300	0,480000	10,300	0,500000	10,298	21,700000			9,258	-0,192000	9,258	-0,192000	9,258	-0,192000	9,258	-0,192000			9,258	-0,192000
9,288	-0,191000	9,288	-0,191000	10,333	16,689000	10,331	16,700000	10,331	0,000000	10,333	0,480000	10,333	0,500000	10,331	21,700000			9,288	-0,191000	9,288	-0,191000	9,288	-0,191000	9,288	-0,191000			9,288	-0,191000
9,318	-0,189000	9,318	-0,189000	10,366	16,691000	10,364	16,700000	10,364	0,000000	10,366	0,480000	10,366	0,500000	10,364	21,700000			9,318	-0,189000	9,318	-0,189000	9,318	-0,189000	9,318	-0,189000			9,318	-0,189000
9,348	-0,192000	9,348	-0,192000	10,400	16,692000	10,398	16,700000	10,398	0,000000	10,400	0,470000	10,400	0,500000	10,398	21,700000			9,348	-0,192000	9,348	-0,192000	9,348	-0,192000	9,348	-0,192000			9,348	-0,192000
9,378	-0,188000	9,378	-0,188000	10,433	16,693000	10,431	16,700000	10,431	0,000000	10,433	0,490000	10,433	0,500000	10,431	21,700000			9,378	-0,188000	9,378	-0,188000	9,378	-0,188000	9,378	-0,188000			9,378	-0,188000
9,408	-0,193000	9,408	-0,193000	10,466	16,694000	10,464	16,700000	10,464	0,000000	10,466	0,490000	10,466	0,500000	10,464	21,700000			9,408	-0,193000	9,408	-0,193000	9,408	-0,193000	9,408	-0,193000			9,408	-0,193000
9,438	-0,186000	9,438	-0,186000	10,500	16,699000	10,498	16,700000	10,498	0,000000	10,500	0,490000	10,500	0,500000	10,498	21,700000			9,438	-0,186000	9,438	-0,186000	9,438	-0,186000	9,438	-0,186000			9,438	-0,186000
9,468	-0,186000	9,468	-0,187000	10,533	16,700000	10,531	16,700000	10,531	0,000000	10,533	0,480000	10,533	0,500000	10,531	21,700000			9,468	-0,186000	9,468	-0,186000	9,468	-0,186000	9,468	-0,186000			9,468	-0,186000
9,498	-0,185000	9,498	-0,184000	10,566	16,702000	10,564	16,700000	10,564	0,000000	10,566	0,490000	10,566	0,500000	10,564	21,700000			9,498	-0,185000	9,498	-0,185000	9,498	-0,185000	9,498	-0,185000			9,498	-0,185000
9,528	-0,183000	9,528	-0,182000	10,600	16,700000	10,598	16,700000	10,598	0,000000	10,600	0,480000	10,600	0,500000	10,598	21,700000			9,528	-0,183000	9,528	-0,183000	9,528	-0,183000	9,528	-0,183000			9,528	-0,183000
9,558	-0,184000	9,558	-0,185000	10,633	16,703000	10,631	16,700000	10,631	0,000000	10,633	0,490000	10,633	0,500000	10,631	21,700000			9,558	-0,184000	9,558	-0,184000	9,558	-0,184000	9,558	-0,184000			9,558	-0,184000
9,588	-0,179000	9,588	-0,178000	10,666	16,703000	10,664	16,700000	10,664	0,000000	10,666	0,470000	10,666	0,500000	10,664	21,700000			9,588	-0,179000	9,588	-0,179000	9,588	-0,179000	9,588	-0,179000			9,588	-0,179000
9,618	-0,180000	9,618	-0,179000	10,700	16,708000	10,698	16,700000	10,698	0,000000	10,700	0,490000	10,700	0,500000	10,698	21,700000			9,618	-0,180000	9,618	-0,180000	9,618	-0,180000	9,618	-0,180000			9,618	-0,180000
9,648	-0,174000	9,648	-0,174000	10,733	16,708000	10,731	16,700000	10,731	0,000000	10,733	0,470000	10,733	0,500000	10,731	21,700000			9,648	-0,174000	9,648	-0,174000	9,648	-0,174000	9,648	-0,174000			9,648	-0,174000
9,678	-0,173000	9,678	-0,174000	10,766	16,712000	10,764	16,700000	10,764	0,000000	10,766	0,480000	10,766	0,500000	10,764	21,700000			9,678	-0,173000	9,678	-0,173000	9,678	-0,173000	9,678	-0,173000			9,678	-0,173000
9,708	-0,173000	9,708	-0,172000	10,800	16,710000	10,797	16,700000	10,797	0,000000	10,800	0,470000	10,800	0,500000	10,797	21,700000			9,708	-0,173000	9,708	-0,173000	9,708	-0,173000	9,708	-0,173000			9,708	-0,173000
9,738	-0,169000	9,738	-0,170000	10,833	16,711000	10,831	16,700000	10,831	0,000000	10,833	0,480000	10,833	0,500000	10,831	21,700000			9,738	-0,169000	9,738	-0,169000	9,738	-0,169000	9,738	-0,169000			9,738	-0,169000
9,767	-0,172000	9,767	-0,172000	10,866	16,708000	10,864	16,700000	10,864	0,000000	10,866	0,470000	10,866	0,500000	10,864	21,700000			9,767	-0,172000	9,767	-0,172000	9,767	-0,172000	9,767	-0,172000			9,767	-0,172000
9,797	-0,165000	9,797	-0,165000	10,900	16,712000	10,897	16,700000	10,897	0,000000	10,900	0,480000	10,900	0,500000	10,897	21,700000			9,797	-0,165000	9,797	-0,165000	9,797	-0,165000	9,797	-0,165000			9,797	-0,165000
9,827	-0,170000	9,827	-0,169000	10,933	16,711000	10,931	16,700000	10,931	0,000000	10,933	0,480000	10,933	0,500000	10,931	21,700000			9,827	-0,170000	9,827	-0,170000	9,827	-0,170000	9,827	-0,170000			9,827	-0,170000
9,857	-0,163000	9,857	-0,163000	10,966	16,709000	10,964	16,700000	10,964	0,000000	10,966	0,480000	10,966	0,500000	10,964	21,700000			9,857	-0,163000	9,857	-0,163000	9,857	-0,163000	9,857	-0,163000			9,857	-0,163000
9,887	-0,162000	9,887	-0,162000	11,000	16,705000	10,997	16,700000	10,997	0,000000	11,000	0,480000	11,000	0,500000	10,997	21,700000			9,887	-0,162000	9,887	-0,162000	9,887	-0,162000	9,887	-0,162000			9,887	-0,162000
9,917	-0,156000	9,917	-0,155000	11,033	16,706000	11,031	16,700000	11,031	0,000000	11,033	0,480000	11,033	0,500000	11,031	21,800000			9,917	-0,156000	9,917	-0,156000	9,917	-0,156000	9,917	-0,156000			9,917	-0,156000
9,947	-0,151000	9,947	-0,151000	11,066	16,707000	11,064	16,700000	11,064	0,000000	11,066	0,480000	11,066	0,500000	11,064	21,800000			9,947	-0,151000	9,947	-0,151000	9,947	-0,151000	9,947	-0,151000			9,947	-0,151000
9,977	-0,152000	9,977	-0,151000	11,100	16,707000	11,097	16,700000	11,097	0,000000	11,100	0,480000	11,100	0,500000	11,097	21,800000			9,977	-0,152000	9,977	-0,152000	9,977	-0,152000	9,977	-0,152000			9,977	-0,152000
10,007	-0,146000	10,007	-0,146000	11,133	16,708000	11,131	16,700000	11,131	0,000000	11,133	0,480000	11,133	0,500000	11,131	21,800000			10,007	-0,146000	10,007	-0,146000	10,007	-0,146000	10,007	-0,146000			10,007	-0,146000
10,037	-0,149000	10,037	-0,149000	11,166	16,704000	11,164	16,700000	11,164	0,000000	11,166	0,470000	11,166	0,500000	11,164	21,800000			10,037	-0,149000	10,037	-0,149000	10,037	-0,149000	10,037	-0,149000			10,037	-0,149000
10,067	-0,143000	10,067	-0,142000	11,200	16,701000	11,197	16,700000	11,197	0,000000	11,200	0,490000	11,200	0,500000	11,197	21,800000			10,067	-0,143000	10,067	-0,143000	10,067	-0,143000	10,067	-0,143000			10,067	-0,143000
10,097	-0,142000	10,097	-0,143000	11,233	16,699000	11,231	16,700000	11,231	0,000000	11,233	0,470000	11,233	0,500000	11,231	21,800000			10,097	-0,142000	10,097	-0,142000	10,097	-0,142000	10,097	-0,142000			10,097	-0,142000
10,127	-0,139000	10,127	-0,137000	11,266	16,705000	11,264	16,700000	11,264	0,000000	11,266	0,490000	11,266	0,500000	11,264	21,800000			10,127	-0,139000	10,127	-0,139000	10,127	-0,139000	10,127	-0,139000			10,127	-0,139000
10,157	-0,132000	10,157	-0,132000	11,300	16,704000	11,297	16,700000	11,297	0,000000	11,300	0,470000	11,300	0,500000	11,297	21,800000			10,157	-0,132000	10,157	-0,132000	10,157	-0,132000	10,157	-0,132000			10,157	-0,132000
10,187	-0,133000	10,187	-0,132000	11,333	16,705000	11,331	16,700000	11,331	0,000000	11,333	0,490000	11,333	0,500000	11,331	21,800000			10,187	-0,133000	10,187	-0,133000	10,187	-0,133000	10,187	-0,133000			10,187	-0,133000
10,217	-0,127000	10,217	-0,127000	11,366	16,699000	11,364	16,700000	11,364	0,000000	11,366	0,470000	11,366	0,500000	11,364	21,800000			10,217	-0,127000	10,217	-0,127000	10,217	-0,127000	10,217	-0,127000			10,217	-0,127000
10,247	-0,128000	10,247	-0,128000	11,400	16,702000	11,397	16,700000	11,397	0,000000	11,400	0,480000	11,400	0,500000	11,397	21,800000			10,247	-0,128000	10,247	-0,128000	10,247	-0,128000	10,247	-0,128000			10,247	-0,128000
10,277	-0,120000	10,277	-0,119000	11,433	16,699000	11,431	16,700000	11,431	0,000000	11,433	0,460000	11,433	0,500000	11,431	21,800000			10,277	-0,120000	10,277	-0,120000	10,277	-0,120000	10,277	-0,120000			10,277	-0,120000
10,307	-0,113000	10,307	-0,113000	11,466	16,701000	11,464	16,700000	11,464	0,000000	11,466	0,480000	11,466	0,500000	11,464	21,800000			10,307	-0,113000	10,307	-0,113000	10,307	-0,113000	10,307	-0,113000			10,307	-0,113000
10,337	-0,109000	10,337	-0,109000	11,500	16,699000	11,497	16,700000	11,497	0,000000	11,500	0,460000	11,500	0,500000	11,497	21,800000			10,337	-0,109000	10,337	-0,109000	10,337	-0,109000	10,337	-0,109000			10,337	-0,109000
10,367	-0,103000	10,367	-0,103000	11,533	16,701000	11,531	16,700000	11,531	0,000000	11,533	0,480000	11,533	0,500000	11,531	21,800000			10,367	-0,103000	10,367	-0,103000	10,367	-0,103000	10,367	-0,103000			10,367	-0,103000
10,397	-0,105000	10,397	-0,104000	11,566	16,699000	11,564	16,700000	11,564	0,000000	11,566	0,470000	11,566	0,500000	11,564	21,800000			10,397	-0,105000	10,397	-0,105000	10,397	-0,105000	10,397	-0,105000			10,397	-0,105000
10,427	-0,097000	10,427	-0,097000	11,600	16,702000	11,597	16,700000	11,597	0,000000	11,600	0,480000	11,600	0,500000	11,597	21,800000			10,427	-0,097000	10,427	-0,097000	10,427	-0,097000	10,427	-0,097000			10,427	-0,097000
10,457	-0,099000	10,457	-0,097000	11,633	16,701000	11,631	16,700000	11,631	0,000000	11,633	0,480000	11,633	0,500000	11,631	21,800000			10,457	-0,099000	10,457	-0,099000	10,457	-0,099000	10,457	-0,099000			10,457	-0,099000
10,487	-0,091000	10,487	-0,090000	11,666	16,701000	11,664	16,700000	11,664	0,000000	11,666	0,470000	11,666	0,500000	11,664	21,800000			10,487	-0,091000	10,487	-0,091000	10,487	-0,091000	10,487	-0,091000			10,487	-0,091000
10,517	-0,086000	10,517	-0,086000	11,700	16,700000	11,697	16,700000	11,697	0,000000	11,700	0,480000	11,700	0,500000	11,697	21,800000			10,517	-0,086000	10,517	-0,086000	10,517	-0,086000	10,517	-0,086000			10,517	-0,086000
10,546	-0,083000	10,546	-0,083000	11,733	16,700000	11,731	16,700000	11,731	0,000000	11,733	0,480000	11,733	0,500000	11,731	21,800000			10,546	-0,083000	10,546	-0,083000	10,546	-0,083000	10,546	-0,083000			10,546	-0,083000
10,576	-0,076000	10,576	-0,076000	11,766	16,699000	11,764	16,700000	11,764	0,000000	11,766	0,480000	11,766	0,500000	11,764	21,800000			10,576	-0,076000	10,576	-0,076000	10,576	-0,076000	10,576	-0,076000			10,576	-0,076000
10,606	-0,078000	10,606	-0,077000	11,800	16,696000	11,797	16,700000	11,797	0,000000	11,800	0,470000	11,800	0,500000	11,797	21,800000			10,606	-0,078000	10,606	-0,078000	10,606	-0,078000	10,606	-0,078000			10,606	-0,078000
10,636	-0,068000	10,636	-0,067000	11,833	16,695000	11,831	16,700000	11,831	0,000000	11,833	0,480000	11,833	0,500000	11,831	21,800000			10,636	-0,068000	10,636	-0,068000	10,636	-0,068000	10,636	-0,068000			10,636	-0,068000
10,666	-0,067000	10,666	-0,067000	11,866	16,691000	11,864	16,700000	11,864	0,000000	11,866	0,470000	11,866	0,500000	11,864	21,800000			10,666	-0,067000	10,666	-0,067000	10,666	-0,067000	10,666	-0,067000			10,666	-0,067000
10,696	-0,057000	10,696	-0,057000	11,900	16,691000	11,897	16,700000	11,897	0,000000	11,900	0,490000	11,900	0,500000	11,897	21,800000			10,696	-0,060000	10,696	-0,060000	10,696	-0,060000	10,696	-0,060000			10,696	-0,060000
10,726	-0,054000	10,726	-0,053000	11,933	16,688000	11,931	16,700000	11,931	0,000000	11,933	0,460000	11,933	0,500000	11,931	21,800000			10,726	-0,058000	10,726	-0,058000	10,726	-0,058000	10,726	-0,058000			10,726	-0,058000
10,756	-0,047000	10,756	-0,048000	11,966	16,687000	11,964	16,700000	11,964	0,000000	11,966	0,490000	11,966	0,500000	11,964	21,800000			10,756	-0,055000	10,756	-0,055000	10,756	-0,055000	10,756	-0,055000			10,756	-0,055000
10,786	-0,039000	10,786	-0,039000	12,000	16,682000	11,997	16,700000	11,997	0,000000	12,000	0,460000	12,000	0,500000	11,997	21,800000			10,786	-0,052000	10,786	-0,052000	10,786	-0,052000	10,786	-0,052000			10,786	-0,052000
10,816	-0,038000	10,816	-0,038000	12,033	16,684000	12,031	16,700000	12,031	0,000000	12,033	0,490000	12,033	0,500000	12,031	21,800000			10,816	-0,050000	10,816	-0,050000	10,816	-0,050000	10,816	-0,050000			10,816	-0,050000
10,846	-0,026000	10,846	-0,026000	12,066	16,682000	12,064	16,700000	12,064	0,000000	12,066	0,470000	12,066	0,500000	12,064	21,800000			10,846	-0,048000	10,846	-0,048000	10,846	-0,048000	10,846	-0,048000			10,846	-0,048000
10,876	-0,020000	10,876	-0,020000	12,100	16,686000	12,097	16,700000	12,097	0,000000	12,100	0,490000	12,100	0,500000	12,097	21,800000			10,876	-0,046000	10,876	-0,046000	10,876	-0,046000	10,876	-0,046000			10,876	-0,046000
10,906	-0,008000	10,906	-0,008000	12,133	16,685000	12,131	16,700000	12,131	0,000000	12,133	0,470000	12,133	0,500000	12,131	21,800000			10,906	-0,043000	10,906	-0,043000	10,906	-0,043000	10,906	-0,043000			10,906	-0,043000
10,936	0,001000	10,936	0,001000	12,166	16,690000	12,164	16,700000	12,164	0,000000	12,166	0,470000	12,166	0,500000	12,164	21,800000			10,936	-0,041000	10,936	-0,041000	10,936	-0,041000	10,936	-0,041000			10,936	-0,041000
10,966	0,008000	10,966	0,008000	12,200	16,687000	12,197	16,700000	12,197	0,000000	12,200	0,470000	12,200	0,500000	12,197	21,900000			10,966	-0,039000	10,966	-0,039000	10,966	-0,039000	10,966	-0,039000			10,966	-0,039000
10,996	0,022000	10,996	0,023000	12,233	16,686000	12,230	16,700000	12,230	0,000000	12,233	0,480000	12,233	0,500000	12,230	21,900000			10,996	-0,036000	10,996	-0,036000	10,996	-0,036000	10,996	-0,036000			10,996	-0,036000
11,026	0,028000	11,026	0,028000	12,266	16,681000	12,264	16,700000	12,264	0,000000	12,266	0,470000	12,266	0,500000	12,264	21,900000			11,026	-0,034000	11,026	-0,034000	11,026	-0,034000	11,026	-0,034000			11,026	-0,034000
11,056	0,044000	11,056	0,045000	12,300	16,677000	12,297	16,700000	12,297	0,000000	12,300	0,480000	12,300	0,500000	12,297	21,900000			11,056	-0,032000	11,056	-0,032000	11,056	-0,032000	11,056	-0,032000			11,056	-0,032000
11,086	0,051000	11,086	0,051000	12,333	16,674000	12,330	16,700000	12,330	0,000000	12,333	0,470000	12,333	0,500000	12,330	21,900000			11,086	-0,029000	11,086	-0,029000	11,086	-0,029000	11,086	-0,029000			11,086	-0,029000
11,116	0,067000	11,116	0,067000	12,366	16,672000	12,364	16,700000	12,364	0,000000	12,366	0,480000	12,366	0,500000	12,364	21,900000			11,116	-0,027000	11,116	-0,027000	11,116	-0,027000	11,116	-0,027000			11,116	-0,027000
11,146	0,082000	11,146	0,081000	12,400	16,668000	12,397	16,700000	12,397	0,000000	12,400	0,490000	12,400	0,500000	12,397	21,900000			11,146	-0,025000	11,146	-0,025000	11,146	-0,025000	11,146	-0,025000			11,146	-0,025000
11,176	0,097000	11,176	0,098000	12,433	16,666000	12,430	16,700000	12,430	0,000000	12,433	0,470000	12,433	0,500000	12,430	21,900000			11,176	-0,022000	11,176	-0,022000	11,176	-0,022000	11,176	-0,022000			11,176	-0,022000
11,206	0,120000	11,206	0,121000	12,466	16,663000	12,464	16,700000	12,464	0,000000	12,466	0,480000	12,466	0,500000	12,464	21,900000			11,206	-0,020000	11,206	-0,020000	11,206	-0,020000	11,206	-0,020000			11,206	-0,020000
11,236	0,136000	11,236	0,137000	12,500	16,658000	12,497	16,700000	12,497	0,000000	12,500	0,460000	12,500	0,500000	12,497	21,900000			11,236	-0,017000	11,236	-0,017000	11,236	-0,017000	11,236	-0,017000			11,236	-0,017000
11,266	0,163000	11,266	0,164000	12,533	16,657000	12,530	16,700000	12,530	0,000000	12,533	0,490000	12,533	0,500000	12,530	21,900000			11,266	-0,015000	11,266	-0,015000	11,266	-0,015000	11,266	-0,015000			11,266	-0,015000
11,296	0,185000	11,296	0,185000	12,566	16,653000	12,564	16,700000	12,564	0,000000	12,566	0,470000	12,566	0,500000	12,564	21,900000			11,296	-0,013000	11,296	-0,013000	11,296	-0,013000	11,296	-0,013000			11,296	-0,013000
11,325	0,215000	11,325	0,217000	12,600	16,655000	12,597	16,700000	12,597	0,000000	12,600	0,490000	12,600	0,500000	12,597	21,900000			11,325	-0,010000	11,325	-0,010000	11,325	-0,010000	11,325	-0,010000			11,325	-0,010000
11,355	0,246000	11,355	0,247000	12,633	16,653000	12,630	16,700000	12,630	0,000000	12,633	0,470000	12,633	0,500000	12,630	21,900000			11,355	-0,008000	11,355	-0,008000	11,355	-0,008000	11,355	-0,008000			11,355	-0,008000
11,385	0,275000	11,385	0,277000	12,666	16,655000	12,664	16,700000	12,664	0,000000	12,666	0,490000	12,666	0,500000	12,664	21,900000			11,385	-0,005000	11,385	-0,005000	11,385	-0,005000	11,385	-0,005000			11,385	-0,005000
11,415	0,314000	11,415	0,315000	12,700	16,652000	12,697	16,700000	12,697	0,000000	12,700	0,460000	12,700	0,500000	12,697	21,900000			11,415	-0,003000	11,415	-0,003000	11,415	-0,003000	11,415	-0,003000			11,415	-0,003000
11,445	0,348000	11,445	0,349000	12,733	16,656000	12,730	16,700000	12,730	0,000000	12,733	0,480000	12,733	0,500000	12,730	21,900000			11,445	-0,001000	11,445	-0,001000	11,445	-0,001000	11,445	-0,001000			11,445	-0,001000
11,475	0,390000	11,475	0,393000	12,766	16,655000	12,764	16,700000	12,764	0,000000	12,766	0,460000	12,766	0,500000	12,764	21,900000			11,475	0,000000	11,475	0,000000	11,475	0,000000	11,475	0,000000			11,475	0,000000
11,505	0,429000	11,505	0,430000	12,800	16,656000	12,797	16,700000	12,797	0,000000	12,800	0,480000	12,800	0,500000	12,797	21,900000			11,505	0,004000	11,505	0,004000	11,505	0,004000	11,505	0,004000			11,505	0,004000
11,535	0,468000	11,535	0,470000	12,833	16,654000	12,830	16,700000	12,830	0,000000	12,833	0,460000	12,833	0,500000	12,830	21,900000			11,535	0,006000	11,535	0,006000	11,535	0,006000	11,535	0,006000			11,535	0,006000
11,565	0,509000	11,565	0,511000	12,866	16,656000	12,864	16,700000	12,864	0,000000	12,866	0,470000	12,866	0,500000	12,864	21,900000			11,565	0,008000	11,565	0,008000	11,565	0,008000	11,565	0,008000			11,565	0,008000
11,595	0,545000	11,595	0,548000	12,900	16,655000	12,897	16,700000	12,897	0,000000	12,900	0,470000	12,900	0,500000	12,897	21,900000			11,595	0,011000	11,595	0,011000	11,595	0,011000	11,595	0,011000			11,595	0,011000
11,625	0,587000	11,625	0,589000	12,933	16,656000	12,930	16,700000	12,930	0,000000	12,933	0,480000	12,933	0,500000	12,930	21,900000			11,625	0,013000	11,625	0,013000	11,625	0,013000	11,625	0,013000			11,625	0,013000
11,655	0,621000	11,655	0,623000	12,966	16,654000	12,964	16,700000	12,964	0,000000	12,966	0,460000	12,966	0,500000	12,964	21,900000			11,655	0,016000	11,655	0,016000	11,655	0,016000	11,655	0,016000			11,655	0,016000
11,685	0,657000	11,685	0,659000	13,000	16,658000	12,997	16,700000	12,997	0,000000	13,000	0,480000	13,000	0,500000	12,997	21,900000			11,685	0,018000	11,685	0,018000	11,685	0,018000	11,685	0,018000			11,685	0,018000
11,715	0,691000	11,715	0,692000	13,033	16,659000	13,030	16,700000	13,030	0,000000	13,033	0,480000	13,033	0,500000	13,030	21,900000			11,715	0,020000	11,715	0,020000	11,715	0,020000	11,715	0,020000			11,715	0,020000
11,745	0,718000	11,745	0,719000	13,066	16,661000	13,064	16,700000	13,064	0,000000	13,066	0,480000	13,066	0,500000	13,064	21,900000			11,745	0,023000	11,745	0,023000	11,745	0,023000	11,745	0,023000			11,745	0,023000
11,775	0,739000	11,775	0,739000	13,100	16,660000	13,097	16,700000	13,097	0,000000	13,100	0,480000	13,100	0,500000	13,097	21,900000			11,775	0,025000	11,775	0,025000	11,775	0,025000	11,775	0,025000			11,775	0,025000
11,805	0,745000	11,805	0,746000	13,133	16,660000	13,130	16,700000	13,130	0,000000	13,133	0,480000	13,133	0,500000	13,130	21,900000			11,805	0,028000	11,805	0,028000	11,805	0,028000	11,805	0,028000			11,805	0,028000
11,835	0,755000	11,835	0,755000	13,166	16,659000	13,164	16,700000	13,164	0,000000	13,166	0,480000	13,166	0,500000	13,164	21,900000			11,835	0,030000	11,835	0,030000	11,835	0,030000	11,835	0,030000			11,835	0,030000
11,865	0,754000	11,865	0,754000	13,200	16,657000	13,197	16,700000	13,197	0,000000	13,200	0,480000	13,200	0,500000	13,197	22,000000			11,865	0,032000	11,865	0,032000	11,865	0,032000	11,865	0,032000			11,865	0,032000
11,895	0,752000	11,895	0,752000	13,233	16,654000	13,230	16,700000	13,230	0,000000	13,233	0,480000	13,233	0,500000	13,230	22,000000			11,895	0,035000	11,895	0,035000	11,895	0,035000	11,895	0,035000			11,895	0,035000
11,925	0,742000	11,925	0,742000	13,266	16,650000	13,264	16,700000	13,264	0,000000	13,266	0,470000	13,266	0,500000	13,264	22,000000			11,925	0,037000	11,925	0,037000	11,925	0,037000	11,925	0,037000			11,925	0,037000
11,955	0,733000	11,955	0,731000	13,300	16,651000	13,297	16,700000	13,297	0,000000	13,300	0,490000	13,300	0,500000	13,297	22,000000			11,955	0,038000	11,955	0,038000	11,955	0,038000	11,955	0,038000			11,955	0,038000
11,985	0,719000	11,985	0,718000	13,333	16,648000	13,330	16,600000	13,330	0,000000	13,333	0,460000	13,333	0,500000	13,330	22,000000			11,985	0,041000	11,985	0,041000	11,985	0,041000	11,985	0,041000			11,985	0,041000
12,015	0,698000	12,015	0,696000	13,366	16,650000	13,364	16,700000	13,364	0,000000	13,366	0,480000	13,366	0,500000	13,364	22,000000			12,015	0,044000	12,015	0,044000	12,015	0,044000	12,015	0,044000			12,015	0,044000
12,045	0,679000	12,045	0,677000	13,400	16,649000	13,397	16,600000	13,397	0,000000	13,400	0,460000	13,400	0,500000	13,397	22,000000			12,045	0,046000	12,045	0,046000	12,045	0,046000	12,045	0,046000			12,045	0,046000
12,075	0,650000	12,075	0,648000	13,433	16,652000	13,430	16,700000	13,430	0,000000	13,433	0,480000	13,433	0,500000	13,430	22,000000			12,075	0,048000	12,075	0,048000	12,075	0,048000	12,075	0,048000			12,075	0,048000
12,104	0,632000	12,104	0,631000	13,466	16,650000	13,464	16,700000	13,464	0,000000	13,466	0,460000	13,466	0,500000	13,464	22,000000			12,104	0,050000	12,104	0,050000	12,104	0,050000	12,104	0,050000			12,104	0,050000
12,134	0,607000	12,134	0,605000	13,500	16,653000	13,497	16,700000	13,497	0,000000	13,500	0,480000	13,500	0,500000	13,497	22,000000			12,134	0,053000	12,134	0,053000	12,134	0,053000	12,134	0,053000			12,134	0,053000
12,164	0,586000	12,164	0,585000	13,533	16,649000	13,530	16,600000	13,530	0,000000	13,533	0,470000	13,533	0,500000	13,530	22,000000			12,164	0,055000	12,164	0,055000	12,164	0,055000	12,164	0,055000			12,164	0,055000
12,194	0,564000	12,194	0,562000	13,566	16,651000	13,564	16,600000	13,564	0,000000	13,566	0,470000	13,566	0,500000	13,564	22,000000			12,194	0,057000	12,194	0,057000	12,194	0,057000	12,194	0,057000			12,194	0,057000
12,224	0,539000	12,224	0,538000	13,600	16,650000	13,597	16,700000	13,597	0,000000	13,600	0,470000	13,600	0,500000	13,597	22,000000			12,224	0,059000	12,224	0,059000	12,224	0,059000	12,224	0,059000			12,224	0,059000
12,254	0,525000	12,254	0,524000	13,633	16,651000	13,630	16,700000	13,630	0,000000	13,633	0,470000	13,633	0,500000	13,630	22,000000			12,254	0,061000	12,254	0,061000	12,254	0,061000	12,254	0,061000			12,254	0,061000
12,284	0,505000	12,284	0,503000	13,666	16,649000	13,663	16,700000	13,663	0,000000	13,666	0,470000	13,666	0,500000	13,663	22,000000			12,284	0,064000	12,284	0,064000	12,284	0,064000	12,284	0,064000			12,284	0,064000
12,314	0,494000	12,314	0,493000	13,700	16,649000	13,697	16,600000	13,697	0,000000	13,700	0,480000	13,700	0,500000	13,697	22,000000			12,314	0,066000	12,314	0,066000	12,314	0,066000	12,314	0,066000			12,314	0,066000
12,344	0,477000	12,344	0,476000	13,733	16,650000	13,730	16,600000	13,730	0,000000	13,733	0,470000	13,733	0,500000	13,730	22,000000			12,344	0,069000	12,344	0,069000	12,344	0,069000	12,344	0,069000			12,344	0,069000
12,374	0,469000	12,374	0,470000	13,766	16,652000	13,763	16,600000	13,763	0,000000	13,766	0,470000	13,766	0,500000	13,763	22,000000			12,374	0,070000	12,374	0,070000	12,374	0,070000	12,374	0,070000			12,374	0,070000
12,404	0,467000	12,404	0,466000	13,800	16,650000	13,797	16,700000	13,797	0,000000	13,800	0,480000	13,800	0,500000	13,797	22,000000			12,404	0,073000	12,404	0,073000	12,404	0,073000	12,404	0,073000			12,404	0,073000
12,434	0,464000	12,434	0,465000	13,833	16,648000	13,830	16,600000	13,830	0,000000	13,833	0,470000	13,833	0,500000	13,830	22,000000			12,434	0,075000	12,434	0,075000	12,434	0,075000	12,434	0,075000			12,434	0,075000
12,464	0,471000	12,464	0,472000	13,866	16,648000	13,863	16,600000	13,863	0,000000	13,866	0,480000	13,866	0,500000	13,863	22,000000			12,464	0,077000	12,464	0,077000	12,464	0,077000	12,464	0,077000			12,464	0,077000
12,494	0,472000	12,494	0,473000	13,900	16,645000	13,897	16,600000	13,897	0,000000	13,900	0,460000	13,900	0,500000	13,897	22,000000			12,494	0,079000	12,494	0,079000	12,494	0,079000	12,494	0,079000			12,494	0,079000
12,524	0,487000	12,524	0,488000	13,933	16,649000	13,930	16,600000	13,930	0,000000	13,933	0,490000	13,933	0,500000	13,930	22,000000			12,524	0,080000	12,524	0,080000	12,524	0,080000	12,524	0,080000			12,524	0,080000
12,554	0,499000	12,554	0,500000	13,966	16,650000	13,963	16,600000	13,963	0,000000	13,966	0,460000	13,966	0,500000	13,963	22,000000			12,554	0,082000	12,554	0,082000	12,554	0,082000	12,554	0,082000			12,554	0,082000
12,584	0,520000	12,584	0,522000	14,000	16,653000	13,997	16,700000	13,997	0,000000	14,000	0,490000	14,000	0,500000	13,997	22,000000			12,584	0,085000	12,584	0,085000	12,584	0,085000	12,584	0,085000			12,584	0,085000
12,614	0,545000	12,614	0,547000	14,033	16,651000	14,030	16,700000	14,030	0,000000	14,033	0,480000	14,033	0,500000	14,030	22,000000			12,614	0,087000	12,614	0,087000	12,614	0,087000	12,614	0,087000			12,614	0,087000
12,644	0,573000	12,644	0,575000	14,066	16,655000	14,063	16,700000	14,063	0,000000	14,066	0,480000	14,066	0,500000	14,063	22,000000			12,644	0,090000	12,644	0,090000	12,644	0,090000	12,644	0,090000			12,644	0,090000
12,674	0,611000	12,674	0,614000	14,100	16,652000	14,097	16,700000	14,097	0,000000	14,100	0,460000	14,100	0,500000	14,097	22,000000			12,674	0,090000	12,674	0,090000	12,674	0,090000	12,674	0,090000			12,674	0,090000
12,704	0,647000	12,704	0,650000	14,133	16,657000	14,130	16,700000	14,130	0,000000	14,133	0,480000	14,133	0,500000	14,130	22,000000			12,704	0,093000	12,704	0,093000	12,704	0,093000	12,704	0,093000			12,704	0,093000
12,734	0,698000	12,734	0,703000	14,166	16,657000	14,163	16,700000	14,163	0,000000	14,166	0,460000	14,166	0,500000	14,163	22,000000			12,734	0,095000	12,734	0,095000	12,734	0,095000	12,734	0,095000			12,734	0,095000
12,764	0,751000	12,764	0,756000	14,200	16,658000	14,197	16,700000	14,197	0,000000	14,200	0,480000	14,200	0,500000	14,197	22,000000			12,764	0,097000	12,764	0,097000	12,764	0,097000	12,764	0,097000			12,764	0,097000
12,794	0,818000	12,794	0,825000	14,233	16,656000	14,230	16,700000	14,230	0,000000	14,233	0,460000	14,233	0,500000	14,230	22,000000			12,794	0,099000	12,794	0,099000	12,794	0,099000	12,794	0,099000			12,794	0,099000
12,824	0,895000	12,824	0,901000	14,266	16,657000	14,263	16,700000	14,263	0,000000	14,266	0,480000	14,266	0,500000	14,263	22,000000			12,824	0,101000	12,824	0,101000	12,824	0,101000	12,824	0,101000			12,824	0,101000
12,854	0,984000	12,854	0,995000	14,300	16,655000	14,297	16,700000	14,297	0,000000	14,300	0,470000	14,300	0,500000	14,297	22,000000			12,854	0,103000	12,854	0,103000	12,854	0,103000	12,854	0,103000			12,854	0,103000
12,883	1,096000	12,883	1,109000	14,333	16,659000	14,330	16,700000	14,330	0,000000	14,333	0,470000	14,333	0,500000	14,330	22,000000			12,883	0,104000	12,883	0,104000	12,883	0,104000	12,883	0,104000			12,883	0,104000
12,913	1,232000	12,913	1,245000	14,366	16,661000	14,363	16,700000	14,363	0,000000	14,366	0,470000	14,366	0,500000	14,363	22,000000			12,913	0,106000	12,913	0,106000	12,913	0,106000	12,913	0,106000			12,913	0,106000
12,943	1,402000	12,943	1,419000	14,400	16,664000	14,397	16,700000	14,397	0,000000	14,400	0,480000	14,400	0,500000	14,397	22,000000			12,943	0,108000	12,943	0,108000	12,943	0,108000	12,943	0,108000			12,943	0,108000
12,973	1,613000	12,973	1,632000	14,433	16,666000	14,430	16,700000	14,430	0,000000	14,433	0,480000	14,433	0,500000	14,430	22,000000			12,973	0,109000	12,973	0,109000	12,973	0,109000	12,973	0,109000			12,973	0,109000
13,003	1,872000	13,003	1,906000	14,466	16,666000	14,463	16,700000	14,463	0,000000	14,466	0,470000	14,466	0,500000	14,463	22,100000			13,003	0,111000	13,003	0,111000	13,003	0,111000	13,003	0,111000			13,003	0,111000
13,033	2,207000	13,033	2,244000	14,500	16,665000	14,497	16,700000	14,497	0,000000	14,500	0,480000	14,500	0,500000	14,497	22,100000			13,033	0,113000	13,033	0,113000	13,033	0,113000	13,033	0,113000			13,033	0,113000
13,063	2,639000	13,063	2,689000	14,533	16,663000	14,530	16,700000	14,530	0,000000	14,533	0,460000	14,533	0,500000	14,530	22,100000			13,063	0,115000	13,063	0,115000	13,063	0,115000	13,063	0,115000			13,063	0,115000
13,093	3,185000	13,093	3,248000	14,566	16,666000	14,563	16,700000	14,563	0,000000	14,566	0,480000	14,566	0,500000	14,563	22,100000			13,093	0,117000	13,093	0,117000	13,093	0,117000	13,093	0,117000			13,093	0,117000
13,123	3,888000	13,123	3,974000	14,600	16,667000	14,597	16,700000	14,597	0,000000	14,600	0,470000	14,600	0,500000	14,597	22,100000			13,123	0,118000	13,123	0,118000	13,123	0,118000	13,123	0,118000			13,123	0,118000
13,153	4,742000	13,153	4,859000	14,633	16,672000	14,630	16,700000	14,630	0,000000	14,633	0,480000	14,633	0,500000	14,630	22,100000			13,153	0,120000	13,153	0,120000	13,153	0,120000	13,153	0,120000			13,153	0,120000
13,183	5,866000	13,183	5,984000	14,666	16,672000	14,663	16,700000	14,663	0,000000	14,666	0,460000	14,666	0,500000	14,663	22,100000			13,183	0,121000	13,183	0,121000	13,183	0,121000	13,183	0,121000			13,183	0,121000
13,213	7,181000	13,213	7,364000	14,700	16,673000	14,697	16,700000	14,697	0,000000	14,700	0,480000	14,700	0,500000	14,697	22,100000			13,213	0,123000	13,213	0,123000	13,213	0,123000	13,213	0,123000			13,213	0,123000
13,243	8,877000	13,243	8,843000	14,733	16,670000	14,730	16,700000	14,730	0,000000	14,733	0,460000	14,733	0,500000	14,730	22,100000			13,243	0,125000	13,243	0,125000	13,243	0,125000	13,243	0,125000			13,243	0,125000
13,273	10,806000	13,273	10,822000	14,766	16,670000	14,763	16,700000	14,763	0,000000	14,766	0,490000	14,766	0,500000	14,763	22,100000			13,273	0,125000	13,273	0,125000	13,273	0,125000	13,273	0,125000			13,273	0,125000
13,303	13,188000	13,303	13,170000	14,800	16,664000	14,797	16,700000	14,797	0,000000	14,800	0,470000	14,800	0,500000	14,797	22,100000			13,303	0,127000	13,303	0,127000	13,303	0,127000	13,303	0,127000			13,303	0,127000
13,333	15,930000	13,333	15,902000	14,833	16,665000	14,830	16,700000	14,830	0,000000	14,833	0,480000	14,833	0,500000	14,830	22,100000			13,333	0,129000	13,333	0,129000	13,333	0,129000	13,333	0,129000			13,333	0,129000
13,363	19,051000	13,363	19,036000	14,866	16,664000	14,863	16,700000	14,863	0,000000	14,866	0,460000	14,866	0,500000	14,863	22,100000			13,363	0,130000	13,363	0,130000	13,363	0,130000	13,363	0,130000			13,363	0,130000
13,393	22,586000	13,393	22,673000	14,900	16,669000	14,897	16,700000	14,897	0,000000	14,900	0,470000	14,900	0,500000	14,897	22,100000			13,393	0,132000	13,393	0,132000	13,393	0,132000	13,393	0,132000			13,393	0,132000
13,423	26,410000	13,423	26,472000	14,933	16,670000	14,930	16,700000	14,930	0,000000	14,933	0,460000	14,933	0,500000	14,930	22,100000			13,423	0,133000	13,423	0,133000	13,423	0,133000	13,423	0,133000			13,423	0,133000
13,453	30,739000	13,453	30,704000	14,966	16,674000	14,963	16,700000	14,963	0,000000	14,966	0,470000	14,966	0,500000	14,963	22,100000			13,453	0,134000	13,453	0,134000	13,453	0,134000	13,453	0,134000			13,453	0,134000
13,483	35,134000	13,483	35,219000	15,000	16,674000	14,997	16,700000	14,997	0,000000	15,000	0,460000	15,000	0,500000	14,997	22,100000			13,483	0,136000	13,483	0,136000	13,483	0,136000	13,483	0,136000			13,483	0,136000
13,513	39,917000	13,513	39,897000	15,033	16,673000	15,030	16,700000	15,030	0,000000	15,033	0,480000	15,033	0,500000	15,030	22,100000			13,513	0,137000	13,513	0,137000	13,513	0,137000	13,513	0,137000			13,513	0,137000
13,543	44,588000	13,543	44,694000	15,066	16,668000	15,063	16,700000	15,063	0,000000	15,066	0,470000	15,066	0,500000	15,063	22,100000			13,543	0,139000	13,543	0,139000	13,543	0,139000	13,543	0,139000			13,543	0,139000
13,573	49,400000	13,573	49,429000	15,100	16,665000	15,096	16,700000	15,096	0,000000	15,100	0,480000	15,100	0,500000	15,096	22,100000			13,573	0,139000	13,573	0,139000	13,573	0,139000	13,573	0,139000			13,573	0,139000
13,603	53,899000	13,603	54,012000	15,133	16,664000	15,130	16,700000	15,130	0,000000	15,133	0,480000	15,133	0,500000	15,130	22,100000			13,603	0,140000	13,603	0,140000	13,603	0,140000	13,603	0,140000			13,603	0,140000
13,633	58,308000	13,633	58,344000	15,166	16,663000	15,163	16,700000	15,163	0,000000	15,166	0,470000	15,166	0,500000	15,163	22,100000			13,633	0,142000	13,633	0,142000	13,633	0,142000	13,633	0,142000			13,633	0,142000
13,662	62,091000	13,662	62,193000	15,200	16,666000	15,196	16,700000	15,196	0,000000	15,200	0,480000	15,200	0,500000	15,196	22,100000			13,662	0,143000	13,662	0,143000	13,662	0,143000	13,662	0,143000			13,662	0,143000
13,692	65,528000	13,692	65,623000	15,233	16,666000	15,230	16,700000	15,230	0,000000	15,233	0,470000	15,233	0,500000	15,230	22,100000			13,692	0,144000	13,692	0,144000	13,692	0,144000	13,692	0,144000			13,692	0,144000
13,722	68,226000	13,722	68,303000	15,266	16,670000	15,263	16,700000	15,263	0,000000	15,266	0,480000	15,266	0,500000	15,263	22,100000			13,722	0,145000	13,722	0,145000	13,722	0,145000	13,722	0,145000			13,722	0,145000
13,752	70,344000	13,752	70,409000	15,300	16,667000	15,296	16,700000	15,296	0,000000	15,300	0,460000	15,300	0,500000	15,296	22,100000			13,752	0,146000	13,752	0,146000	13,752	0,146000	13,752	0,146000			13,752	0,146000
13,782	71,625000	13,782	71,646000	15,333	16,669000	15,330	16,700000	15,330	0,000000	15,333	0,480000	15,333	0,500000	15,330	22,100000			13,782	0,147000	13,782	0,147000	13,782	0,147000	13,782	0,147000			13,782	0,147000
13,812	72,092000	13,812	72,107000	15,366	16,664000	15,363	16,700000	15,363	0,000000	15,366	0,460000	15,366	0,500000	15,363	22,100000			13,812	0,148000	13,812	0,148000	13,812	0,148000	13,812	0,148000			13,812	0,148000
13,842	71,778000	13,842	71,771000	15,400	16,666000	15,396	16,700000	15,396	0,000000	15,400	0,490000	15,400	0,500000	15,396	22,100000			13,842	0,149000	13,842	0,149000	13,842	0,149000	13,842	0,149000			13,842	0,149000
13,872	70,684000	13,872	70,635000	15,433	16,664000	15,430	16,700000	15,430	0,000000	15,433	0,470000	15,433	0,500000	15,430	22,100000			13,872	0,149000	13,872	0,149000	13,872	0,149000	13,872	0,149000			13,872	0,149000
13,902	68,892000	13,902	68,857000	15,466	16,669000	15,463	16,700000	15,463	0,000000	15,466	0,490000	15,466	0,500000	15,463	22,100000			13,902	0,150000	13,902	0,150000	13,902	0,150000	13,902	0,150000			13,902	0,150000
13,932	66,452000	13,932	66,350000	15,500	16,666000	15,496	16,700000	15,496	0,000000	15,500	0,460000	15,500	0,500000	15,496	22,100000			13,932	0,151000	13,932	0,151000	13,932	0,151000	13,932	0,151000			13,932	0,151000
13,962	63,451000	13,962	63,329000	15,533	16,668000	15,530	16,700000	15,530	0,000000	15,533	0,490000	15,533	0,500000	15,530	22,100000			13,962	0,152000	13,962	0,152000	13,962	0,152000	13,962	0,152000			13,962	0,152000
13,992	59,990000	13,992	59,839000	15,566	16,667000	15,563	16,700000	15,563	0,000000	15,566	0,460000	15,566	0,500000	15,563	22,100000			13,992	0,153000	13,992	0,153000	13,992	0,153000	13,992	0,153000			13,992	0,153000
14,022	56,141000	14,022	55,975000	15,600	16,671000	15,596	16,700000	15,596	0,000000	15,600	0,460000	15,600	0,500000	15,596	22,100000			14,022	0,154000	14,022	0,154000	14,022	0,154000	14,022	0,154000			14,022	0,154000
14,052	52,090000	14,052	52,010000	15,633	16,668000	15,630	16,700000	15,630	0,000000	15,633	0,460000	15,633	0,500000	15,630	22,100000			14,052	0,155000	14,052	0,155000	14,052	0,155000	14,052	0,155000			14,052	0,155000
14,082	47,821000	14,082	47,629000	15,666	16,670000	15,663	16,700000	15,663	0,000000	15,666	0,460000	15,666	0,500000	15,663	22,100000			14,082	0,155000	14,082	0,155000	14,082	0,155000	14,082	0,155000			14,082	0,155000
14,112	43,599000	14,112	43,503000	15,700	16,671000	15,696	16,700000	15,696	0,000000	15,700	0,460000	15,700	0,500000	15,696	22,100000			14,112	0,156000	14,112	0,156000	14,112	0,156000	14,112	0,156000			14,112	0,156000
14,142	39,369000	14,142	39,168000	15,733	16,671000	15,730	16,700000	15,730	0,000000	15,733	0,470000	15,733	0,500000	15,730	22,100000			14,142	0,157000	14,142	0,157000	14,142	0,157000	14,142	0,157000			14,142	0,157000
14,172	35,316000	14,172	35,195000	15,766	16,670000	15,763	16,700000	15,763	0,000000	15,766	0,470000	15,766	0,500000	15,763	22,100000			14,172	0,157000	14,172	0,157000	14,172	0,157000	14,172	0,157000			14,172	0,157000
14,202	31,385000	14,202	31,191000	15,800	16,668000	15,796	16,700000	15,796	0,000000	15,800	0,480000	15,800	0,500000	15,796	22,100000			14,202	0,158000	14,202	0,158000	14,202	0,158000	14,202	0,158000			14,202	0,158000
14,232	27,697000	14,232	27,596000	15,833	16,666000	15,830	16,700000	15,830	0,000000	15,833	0,480000	15,833	0,500000	15,830	22,100000			14,232	0,158000	14,232	0,158000	14,232	0,158000	14,232	0,158000			14,232	0,158000
14,262	24,298000	14,262	24,124000	15,866	16,661000	15,863	16,700000	15,863	0,000000	15,866	0,470000	15,866	0,500000	15,863	22,100000			14,262	0,159000	14,262	0,159000	14,262	0,159000	14,262	0,159000			14,262	0,159000
14,292	21,178000	14,292	20,996000	15,900	16,659000	15,896	16,700000	15,896	0,000000	15,900	0,480000	15,900	0,500000	15,896	22,100000			14,292	0,160000	14,292	0,160000	14,292	0,160000	14,292	0,160000			14,292	0,160000
14,322	18,351000	14,322	18,266000	15,933	16,656000	15,930	16,700000	15,930	0,000000	15,933	0,460000	15,933	0,500000	15,930	22,100000			14,322	0,160000	14,322	0,160000	14,322	0,160000	14,322	0,160000			14,322	0,160000
14,352	15,812000	14,352	15,672000	15,966	16,660000	15,963	16,700000	15,963	0,000000	15,966	0,480000	15,966	0,500000	15,963	22,100000			14,352	0,161000	14,352	0,161000	14,352	0,161000	14,352	0,161000			14,352	0,161000
14,382	13,568000	14,382	13,493000	16,000	16,660000	15,996	16,700000	15,996	0,000000	16,000	0,460000	16,000	0,500000	15,996	22,100000			14,382	0,161000	14,382	0,161000	14,382	0,161000	14,382	0,161000			14,382	0,161000
14,412	11,610000	14,412	11,500000	16,033	16,663000	16,030	16,700000	16,030	0,000000	16,033	0,490000	16,033	0,500000	16,030	22,100000			14,412	0,162000	14,412	0,162000	14,412	0,162000	14,412	0,162000			14,412	0,162000
14,441	9,894000	14,441	9,826000	16,066	16,660000	16,063	16,700000	16,063	0,000000	16,066	0,460000	16,066	0,500000	16,063	22,100000			14,441	0,162000	14,441	0,162000	14,441	0,162000	14,441	0,162000			14,441	0,162000
14,471	8,393000	14,471	8,306000	16,100	16,663000	16,096	16,700000	16,096	0,000000	16,100	0,480000	16,100	0,500000	16,096	22,100000			14,471	0,162000	14,471	0,162000	14,471	0,162000	14,471	0,162000			14,471	0,162000
14,501	7,116000	14,501	7,063000	16,133	16,661000	16,130	16,700000	16,130	0,000000	16,133	0,460000	16,133	0,500000	16,130	22,100000			14,501	0,162000	14,501	0,162000	14,501	0,162000	14,501	0,162000			14,501	0,162000
14,531	6,005000	14,531	5,938000	16,166	16,662000	16,163	16,700000	16,163	0,000000	16,166	0,480000	16,166	0,500000	16,163	22,100000			14,531	0,163000	14,531	0,163000	14,531	0,163000	14,531	0,163000			14,531	0,163000
14,561	5,102000	14,561	5,044000	16,200	16,651000	16,196	16,700000	16,196	0,000000	16,200	0,460000	16,200	0,500000	16,196	22,100000			14,561	0,163000	14,561	0,163000	14,561	0,163000	14,561	0,163000			14,561	0,163000
14,591	4,281000	14,591	4,249000	16,233	16,649000	16,230	16,600000	16,230	0,000000	16,233	0,480000	16,233	0,500000	16,230	22,100000			14,591	0,164000	14,591	0,164000	14,591	0,164000	14,591	0,164000			14,591	0,164000
14,621	3,621000	14,621	3,595000	16,266	16,648000	16,263	16,600000	16,263	0,000000	16,266	0,470000	16,266	0,500000	16,263	22,100000			14,621	0,164000	14,621	0,164000	14,621	0,164000	14,621	0,164000			14,621	0,164000
14,651	3,057000	14,651	3,033000	16,300	16,654000	16,296	16,700000	16,296	0,000000	16,300	0,470000	16,300	0,500000	16,296	22,100000			14,651	0,164000	14,651	0,164000	14,651	0,164000	14,651	0,164000			14,651	0,164000
14,681	2,588000	14,681	2,557000	16,333	16,655000	16,330	16,700000	16,330	0,000000	16,333	0,470000	16,333	0,500000	16,330	22,100000			14,681	0,165000	14,681	0,165000	14,681	0,165000	14,681	0,165000			14,681	0,165000
14,711	2,204000	14,711	2,186000	16,366	16,657000	16,363	16,700000	16,363	0,000000	16,366	0,480000	16,366	0,500000	16,363	22,100000			14,711	0,165000	14,711	0,165000	14,711	0,165000	14,711	0,165000			14,711	0,165000
14,741	1,874000	14,741	1,852000	16,400	16,656000	16,396	16,700000	16,396	0,000000	16,400	0,480000	16,400	0,500000	16,396	22,100000			14,741	0,165000	14,741	0,165000	14,741	0,165000	14,741	0,165000			14,741	0,165000
14,771	1,613000	14,771	1,599000	16,433	16,656000	16,430	16,700000	16,430	0,000000	16,433	0,480000	16,433	0,500000	16,430	22,100000			14,771	0,165000	14,771	0,165000	14,771	0,165000	14,771	0,165000			14,771	0,165000
14,801	1,384000	14,801	1,368000	16,466	16,656000	16,463	16,700000	16,463	0,000000	16,466	0,470000	16,466	0,500000	16,463	22,100000			14,801	0,165000	14,801	0,165000	14,801	0,165000	14,801	0,165000			14,801	0,165000
14,831	1,207000	14,831	1,194000	16,500	16,650000	16,496	16,700000	16,496	0,000000	16,500	0,460000	16,500	0,500000	16,496	22,100000			14,831	0,166000	14,831	0,166000	14,831	0,166000	14,831	0,166000			14,831	0,166000
14,861	1,051000	14,861	1,042000	16,533	16,647000	16,529	16,600000	16,529	0,000000	16,533	0,490000	16,533	0,500000	16,529	22,100000			14,861	0,166000	14,861	0,166000	14,861	0,166000	14,861	0,166000			14,861	0,166000
14,891	0,929000	14,891	0,920000	16,566	16,641000	16,563	16,600000	16,563	0,000000	16,566	0,470000	16,566	0,500000	16,563	22,100000			14,891	0,166000	14,891	0,166000	14,891	0,166000	14,891	0,166000			14,891	0,166000
14,921	0,826000	14,921	0,821000	16,600	16,640000	16,596	16,600000	16,596	0,000000	16,600	0,480000	16,600	0,500000	16,596	22,100000			14,921	0,166000	14,921	0,166000	14,921	0,166000	14,921	0,166000			14,921	0,166000
14,951	0,738000	14,951	0,732000	16,633	16,635000	16,629	16,600000	16,629	0,000000	16,633	0,460000	16,633	0,500000	16,629	22,100000			14,951	0,166000	14,951	0,166000	14,951	0,166000	14,951	0,166000			14,951	0,166000
14,981	0,669000	14,981	0,665000	16,666	16,636000	16,663	16,600000	16,663	0,000000	16,666	0,480000	16,666	0,500000	16,663	22,100000			14,981	0,166000	14,981	0,166000	14,981	0,166000	14,981	0,166000			14,981	0,166000
15,011	0,608000	15,011	0,602000	16,700	16,636000	16,696	16,600000	16,696	0,000000	16,700	0,470000	16,700	0,500000	16,696	22,100000			15,011	0,167000	15,011	0,167000	15,011	0,167000	15,011	0,167000			15,011	0,167000
15,041	0,558000	15,041	0,554000	16,733	16,639000	16,729	16,600000	16,729	0,000000	16,733	0,480000	16,733	0,500000	16,729	22,100000			15,041	0,167000	15,041	0,167000	15,041	0,167000	15,041	0,167000			15,041	0,167000
15,071	0,517000	15,071	0,513000	16,766	16,631000	16,763	16,600000	16,763	0,000000	16,766	0,460000	16,766	0,500000	16,763	22,100000			15,071	0,167000	15,071	0,167000	15,071	0,167000	15,071	0,167000			15,071	0,167000
15,101	0,478000	15,101	0,476000	16,800	16,627000	16,796	16,600000	16,796	0,000000	16,800	0,480000	16,800	0,500000	16,796	22,100000			15,101	0,167000	15,101	0,167000	15,101	0,167000	15,101	0,167000			15,101	0,167000
15,131	0,452000	15,131	0,450000	16,833	16,621000	16,829	16,600000	16,829	0,000000	16,833	0,470000	16,833	0,500000	16,829	22,100000			15,131	0,167000	15,131	0,167000	15,131	0,167000	15,131	0,167000			15,131	0,167000
15,161	0,419000	15,161	0,416000	16,866	16,624000	16,863	16,600000	16,863	0,000000	16,866	0,480000	16,866	0,500000	16,863	22,100000			15,161	0,167000	15,161	0,167000	15,161	0,167000	15,161	0,167000			15,161	0,167000
15,191	0,399000	15,191	0,398000	16,900	16,618000	16,896	16,600000	16,896	0,000000	16,900	0,460000	16,900	0,500000	16,896	22,100000			15,191	0,167000	15,191	0,167000	15,191	0,167000	15,191	0,167000			15,191	0,167000
15,220	0,377000	15,220	0,375000	16,933	16,618000	16,929	16,600000	16,929	0,000000	16,933	0,480000	16,933	0,500000	16,929	22,100000			15,220	0,167000	15,220	0,167000	15,220	0,167000	15,220	0,167000			15,220	0,167000
15,250	0,362000	15,250	0,362000	16,966	16,612000	16,963	16,600000	16,963	0,000000	16,966	0,460000	16,966	0,500000	16,963	22,100000			15,250	0,167000	15,250	0,167000	15,250	0,167000	15,250	0,167000			15,250	0,167000
15,280	0,349000	15,280	0,348000	17,000	16,611000	16,996	16,600000	16,996	0,000000	17,000	0,470000	17,000	0,500000	16,996	22,100000			15,280	0,167000	15,280	0,167000	15,280	0,167000	15,280	0,167000			15,280	0,167000
15,310	0,332000	15,310	0,331000	17,033	16,604000	17,029	16,600000	17,029	0,000000	17,033	0,470000	17,033	0,500000	17,029	22,100000			15,310	0,167000	15,310	0,167000	15,310	0,167000	15,310	0,167000			15,310	0,167000
15,340	0,324000	15,340	0,323000	17,066	16,605000	17,063	16,600000	17,063	0,000000	17,066	0,480000	17,066	0,500000	17,063	22,100000			15,340	0,167000	15,340	0,167000	15,340	0,167000	15,340	0,167000			15,340	0,167000
15,370	0,307000	15,370	0,306000	17,100	16,606000	17,096	16,600000	17,096	0,000000	17,100	0,480000	17,100	0,500000	17,096	22,100000			15,370	0,167000	15,370	0,167000	15,370	0,167000	15,370	0,167000			15,370	0,167000
15,400	0,300000	15,400	0,299000	17,133	16,606000	17,129	16,600000	17,129	0,000000	17,133	0,470000	17,133	0,500000	17,129	22,100000			15,400	0,167000	15,400	0,167000	15,400	0,167000	15,400	0,167000			15,400	0,167000
15,430	0,288000	15,430	0,286000	17,166	16,607000	17,163	16,600000	17,163	0,000000	17,166	0,470000	17,166	0,500000	17,163	22,100000			15,430	0,168000	15,430	0,168000	15,430	0,168000	15,430	0,168000			15,430	0,168000
15,460	0,282000	15,460	0,282000	17,199	16,599000	17,196	16,600000	17,196	0,000000	17,199	0,480000	17,199	0,500000	17,196	22,100000			15,460	0,168000	15,460	0,168000	15,460	0,168000	15,460	0,168000			15,460	0,168000
15,490	0,280000	15,490	0,279000	17,233	16,594000	17,229	16,600000	17,229	0,000000	17,233	0,480000	17,233	0,500000	17,229	22,100000			15,490	0,168000	15,490	0,168000	15,490	0,168000	15,490	0,168000			15,490	0,168000
15,520	0,269000	15,520	0,269000	17,266	16,590000	17,263	16,600000	17,263	0,000000	17,266	0,470000	17,266	0,500000	17,263	22,100000			15,520	0,168000	15,520	0,168000	15,520	0,168000	15,520	0,168000			15,520	0,168000
15,550	0,266000	15,550	0,265000	17,299	16,590000	17,296	16,600000	17,296	0,000000	17,299	0,490000	17,299	0,500000	17,296	22,100000			15,550	0,168000	15,550	0,168000	15,550	0,168000	15,550	0,168000			15,550	0,168000
15,580	0,251000	15,580	0,251000	17,333	16,587000	17,329	16,600000	17,329	0,000000	17,333	0,460000	17,333	0,500000	17,329	22,100000			15,580	0,168000	15,580	0,168000	15,580	0,168000	15,580	0,168000			15,580	0,168000
15,610	0,248000	15,610	0,248000	17,366	16,587000	17,363	16,600000	17,363	0,000000	17,366	0,470000	17,366	0,500000	17,363	22,100000			15,610	0,168000	15,610	0,168000	15,610	0,168000	15,610	0,168000			15,610	0,168000
15,640	0,239000	15,640	0,237000	17,399	16,582000	17,396	16,600000	17,396	0,000000	17,399	0,460000	17,399	0,500000	17,396	22,100000			15,640	0,168000	15,640	0,168000	15,640	0,168000	15,640	0,168000			15,640	0,168000
15,670	0,234000	15,670	0,235000	17,433	16,585000	17,429	16,600000	17,429	0,000000	17,433	0,480000	17,433	0,500000	17,429	22,100000			15,670	0,168000	15,670	0,168000	15,670	0,168000	15,670	0,168000			15,670	0,168000
15,700	0,234000	15,700	0,232000	17,466	16,583000	17,463	16,600000	17,463	0,000000	17,466	0,480000	17,466	0,500000	17,463	22,100000			15,700	0,168000	15,700	0,168000	15,700	0,168000	15,700	0,168000			15,700	0,168000
15,730	0,225000	15,730	0,225000	17,499	16,588000	17,496	16,600000	17,496	0,000000	17,499	0,480000	17,499	0,500000	17,496	22,100000			15,730	0,168000	15,730	0,168000	15,730	0,168000	15,730	0,168000			15,730	0,168000
15,760	0,225000	15,760	0,224000	17,533	16,587000	17,529	16,600000	17,529	0,000000	17,533	0,470000	17,533	0,500000	17,529	22,100000			15,760	0,168000	15,760	0,168000	15,760	0,168000	15,760	0,168000			15,760	0,168000
15,790	0,213000	15,790	0,212000	17,566	16,589000	17,563	16,600000	17,563	0,000000	17,566	0,480000	17,566	0,500000	17,563	22,100000			15,790	0,168000	15,790	0,168000	15,790	0,168000	15,790	0,168000			15,790	0,168000
15,820	0,212000	15,820	0,211000	17,599	16,588000	17,596	16,600000	17,596	0,000000	17,599	0,460000	17,599	0,500000	17,596	22,100000			15,820	0,168000	15,820	0,168000	15,820	0,168000	15,820	0,168000			15,820	0,168000
15,850	0,203000	15,850	0,204000	17,633	16,591000	17,629	16,600000	17,629	0,000000	17,633	0,480000	17,633	0,500000	17,629	22,100000			15,850	0,168000	15,850	0,168000	15,850	0,168000	15,850	0,168000			15,850	0,168000
15,880	0,199000	15,880	0,200000	17,666	16,587000	17,663	16,600000	17,663	0,000000	17,666	0,470000	17,666	0,500000	17,663	22,100000			15,880	0,168000	15,880	0,168000	15,880	0,168000	15,880	0,168000			15,880	0,168000
15,910	0,199000	15,910	0,199000	17,699	16,586000	17,696	16,600000	17,696	0,000000	17,699	0,480000	17,699	0,500000	17,696	22,100000			15,910	0,168000	15,910	0,168000	15,910	0,168000	15,910	0,168000			15,910	0,168000
15,940	0,190000	15,940	0,190000	17,733	16,582000	17,729	16,600000	17,729	0,000000	17,733	0,470000	17,733	0,500000	17,729	22,100000			15,940	0,168000	15,940	0,168000	15,940	0,168000	15,940	0,168000			15,940	0,168000
15,970	0,192000	15,970	0,192000	17,766	16,583000	17,763	16,600000	17,763	0,000000	17,766	0,480000	17,766	0,500000	17,763	22,100000			15,970	0,168000	15,970	0,168000	15,970	0,168000	15,970	0,168000			15,970	0,168000
15,999	0,181000	15,999	0,182000	17,799	16,585000	17,796	16,600000	17,796	0,000000	17,799	0,480000	17,799	0,500000	17,796	22,100000			15,999	0,168000	15,999	0,168000	15,999	0,168000	15,999	0,168000			15,999	0,168000
16,029	0,181000	16,029	0,181000	17,833	16,583000	17,829	16,600000	17,829	0,000000	17,833	0,470000	17,833	0,500000	17,829	22,100000			16,029	0,168000	16,029	0,168000	16,029	0,168000	16,029	0,168000			16,029	0,168000
16,059	0,173000	16,059	0,173000	17,866	16,582000	17,863	16,600000	17,863	0,000000	17,866	0,470000	17,866	0,500000	17,863	22,100000			16,059	0,169000	16,059	0,169000	16,059	0,169000	16,059	0,169000			16,059	0,169000
16,089	0,172000	16,089	0,172000	17,899	16,582000	17,896	16,600000	17,896	0,000000	17,899	0,470000	17,899	0,500000	17,896	22,100000			16,089	0,169000	16,089	0,169000	16,089	0,169000	16,089	0,169000			16,089	0,169000
16,119	0,171000	16,119	0,171000	17,933	16,584000	17,929	16,600000	17,929	0,000000	17,933	0,480000	17,933	0,500000	17,929	22,100000			16,119	0,169000	16,119	0,169000	16,119	0,169000	16,119	0,169000			16,119	0,169000
16,149	0,164000	16,149	0,164000	17,966	16,583000	17,962	16,600000	17,962	0,000000	17,966	0,470000	17,966	0,500000	17,962	22,100000			16,149	0,164000	16,149	0,164000	16,149	0,164000	16,149	0,164000			16,149	0,164000
16,179	0,163000	16,179	0,163000	17,999	16,586000	17,996	16,600000	17,996	0,000000	17,999	0,480000	17,999	0,500000	17,996	22,000000			16,179	0,163000	16,179	0,163000	16,179	0,163000	16,179	0,163000			16,179	0,163000
16,209	0,154000	16,209	0,154000	18,033	16,585000	18,029	16,600000	18,029	0,000000	18,033	0,460000	18,033	0,500000	18,029	22,000000			16,209	0,154000	16,209	0,154000	16,209	0,154000	16,209	0,154000			16,209	0,154000
16,239	0,155000	16,239	0,155000	18,066	16,585000	18,062	16,600000	18,062	0,000000	18,066	0,490000	18,066	0,500000	18,062	22,000000			16,239	0,155000	16,239	0,155000	16,239	0,155000	16,239	0,155000			16,239	0,155000
16,269	0,151000	16,269	0,151000	18,099	16,579000	18,096	16,600000	18,096	0,000000	18,099	0,470000	18,099	0,500000	18,096	22,000000			16,269	0,151000	16,269	0,151000	16,269	0,151000	16,269	0,151000			16,269	0,151000
16,299	0,149000	16,299	0,149000	18,133	16,580000	18,129	16,600000	18,129	0,000000	18,133	0,480000	18,133	0,500000	18,129	22,000000			16,299	0,149000	16,299	0,149000	16,299	0,149000	16,299	0,149000			16,299	0,149000
16,329	0,148000	16,329	0,148000	18,166	16,573000	18,162	16,600000	18,162	0,000000	18,166	0,460000	18,166	0,500000	18,162	22,000000			16,329	0,148000	16,329	0,148000	16,329	0,148000	16,329	0,148000			16,329	0,148000
16,359	0,141000	16,359	0,142000	18,199	16,573000	18,196	16,600000	18,196	0,000000	18,199	0,480000	18,199	0,500000	18,196	22,000000			16,359	0,141000	16,359	0,141000	16,359	0,141000	16,359	0,141000			16,359	0,141000
16,389	0,144000	16,389	0,144000	18,233	16,569000	18,229	16,600000	18,229	0,000000	18,233	0,460000	18,233	0,500000	18,229	22,000000			16,389	0,144000	16,389	0,144000	16,389	0,144000	16,389	0,144000			16,389	0,144000
16,419	0,138000	16,419	0,138000	18,266	16,572000	18,262	16,600000	18,262	0,000000	18,266	0,490000	18,266	0,500000	18,262	22,000000			16,419	0,138000	16,419	0,138000	16,419	0,138000	16,419	0,138000			16,419	0,138000
16,449	0,141000	16,449	0,141000	18,299	16,571000	18,296	16,600000	18,296	0,000000	18,299	0,480000	18,299	0,500000	18,296	22,000000			16,449	0,141000	16,449	0,141000	16,449	0,141000	16,449	0,141000			16,449	0,141000
16,479	0,137000	16,479	0,137000	18,333	16,573000	18,329	16,600000	18,329	0,000000	18,333	0,470000	18,333	0,500000	18,329	22,000000			16,479	0,137000	16,479	0,137000	16,479	0,137000	16,479	0,137000			16,479	0,137000
16,509	0,133000	16,509	0,132000	18,366	16,569000	18,362	16,600000	18,362	0,000000	18,366	0,470000	18,366	0,500000	18,362	22,000000			16,509	0,133000	16,509	0,133000	16,509	0,133000	16,509	0,133000			16,509	0,133000
16,539	0,134000	16,539	0,134000	18,399	16,570000	18,396	16,600000	18,396	0,000000	18,399	0,480000	18,399	0,500000	18,396	22,000000			16,539	0,134000	16,539	0,134000	16,539	0,134000	16,539	0,134000			16,539	0,134000
16,569	0,129000	16,569	0,130000	18,433	16,568000	18,429	16,600000	18,429	0,000000	18,433	0,480000	18,433	0,500000	18,429	22,000000			16,569	0,129000	16,569	0,129000	16,569	0,129000	16,569	0,129000			16,569	0,129000
16,599	0,135000	16,599	0,135000	18,466	16,568000	18,462	16,600000	18,462	0,000000	18,466	0,480000	18,466	0,500000	18,462	22,000000			16,599	0,135000	16,599	0,135000	16,599	0,135000	16,599	0,135000			16,599	0,135000
16,629	0,131000	16,629	0,132000	18,499	16,566000	18,496	16,600000	18,496	0,000000	18,499	0,480000	18,499	0,500000	18,496	22,000000			16,629	0,131000	16,629	0,131000	16,629	0,131000	16,629	0,131000			16,629	0,131000
16,659	0,137000	16,659	0,136000	18,533	16,563000	18,529	16,600000	18,529	0,000000	18,533	0,480000	18,533	0,500000	18,529	22,000000			16,659	0,137000	16,659	0,137000	16,659	0,137000	16,659	0,137000			16,659	0,137000
16,689	0,136000	16,689	0,136000	18,566	16,564000	18,562	16,600000	18,562	0,000000	18,566	0,490000	18,566	0,500000	18,562	22,000000			16,689	0,136000	16,689	0,136000	16,689	0,136000	16,689	0,136000			16,689	0,136000
16,719	0,136000	16,719	0,136000	18,599	16,564000	18,596	16,600000	18,596	0,000000	18,599	0,470000	18,599	0,500000	18,596	22,000000			16,719	0,136000	16,719	0,136000	16,719	0,136000	16,719	0,136000			16,719	0,136000
16,749	0,138000	16,749	0,137000	18,633	16,566000	18,629	16,600000	18,629	0,000000	18,633	0,480000	18,633	0,500000	18,629	22,000000			16,749	0,138000	16,749	0,138000	16,749	0,138000	16,749	0,138000			16,749	0,138000
16,778	0,134000	16,778	0,134000	18,666	16,564000	18,662	16,600000	18,662	0,000000	18,666	0,470000	18,666	0,500000	18,662	22,000000			16,778	0,134000	16,778	0,134000	16,778	0,134000	16,778	0,134000			16,778	0,134000
16,808	0,137000	16,808	0,137000	18,699	16,564000	18,696	16,600000	18,696	0,000000	18,699	0,490000	18,699	0,500000	18,696	22,000000			16,808	0,137000	16,808	0,137000	16,808	0,137000	16,808	0,137000			16,808	0,137000
16,838	0,134000	16,838	0,133000	18,733	16,561000	18,729	16,600000	18,729	0,000000	18,733	0,470000	18,733	0,500000	18,729	22,000000			16,838	0,134000	16,838	0,134000	16,838	0,134000	16,838	0,134000			16,838	0,134000
16,868	0,139000	16,868	0,138000	18,766	16,567000	18,762	16,600000	18,762	0,000000	18,766	0,480000	18,766	0,500000	18,762	22,000000			16,868	0,139000	16,868	0,139000	16,868	0,139000	16,868	0,139000			16,868	0,139000
16,898	0,138000	16,898	0,139000	18,799	16,568000	18,796	16,600000	18,796	0,000000	18,799	0,450000	18,799	0,500000	18,796	22,000000			16,898	0,138000	16,898	0,138000	16,898	0,138000	16,898	0,138000			16,898	0,138000
16,928	0,138000	16,928	0,138000	18,833	16,574000	18,829	16,600000	18,829	0,000000	18,833	0,480000	18,833	0,500000	18,829	22,000000			16,928	0,138000	16,928	0,138000	16,928	0,138000	16,928	0,138000			16,928	0,138000
16,958	0,142000	16,958	0,141000	18,866	16,573000	18,862	16,600000	18,862	0,000000	18,866	0,460000	18,866	0,500000	18,862	22,000000			16,958	0,142000	16,958	0,142000	16,958	0,142000	16,958	0,142000			16,958	0,142000
16,988	0,138000	16,988	0,138000	18,899	16,574000	18,896	16,600000	18,896	0,000000	18,899	0,490000	18,899	0,500000	18,896	22,000000			16,988	0,138000	16,988	0,138000	16,988	0,138000	16,988	0,138000			16,988	0,138000
17,018	0,143000	17,018	0,144000	18,933	16,567000	18,929	16,600000	18,929	0,000000	18,933	0,470000	18,933	0,500000	18,929	22,000000			17,018	0,143000	17,018	0,143000	17,018	0,143000	17,018	0,143000			17,018	0,143000
17,048	0,140000	17,048	0,140000	18,966	16,566000	18,962	16,600000	18,962	0,000000	18,966	0,480000	18,966	0,500000	18,962	22,000000			17,048	0,140000	17,048	0,140000	17,048	0,140000	17,048	0,140000			17,048	0,140000
17,078	0,144000	17,078	0,144000	18,999	16,562000	18,996	16,600000	18,996	0,000000	18,999	0,470000	18,999	0,500000	18,996	22,000000			17,078	0,144000	17,078	0,144000	17,078	0,144000	17,078	0,144000			17,078	0,144000
17,108	0,144000	17,108	0,143000	19,033	16,564000	19,029	16,600000	19,029	0,000000	19,033	0,480000	19,033	0,500000	19,029	22,000000			17,108	0,144000	17,108	0,144000	17,108	0,144000	17,108	0,144000			17,108	0,144000
17,138	0,142000	17,138	0,143000	19,066	16,565000	19,062	16,600000	19,062	0,000000	19,066	0,480000	19,066	0,500000	19,062	21,900000			17,138	0,142000	17,138	0,142000	17,138	0,142000	17,138	0,142000			17,138	0,142000
17,168	0,149000	17,168	0,148000	19,099	16,569000	19,096	16,600000	19,096	0,000000	19,099	0,470000	19,099	0,500000	19,096	21,900000			17,168	0,149000	17,168	0,149000	17,168	0,149000	17,168	0,149000			17,168	0,149000
17,198	0,146000	17,198	0,146000	19,133	16,570000	19,129	16,600000	19,129	0,000000	19,133	0,480000	19,133	0,500000	19,129	21,900000			17,198	0,146000	17,198	0,146000	17,198	0,146000	17,198	0,146000			17,198	0,146000
17,228	0,153000	17,228	0,153000	19,166	16,572000	19,162	16,600000	19,162	0,000000	19,166	0,480000	19,166	0,500000	19,162	21,900000			17,228	0,153000	17,228	0,153000	17,228	0,153000	17,228	0,153000			17,228	0,153000
17,258	0,147000	17,258	0,147000	19,199	16,573000	19,196	16,600000	19,196	0,000000	19,199	0,480000	19,199	0,500000	19,196	21,900000			17,258	0,147000	17,258	0,147000	17,258	0,147000	17,258	0,147000			17,258	0,147000
17,288	0,149000	17,288	0,149000	19,233	16,571000	19,229	16,600000	19,229	0,000000	19,233	0,470000	19,233	0,500000	19,229	21,900000			17,288	0,149000	17,288	0,149000	17,288	0,149000	17,288	0,149000			17,288	0,149000
17,318	0,146000	17,318	0,144000	19,266	16,575000	19,262	16,600000	19,262	0,000000	19,266	0,480000	19,266	0,500000	19,262	21,900000			17,318	0,146000	17,318	0,146000	17,318	0,146000	17,318	0,146000			17,318	0,146000
17,348	0,144000	17,348	0,144000	19,299	16,578000	19,296	16,600000	19,296	0,000000	19,299	0,490000	19,299	0,500000	19,296	21,900000			17,348	0,144000	17,348	0,144000	17,348	0,144000	17,348	0,144000			17,348	0,144000
17,378	0,148000	17,378	0,148000	19,333	16,584000	19,329	16,600000	19,329	0,000000	19,333	0,480000	19,333	0,500000	19,329	21,900000			17,378	0,148000	17,378	0,148000	17,378	0,148000	17,378	0,148000			17,378	0,148000
17,408	0,143000	17,408	0,143000	19,366	16,581000	19,362	16,600000	19,362	0,000000	19,366	0,470000	19,366	0,500000	19,362	21,900000			17,408	0,143000	17,408	0,143000	17,408	0,143000	17,408	0,143000			17,408	0,143000
17,438	0,150000	17,438	0,150000	19,399	16,579000	19,395	16,600000	19,395	0,000000	19,399	0,490000	19,399	0,500000	19,395	21,900000			17,438	0,150000	17,438	0,150000	17,438	0,150000	17,438	0,150000			17,438	0,150000
17,468	0,144000	17,468	0,145000	19,433	16,574000	19,429	16,600000	19,429	0,000000	19,433	0,470000	19,433	0,500000	19,429	21,900000			17,468	0,144000	17,468	0,144000	17,468	0,144000	17,468	0,144000			17,468	0,144000
17,498	0,148000	17,498	0,148000	19,466	16,580000	19,462	16,600000	19,462	0,000000	19,466	0,490000	19,466	0,500000	19,462	21,900000			17,498	0,148000	17,498	0,148000	17,498	0,148000	17,498	0,148000			17,498	0,148000
17,528	0,147000	17,528	0,145000	19,499	16,582000	19,495	16,600000	19,495	0,000000	19,499	0,460000	19,499	0,500000	19,495	21,900000			17,528	0,147000	17,528	0,147000	17,528	0,147000	17,528	0,147000			17,528	0,147000
17,557	0,145000	17,557	0,145000	19,533	16,589000	19,529	16,600000	19,529	0,000000	19,533	0,490000	19,533	0,500000	19,529	21,900000			17,557	0,145000	17,557	0,145000	17,557	0,145000	17,557	0,145000			17,557	0,145000
17,587	0,146000	17,587	0,146000	19,566	16,591000	19,562	16,600000	19,562	0,000000	19,566	0,470000	19,566	0,500000	19,562	21,900000			17,587	0,146000	17,587	0,146000	17,587	0,146000	17,587	0,146000			17,587	0,146000
17,617	0,142000	17,617	0,142000	19,599	16,596000	19,595	16,600000	19,595	0,000000	19,599	0,480000	19,599	0,500000	19,595	21,900000			17,617	0,142000	17,617	0,142000	17,617	0,142000	17,617	0,142000			17,617	0,142000
17,647	0,143000	17,647	0,144000	19,633	16,594000	19,629	16,600000	19,629	0,000000	19,633	0,470000	19,633	0,500000	19,629	21,900000			17,647	0,143000	17,647	0,143000	17,647	0,143000	17,647	0,143000			17,647	0,143000
17,677	0,139000	17,677	0,139000	19,666	16,595000	19,662	16,600000	19,662	0,000000	19,666	0,480000	19,666	0,500000	19,662	21,900000			17,677	0,139000	17,677	0,139000	17,677	0,139000	17,677	0,139000			17,677	0,139000
17,707	0,143000	17,707	0,142000	19,699	16,588000	19,695	16,600000	19,695	0,000000	19,699	0,480000	19,699	0,500000	19,695	21,900000			17,707	0,143000	17,707	0,143000	17,707	0,143000	17,707	0,143000			17,707	0,143000
17,737	0,143000	17,737	0,143000	19,733	16,586000	19,729	16,600000	19,729	0,000000	19,733	0,470000	19,733	0,500000	19,729	21,900000			17,737	0,143000	17,737	0,143000	17,737	0,143000	17,737	0,143000			17,737	0,143000
17,767	0,144000	17,767	0,145000	19,766	16,583000	19,762	16,600000	19,762	0,000000	19,766	0,480000	19,766	0,500000	19,762	21,900000			17,767	0,144000	17,767	0,144000	17,767	0,144000	17,767	0,144000			17,767	0,144000
17,797	0,148000	17,797	0,147000	19,799	16,581000	19,795	16,600000	19,795	0,000000	19,799	0,480000	19,799	0,500000	19,795	21,900000			17,797	0,148000	17,797	0,148000	17,797	0,148000	17,797	0,148000			17,797	0,148000
17,827	0,143000	17,827	0,143000	19,833	16,581000	19,829	16,600000	19,829	0,000000	19,833	0,490000	19,833	0,500000	19,829	21,900000			17,827	0,143000	17,827	0,143000	17,827	0,143000	17,827	0,143000			17,827	0,143000
17,857	0,146000	17,857	0,146000	19,866	16,581000	19,862	16,600000	19,862	0,000000	19,866	0,470000	19,866	0,500000	19,862	21,900000			17,857	0,146000	17,857	0,146000	17,857	0,146000	17,857	0,146000			17,857	0,146000
17,887	0,143000	17,887	0,143000	19,899	16,577000	19,895	16,600000	19,895	0,000000	19,899	0,490000	19,899	0,500000	19,895	21,900000			17,887	0,143000	17,887	0,143000	17,887	0,143000	17,887	0,143000			17,887	0,143000
17,917	0,145000	17,917	0,146000	19,933	16,571000	19,929	16,600000	19,929	0,000000	19,933	0,480000	19,933	0,500000	19,929	21,900000			17,917	0,145000	17,917	0,145000	17,917	0,145000	17,917	0,145000			17,917	0,145000
17,947	0,146000	17,947	0,145000	19,966	16,564000	19,962	16,600000	19,962	0,000000	19,966	0,500000	19,966	0,500000	19,962	21,900000			17,947	0,146000	17,947	0,146000	17,947	0,146000	17,947	0,146000			17,947	0,146000
17,977	0,142000	17,977	0,143000	19,999	16,547000	19,995	16,600000	19,995	0,000000	19,999	0,470000	19,999	0,500000	19,995	21,800000			17,977	0,142000	17,977	0,142000	17,977	0,142000	17,977	0,142000			17,977	0,142000
18,007	0,148000	18,007	0,148000	20,033	16,533000	20,029	16,500000	20,029	0,000000	20,033	0,490000	20,033	0,500000	20,029	21,800000			18,007	0,148000	18,007	0,148000	18,007	0,148000	18,007	0,148000			18,007	0,148000
18,037	0,144000	18,037	0,144000	20,066	16,499000	20,062	16,500000	20,062	0,000000	20,066	0,480000	20,066	0,500000	20,062	21,800000			18,037	0,144000	18,037	0,144000	18,037	0,144000	18,037	0,144000			18,037	0,144000
18,067	0,148000	18,067	0,148000	20,099	16,459000	20,095	16,500000	20,095	0,000000	20,099	0,480000	20,099	0,500000	20,095	21,800000			18,067	0,148000	18,067	0,148000	18,067	0,148000	18,067	0,148000			18,067	0,148000
18,097	0,142000	18,097	0,141000	20,133	16,417000	20,129	16,400000	20,129	0,000000	20,133	0,470000	20,133	0,500000	20,129	21,800000			18,097	0,142000	18,097	0,142000	18,097	0,142000	18,097	0,142000			18,097	0,142000
18,127	0,143000	18,127	0,144000	20,166	16,357000	20,162	16,400000	20,162	0,000000	20,166	0,480000	20,166	0,500000	20,162	21,800000			18,127	0,143000	18,127	0,143000	18,127	0,143000	18,127	0,143000			18,127	0,143000
18,157	0,145000	18,157	0,144000	20,199	16,276000	20,195	16,300000	20,195	0,000000	20,199	0,470000	20,199	0,500000	20,195	21,800000			18,157	0,145000	18,157	0,145000	18,157	0,145000	18,157	0,145000			18,157	0,145000
18,187	0,143000	18,187	0,144000	20,233	16,211000	20,229	16,200000	20,229	0,000000	20,233	0,490000	20,233	0,500000	20,229	21,800000			18,187	0,143000	18,187	0,143000	18,187	0,143000	18,187	0,143000			18,187	0,143000
18,217	0,149000	18,217	0,149000	20,266	16,124000	20,262	16,200000	20,262	0,000000	20,266	0,470000	20,266	0,500000	20,262	21,800000			18,217	0,149000	18,217	0,149000	18,217	0,149000	18,217	0,149000			18,217	0,149000
18,247	0,147000	18,247	0,146000	20,299	16,044000	20,295	16,100000	20,295	0,000000	20,299	0,490000	20,299	0,500000	20,295	21,800000			18,247	0,147000	18,247	0,147000	18,247	0,147000	18,247	0,147000			18,247	0,147000
18,277	0,151000	18,277	0,152000	20,333	15,978000	20,329	16,000000	20,329	0,000000	20,333	0,470000	20,333	0,500000	20,329	21,800000			18,277	0,151000	18,277	0,151000	18,277	0,151000	18,277	0,151000			18,277	0,151000
18,307	0,150000	18,307	0,149000	20,366	15,904000	20,362	15,900000	20,362	0,000000	20,366	0,470000	20,366	0,500000	20,362	21,800000			18,307	0,150000	18,307	0,150000	18,307	0,150000	18,307	0,150000			18,307	0,150000
18,336	0,151000	18,336	0,151000	20,399	15,841000	20,395	15,900000	20,395	0,000000	20,399	0,480000	20,399	0,500000	20,395	21,800000			18,336	0,151000	18,336	0,151000	18,336	0,151000	18,336	0,151000			18,336	0,151000
18,366	0,154000	18,366	0,154000	20,433	15,800000	20,429	15,800000	20,429	0,000000	20,433	0,490000	20,433	0,500000	20,429	21,800000			18,366	0,154000	18,366	0,154000	18,366	0,154000	18,366	0,154000			18,366	0,154000
18,396	0,151000	18,396	0,151000	20,466	15,760000	20,462	15,800000	20,462	0,000000	20,466	0,480000	20,466	0,500000	20,462	21,800000			18,396	0,151000	18,396	0,151000	18,396	0,151000	18,396	0,151000			18,396	0,151000
18,426	0,155000	18,426	0,155000	20,499	15,735000	20,495	15,700000	20,495	0,000000	20,499	0,470000	20,499	0,500000	20,495	21,800000			18,426	0,155000	18,426	0,155000	18,426	0,155000	18,426	0,155000			18,426	0,155000
18,456	0,148000	18,456	0,148000	20,533	15,726000	20,529	15,700000	20,529	0,000000	20,533	0,490000	20,533	0,500000	20,529	21,800000			18,456	0,148000	18,456	0,148000	18,456	0,148000	18,456	0,148000			18,456	0,148000
18,486	0,152000	18,486	0,153000	20,566	15,725000	20,562	15,700000	20,562	0,000000	20,566	0,490000	20,566	0,500000	20,562	21,800000			18,486	0,152000	18,486	0,152000	18,486	0,152000	18,486	0,152000			18,486	0,152000
18,516	0,149000	18,516	0,149000	20,599	15,738000	20,595	15,700000	20,595	0,000000	20,599	0,490000	20,599	0,500000	20,595	21,800000			18,516	0,149000	18,516	0,149000	18,516	0,149000	18,516	0,149000			18,516	0,149000
18,546	0,151000	18,546	0,150000	20,633	15,754000	20,629	15,700000	20,629	0,000000	20,633	0,470000	20,633	0,500000	20,629	21,800000			18,546	0,151000	18,546	0,151000	18,546	0,151000	18,546	0,151000			18,546	0,151000
18,576	0,154000	18,576	0,153000	20,666	15,790000	20,662	15,800000	20,662	0,000000	20,666	0,490000	20,666	0,500000	20,662	21,800000			18,576	0,154000	18,576	0,154000	18,576	0,154000	18,576	0,154000			18,576	0,154000
18,606	0,156000	18,606	0,155000	20,699	15,827000	20,695	15,800000	20,695	0,000000	20,699	0,470000	20,699	0,500000	20,695	21,800000			18,606	0,156000	18,606	0,156000	18,606	0,156000	18,606	0,156000			18,606	0,156000
18,636	0,161000	18,636	0,161000	20,733	15,863000	20,729	15,800000	20,729	0,000000	20,733	0,490000	20,733	0,500000	20,729	21,800000			18,636	0,161000	18,636	0,161000	18,636	0,161000	18,636	0,161000			18,636	0,161000
18,666	0,160000	18,666	0,159000	20,766	15,902000	20,762	15,900000	20,762	0,000000	20,766	0,470000	20,766	0,500000	20,762	21,800000			18,666	0,160000	18,666	0,160000	18,666	0,160000	18,666	0,160000			18,666	0,160000
18,696	0,165000	18,696	0,166000	20,799	15,942000	20,795	15,900000	20,795	0,000000	20,799	0,500000	20,799	0,500000	20,795	21,800000			18,696	0,165000	18,696	0,165000	18,696	0,165000	18,696	0,165000			18,696	0,165000
18,726	0,168000	18,726	0,168000	20,833	15,961000	20,828	16,000000	20,828	0,000000	20,833	0,470000	20,833	0,500000	20,828	21,800000			18,726	0,168000	18,726	0,168000	18,726	0,168000	18,726	0,168000			18,726	0,168000
18,756	0,172000	18,756	0,172000	20,866	15,990000	20,862	16,000000	20,862	0,000000	20,866	0,490000	20,866	0,500000	20,862	21,800000			18,756	0,172000	18,756	0,172000	18,756	0,172000	18,756	0,172000			18,756	0,172000
18,786	0,178000	18,786	0,179000	20,899	16,006000	20,895	16,000000	20,895	0,000000	20,899	0,470000	20,899	0,500000	20,895	21,800000			18,786	0,178000	18,786	0,178000	18,786	0,178000	18,786	0,178000			18,786	0,178000
18,816	0,178000	18,816	0,178000	20,933	16,021000	20,928	16,000000	20,928	0,000000	20,933	0,490000	20,933	0,500000	20,928	21,800000			18,816	0,178000	18,816	0,178000	18,816	0,178000	18,816	0,178000			18,816	0,178000
18,846	0,188000	18,846	0,188000	20,966	16,032000	20,962	16,000000	20,962	0,000000	20,966	0,470000	20,966	0,500000	20,962	21,800000			18,846	0,188000	18,846	0,188000	18,846	0,188000	18,846	0,188000			18,846	0,188000
18,876	0,189000	18,876	0,189000	20,999	16,053000	20,995	16,000000	20,995	0,000000	20,999	0,480000	20,999	0,500000	20,995	21,800000			18,876	0,189000	18,876	0,189000	18,876	0,189000	18,876	0,189000			18,876	0,189000
18,906	0,201000	18,906	0,202000	21,033	16,070000	21,028	16,100000	21,028	0,000000	21,033	0,480000	21,033	0,500000	21,028	21,800000			18,906	0,201000	18,906	0,201000	18,906	0,201000	18,906	0,201000			18,906	0,201000
18,936	0,209000	18,936	0,209000	21,066	16,104000	21,062	16,100000	21,062	0,000000	21,066	0,480000	21,066	0,500000	21,062	21,800000			18,936	0,209000	18,936	0,209000	18,936	0,209000	18,936	0,209000			18,936	0,209000
18,966	0,216000	18,966	0,217000	21,099	16,145000	21,095	16,100000	21,095	0,000000	21,099	0,480000	21,099	0,500000	21,095	21,800000			18,966	0,216000	18,966	0,216000	18,966	0,216000	18,966	0,216000			18,966	0,216000
18,996	0,227000	18,996	0,227000	21,133	16,186000	21,128	16,200000	21,128	0,000000	21,133	0,490000	21,133	0,500000	21,128	21,800000			18,996	0,227000	18,996	0,227000	18,996	0,227000	18,996	0,227000			18,996	0,227000
19,026	0,233000	19,026	0,233000	21,166	16,245000	21,162	16,200000	21,162	0,000000	21,166	0,480000	21,166	0,500000	21,162	21,800000			19,026	0,229000	19,026	0,229000	19,026	0,229000	19,026	0,229000			19,026	0,229000
19,056	0,248000	19,056	0,248000	21,199	16,311000	21,195	16,300000	21,195	0,000000	21,199	0,480000	21,199	0,500000	21,195	21,700000			19,056	0,230000	19,056	0,230000	19,056	0,230000	19,056	0,230000			19,056	0,230000
19,086	0,255000	19,086	0,255000	21,233	16,356000	21,228	16,300000	21,228	0,000000	21,233	0,480000	21,233	0,500000	21,228	21,700000			19,086	0,231000	19,086	0,231000	19,086	0,231000	19,086	0,231000			19,086	0,231000
19,116	0,271000	19,116	0,272000	21,266	16,405000	21,262	16,400000	21,262	0,000000	21,266	0,480000	21,266	0,500000	21,262	21,700000			19,116	0,232000	19,116	0,232000	19,116	0,232000	19,116	0,232000			19,116	0,232000
19,145	0,285000	19,145	0,285000	21,299	16,454000	21,295	16,400000	21,295	0,000000	21,299	0,490000	21,299	0,500000	21,295	21,700000			19,145	0,233000	19,145	0,233000	19,145	0,233000	19,145	0,233000			19,145	0,233000
19,175	0,302000	19,175	0,302000	21,333	16,484000	21,328	16,500000	21,328	0,000000	21,333	0,480000	21,333	0,500000	21,328	21,700000			19,175	0,234000	19,175	0,234000	19,175	0,234000	19,175	0,234000			19,175	0,234000
19,205	0,320000	19,205	0,321000	21,366	16,523000	21,362	16,500000	21,362	0,000000	21,366	0,490000	21,366	0,500000	21,362	21,700000			19,205	0,235000	19,205	0,235000	19,205	0,235000	19,205	0,235000			19,205	0,235000
19,235	0,334000	19,235	0,334000	21,399	16,546000	21,395	16,500000	21,395	0,000000	21,399	0,480000	21,399	0,500000	21,395	21,700000			19,235	0,236000	19,235	0,236000	19,235	0,236000	19,235	0,236000			19,235	0,236000
19,265	0,357000	19,265	0,357000	21,433	16,562000	21,428	16,600000	21,428	0,000000	21,433	0,490000	21,433	0,500000	21,428	21,700000			19,265	0,236000	19,265	0,236000	19,265	0,236000	19,265	0,236000			19,265	0,236000
19,295	0,372000	19,295	0,374000	21,466	16,566000	21,462	16,600000	21,462	0,000000	21,466	0,470000	21,466	0,500000	21,462	21,700000			19,295	0,237000	19,295	0,237000	19,295	0,237000	19,295	0,237000			19,295	0,237000
19,325	0,398000	19,325	0,398000	21,499	16,568000	21,495	16,600000	21,495	0,000000	21,499	0,480000	21,499	0,500000	21,495	21,700000			19,325	0,239000	19,325	0,239000	19,325	0,239000	19,325	0,239000			19,325	0,239000
19,355	0,418000	19,355	0,419000	21,533	16,562000	21,528	16,600000	21,528	0,000000	21,533	0,480000	21,533	0,500000	21,528	21,700000			19,355	0,240000	19,355	0,240000	19,355	0,240000	19,355	0,240000			19,355	0,240000
19,385	0,440000	19,385	0,441000	21,566	16,561000	21,562	16,600000	21,562	0,000000	21,566	0,490000	21,566	0,500000	21,562	21,700000			19,385	0,241000	19,385	0,241000	19,385	0,241000	19,385	0,241000			19,385	0,241000
19,415	0,464000	19,415	0,465000	21,599	16,557000	21,595	16,600000	21,595	0,000000	21,599	0,470000	21,599	0,500000	21,595	21,700000			19,415	0,241000	19,415	0,241000	19,415	0,241000	19,415	0,241000			19,415	0,241000
19,445	0,484000	19,445	0,485000	21,633	16,558000	21,628	16,600000	21,628	0,000000	21,633	0,490000	21,633	0,500000	21,628	21,700000			19,445	0,243000	19,445	0,243000	19,445	0,243000	19,445	0,243000			19,445	0,243000
19,475	0,513000	19,475	0,514000	21,666	16,554000	21,662	16,600000	21,662	0,000000	21,666	0,470000	21,666	0,500000	21,662	21,700000			19,475	0,244000	19,475	0,244000	19,475	0,244000	19,475	0,244000			19,475	0,244000
19,505	0,537000	19,505	0,538000	21,699	16,555000	21,695	16,600000	21,695	0,000000	21,699	0,490000	21,699	0,500000	21,695	21,700000			19,505	0,245000	19,505	0,245000	19,505	0,245000	19,505	0,245000			19,505	0,245000
19,535	0,565000	19,535	0,567000	21,733	16,555000	21,728	16,600000	21,728	0,000000	21,733	0,470000	21,733	0,500000	21,728	21,700000			19,535	0,246000	19,535	0,246000	19,535	0,246000	19,535	0,246000			19,535	0,246000
19,565	0,591000	19,565	0,591000	21,766	16,558000	21,762	16,600000	21,762	0,000000	21,766	0,480000	21,766	0,500000	21,762	21,700000			19,565	0,246000	19,565	0,246000	19,565	0,246000	19,565	0,246000			19,565	0,246000
19,595	0,614000	19,595	0,615000	21,799	16,559000	21,795	16,600000	21,795	0,000000	21,799	0,480000	21,799	0,500000	21,795	21,700000			19,595	0,247000	19,595	0,247000	19,595	0,247000	19,595	0,247000			19,595	0,247000
19,625	0,642000	19,625	0,643000	21,833	16,563000	21,828	16,600000	21,828	0,000000	21,833	0,480000	21,833	0,500000	21,828	21,700000			19,625	0,248000	19,625	0,248000	19,625	0,248000	19,625	0,248000			19,625	0,248000
19,655	0,662000	19,655	0,663000	21,866	16,560000	21,862	16,600000	21,862	0,000000	21,866	0,480000	21,866	0,500000	21,862	21,700000			19,655	0,250000	19,655	0,250000	19,655	0,250000	19,655	0,250000			19,655	0,250000
19,685	0,691000	19,685	0,693000	21,899	16,559000	21,895	16,600000	21,895	0,000000	21,899	0,490000	21,899	0,500000	21,895	21,700000			19,685	0,251000	19,685	0,251000	19,685	0,251000	19,685	0,251000			19,685	0,251000
19,715	0,713000	19,715	0,715000	21,933	16,562000	21,928	16,600000	21,928	0,000000	21,933	0,490000	21,933	0,500000	21,928	21,700000			19,715	0,252000	19,715	0,252000	19,715	0,252000	19,715	0,252000			19,715	0,252000
19,745	0,741000	19,745	0,742000	21,966	16,563000	21,962	16,600000	21,962	0,000000	21,966	0,480000	21,966	0,500000	21,962	21,700000			19,745	0,253000	19,745	0,253000	19,745	0,253000	19,745	0,253000			19,745	0,253000
19,775	0,766000	19,775	0,768000	21,999	16,566000	21,995	16,600000	21,995	0,000000	21,999	0,480000	21,999	0,500000	21,995	21,700000			19,775	0,254000	19,775	0,254000	19,775	0,254000	19,775	0,254000			19,775	0,254000
19,805	0,789000	19,805	0,792000	22,033	16,566000	22,028	16,600000	22,028	0,000000	22,033	0,480000	22,033	0,500000	22,028	21,700000			19,805	0,255000	19,805	0,255000	19,805	0,255000	19,805	0,255000			19,805	0,255000
19,835	0,822000	19,835	0,823000	22,066	16,569000	22,062	16,600000	22,062	0,000000	22,066	0,490000	22,066	0,500000	22,062	21,700000			19,835	0,256000	19,835	0,256000	19,835	0,256000	19,835	0,256000			19,835	0,256000
19,865	0,845000	19,865	0,847000	22,099	16,565000	22,095	16,600000	22,095	0,000000	22,099	0,470000	22,099	0,500000	22,095	21,700000			19,865	0,256000	19,865	0,256000	19,865	0,256000	19,865	0,256000			19,865	0,256000
19,895	0,881000	19,895	0,883000	22,133	16,566000	22,128	16,600000	22,128	0,000000	22,133	0,490000	22,133	0,500000	22,128	21,700000			19,895	0,257000	19,895	0,257000	19,895	0,257000	19,895	0,257000			19,895	0,257000
19,924	0,910000	19,924	0,911000	22,166	16,565000	22,162	16,600000	22,162	0,000000	22,166	0,470000	22,166	0,500000	22,162	21,700000			19,924	0,258000	19,924	0,258000	19,924	0,258000	19,924	0,258000			19,924	0,258000
19,954	0,950000	19,954	0,953000	22,199	16,568000	22,195	16,600000	22,195	0,000000	22,199	0,500000	22,199	0,500000	22,195	21,700000			19,954	0,259000	19,954	0,259000	19,954	0,259000	19,954	0,259000			19,954	0,259000
19,984	0,991000	19,984	0,994000	22,233	16,565000	22,228	16,600000	22,228	0,000000	22,233	0,470000	22,233	0,500000	22,228	21,700000			19,984	0,261000	19,984	0,261000	19,984	0,261000	19,984	0,261000			19,984	0,261000
20,014	1,038000	20,014	1,042000	22,266	16,568000	22,261	16,600000	22,261	0,000000	22,266	0,490000	22,266	0,500000	22,261	21,700000			20,014	0,262000	20,014	0,262000	20,014	0,262000	20,014	0,262000			20,014	0,262000
20,044	1,091000	20,044	1,095000	22,299	16,569000	22,295	16,600000	22,295	0,000000	22,299	0,470000	22,299	0,500000	22,295	21,700000			20,044	0,263000	20,044	0,263000	20,044	0,263000	20,044	0,263000			20,044	0,263000
20,074	1,139000	20,074	1,141000	22,333	16,574000	22,328	16,600000	22,328	0,000000	22,333	0,480000	22,333	0,500000	22,328	21,700000			20,074	0,264000	20,074	0,264000	20,074	0,264000	20,074	0,264000			20,074	0,264000
20,104	1,186000	20,104	1,190000	22,366	16,576000	22,361	16,600000	22,361	0,000000	22,366	0,470000	22,366	0,500000	22,361	21,700000			20,104	0,265000	20,104	0,265000	20,104	0,265000	20,104	0,265000			20,104	0,265000
20,134	1,227000	20,134	1,230000	22,399	16,578000	22,395	16,600000	22,395	0,000000	22,399	0,490000	22,399	0,500000	22,395	21,700000			20,134	0,267000	20,134	0,267000	20,134	0,267000	20,134	0,267000			20,134	0,267000
20,164	1,267000	20,164	1,271000	22,433	16,576000	22,428	16,600000	22,428	0,000000	22,433	0,490000	22,433	0,500000	22,428	21,700000			20,164	0,267000	20,164	0,267000	20,164	0,267000	20,164	0,267000			20,164	0,267000
20,194	1,303000	20,194	1,304000	22,466	16,574000	22,461	16,600000	22,461	0,000000	22,466	0,480000	22,466	0,500000	22,461	21,700000			20,194	0,268000	20,194	0,268000	20,194	0,268000	20,194	0,268000			20,194	0,268000
20,224	1,329000	20,224	1,331000	22,499	16,569000	22,495	16,600000	22,495	0,000000	22,499	0,480000	22,499	0,500000	22,495	21,700000			20,224	0,269000	20,224	0,269000	20,224	0,269000	20,224	0,269000			20,224	0,269000
20,254	1,358000	20,254	1,360000	22,533	16,567000	22,528	16,600000	22,528	0,000000	22,533	0,480000	22,533	0,500000	22,528	21,700000			20,254	0,270000	20,254	0,270000	20,254	0,270000	20,254	0,270000			20,254	0,270000
20,284	1,380000	20,284	1,381000	22,566	16,568000	22,561	16,600000	22,561	0,000000	22,566	0,490000	22,566	0,500000	22,561	21,700000			20,284	0,271000	20,284	0,271000	20,284	0,271000	20,284	0,271000			20,284	0,271000
20,314	1,411000	20,314	1,414000	22,599	16,574000	22,595	16,600000	22,595	0,000000	22,599	0,490000	22,599	0,500000	22,595	21,700000			20,314	0,272000	20,314	0,272000	20,314	0,272000	20,314	0,272000			20,314	0,272000
20,344	1,437000	20,344	1,439000	22,633	16,578000	22,628	16,600000	22,628	0,000000	22,633	0,490000	22,633	0,500000	22,628	21,700000			20,344	0,273000	20,344	0,273000	20,344	0,273000	20,344	0,273000			20,344	0,273000
20,374	1,469000	20,374	1,472000	22,666	16,578000	22,661	16,600000	22,661	0,000000	22,666	0,480000	22,666	0,500000	22,661	21,700000			20,374	0,274000	20,374	0,274000	20,374	0,274000	20,374	0,274000			20,374	0,274000
20,404	1,492000	20,404	1,493000	22,699	16,580000	22,695	16,600000	22,695	0,000000	22,699	0,490000	22,699	0,500000	22,695	21,700000			20,404	0,275000	20,404	0,275000	20,404	0,275000	20,404	0,275000			20,404	0,275000
20,434	1,503000	20,434	1,504000	22,733	16,577000	22,728	16,600000	22,728	0,000000	22,733	0,470000	22,733	0,500000	22,728	21,700000			20,434	0,277000	20,434	0,277000	20,434	0,277000	20,434	0,277000			20,434	0,277000
20,464	1,510000	20,464	1,510000	22,766	16,575000	22,761	16,600000	22,761	0,000000	22,766	0,480000	22,766	0,500000	22,761	21,700000			20,464	0,277000	20,464	0,277000	20,464	0,277000	20,464	0,277000			20,464	0,277000
20,494	1,499000	20,494	1,498000	22,799	16,570000	22,795	16,600000	22,795	0,000000	22,799	0,470000	22,799	0,500000	22,795	21,700000			20,494	0,278000	20,494	0,278000	20,494	0,278000	20,494	0,278000			20,494	0,278000
20,524	1,486000	20,524	1,483000	22,833	16,571000	22,828	16,600000	22,828	0,000000	22,833	0,480000	22,833	0,500000	22,828	21,700000			20,524	0,279000	20,524	0,279000	20,524	0,279000	20,524	0,279000			20,524	0,279000
20,554	1,446000	20,554	1,443000	22,866	16,564000	22,861	16,600000	22,861	0,000000	22,866	0,470000	22,866	0,500000	22,861	21,700000			20,554	0,280000	20,554	0,280000	20,554	0,280000	20,554	0,280000			20,554	0,280000
20,584	1,404000	20,584	1,399000	22,899	16,566000	22,895	16,600000	22,895	0,000000	22,899	0,490000	22,899	0,500000	22,895	21,700000			20,584	0,281000	20,584	0,281000	20,584	0,281000	20,584	0,281000			20,584	0,281000
20,614	1,350000	20,614	1,344000	22,933	16,564000	22,928	16,600000	22,928	0,000000	22,933	0,480000	22,933	0,500000	22,928	21,700000			20,614	0,282000	20,614	0,282000	20,614	0,282000	20,614	0,282000			20,614	0,282000
20,644	1,294000	20,644	1,288000	22,966	16,567000	22,961	16,600000	22,961	0,000000	22,966	0,490000	22,966	0,500000	22,961	21,700000			20,644	0,283000	20,644	0,283000	20,644	0,283000	20,644	0,283000			20,644	0,283000
20,674	1,234000	20,674	1,229000	22,999	16,566000	22,995	16,600000	22,995	0,000000	22,999	0,470000	22,999	0,500000	22,995	21,700000			20,674	0,285000	20,674	0,285000	20,674	0,285000	20,674	0,285000			20,674	0,285000
20,703	1,170000	20,703	1,163000	23,033	16,569000	23,028	16,600000	23,028	0,000000	23,033	0,490000	23,033	0,500000	23,028	21,700000			20,703	0,286000	20,703	0,286000	20,703	0,286000	20,703	0,286000			20,703	0,286000
20,733	1,112000	20,733	1,106000	23,066	16,566000	23,061	16,600000	23,061	0,000000	23,066	0,470000	23,066	0,500000	23,061	21,600000			20,733	0,287000	20,733	0,287000	20,733	0,287000	20,733	0,287000			20,733	0,287000
20,763	1,048000	20,763	1,042000	23,099	16,565000	23,095	16,600000	23,095	0,000000	23,099	0,490000	23,099	0,500000	23,095	21,600000			20,763	0,287000	20,763	0,287000	20,763	0,287000	20,763	0,287000			20,763	0,287000
20,793	0,993000	20,793	0,987000	23,133	16,560000	23,128	16,600000	23,128	0,000000	23,133	0,480000	23,133	0,500000	23,128	21,600000			20,793	0,288000	20,793	0,288000	20,793	0,288000	20,793	0,288000			20,793	0,288000
20,823	0,939000	20,823	0,932000	23,166	16,559000	23,161	16,600000	23,161	0,000000	23,166	0,480000	23,166	0,500000	23,161	21,600000			20,823	0,289000	20,823	0,289000	20,823	0,289000	20,823	0,289000			20,823	0,289000
20,853	0,892000	20,853	0,888000	23,199	16,561000	23,195	16,600000	23,195	0,000000	23,199	0,480000	23,199	0,500000	23,195	21,600000			20,853	0,290000	20,853	0,290000	20,853	0,290000	20,853	0,290000			20,853	0,290000
20,883	0,860000	20,883	0,857000	23,233	16,565000	23,228	16,600000	23,228	0,000000	23,233	0,480000	23,233	0,500000	23,228	21,600000			20,883	0,291000	20,883	0,291000	20,883	0,291000	20,883	0,291000			20,883	0,291000
20,913	0,828000	20,913	0,825000	23,266	16,569000	23,261	16,600000	23,261	0,000000	23,266	0,480000	23,266	0,500000	23,261	21,600000			20,913	0,292000	20,913	0,292000	20,913	0,292000	20,913	0,292000			20,913	0,292000
20,943	0,810000	20,943	0,808000	23,299	16,566000	23,295	16,600000	23,295	0,000000	23,299	0,490000	23,299	0,500000	23,295	21,600000			20,943	0,293000	20,943	0,293000	20,943	0,293000	20,943	0,293000			20,943	0,293000
20,973	0,790000	20,973	0,788000	23,333	16,564000	23,328	16,600000	23,328	0,000000	23,333	0,480000	23,333	0,500000	23,328	21,600000			20,973	0,294000	20,973	0,294000	20,973	0,294000	20,973	0,294000			20,973	0,294000
21,003	0,780000	21,003	0,780000	23,366	16,561000	23,361	16,600000	23,361	0,000000	23,366	0,470000	23,366	0,500000	23,361	21,600000			21,003	0,295000	21,003	0,295000	21,003	0,295000	21,003	0,295000			21,003	0,295000
21,033	0,771000	21,033	0,770000	23,399	16,563000	23,395	16,600000	23,395	0,000000	23,399	0,490000	23,399	0,500000	23,395	21,600000			21,033	0,297000	21,033	0,297000	21,033	0,297000	21,033	0,297000			21,033	0,297000
21,063	0,766000	21,063	0,767000	23,433	16,560000	23,428	16,600000	23,428	0,000000	23,433	0,470000	23,433	0,500000	23,428	21,600000			21,063	0,297000	21,063	0,297000	21,063	0,297000	21,063	0,297000			21,063	0,297000
21,093	0,767000	21,093	0,767000	23,466	16,563000	23,461	16,600000	23,461	0,000000	23,466	0,490000	23,466	0,500000	23,461	21,600000			21,093	0,298000	21,093	0,298000	21,093	0,298000	21,093	0,298000			21,093	0,298000
21,123	0,770000	21,123	0,769000	23,499	16,561000	23,495	16,600000	23,495	0,000000	23,499	0,470000	23,499	0,500000	23,495	21,600000			21,123	0,299000	21,123	0,299000	21,123	0,299000	21,123	0,299000			21,123	0,299000
21,153	0,776000	21,153	0,776000	23,533	16,562000	23,528	16,600000	23,528	0,000000	23,533	0,490000	23,533	0,500000	23,528	21,600000			21,153	0,300000	21,153	0,300000	21,153	0,300000	21,153	0,300000			21,153	0,300000
21,183	0,775000	21,183	0,775000	23,566	16,558000	23,561	16,600000	23,561	0,000000	23,566	0,480000	23,566	0,500000	23,561	21,600000			21,183	0,301000	21,183	0,301000	21,183	0,301000	21,183	0,301000			21,183	0,301000
21,213	0,772000	21,213	0,771000	23,599	16,557000	23,595	16,600000	23,595	0,000000	23,599	0,480000	23,599	0,500000	23,595	21,600000			21,213	0,302000	21,213	0,302000	21,213	0,302000	21,213	0,302000			21,213	0,302000
21,243	0,761000	21,243	0,761000	23,633	16,555000	23,628	16,600000	23,628	0,000000	23,633	0,470000	23,633	0,500000	23,628	21,600000			21,243	0,303000	21,243	0,303000	21,243	0,303000	21,243	0,303000			21,243	0,303000
21,273	0,747000	21,273	0,747000	23,666	16,563000	23,661	16,600000	23,661	0,000000	23,666	0,480000	23,666	0,500000	23,661	21,600000			21,273	0,304000	21,273	0,304000	21,273	0,304000	21,273	0,304000			21,273	0,304000
21,303	0,731000	21,303	0,731000	23,699	16,567000	23,694	16,600000	23,694	0,000000	23,699	0,480000	23,699	0,500000	23,694	21,600000			21,303	0,305000	21,303	0,305000	21,303	0,305000	21,303	0,305000			21,303	0,305000
21,333	0,711000	21,333	0,710000	23,733	16,570000	23,728	16,600000	23,728	0,000000	23,733	0,480000	23,733	0,500000	23,728	21,600000			21,333	0,306000	21,333	0,306000	21,333	0,306000	21,333	0,306000			21,333	0,306000
21,363	0,694000	21,363	0,695000	23,766	16,566000	23,761	16,600000	23,761	0,000000	23,766	0,480000	23,766	0,500000	23,761	21,600000			21,363	0,306000	21,363	0,306000	21,363	0,306000	21,363	0,306000			21,363	0,306000
21,393	0,678000	21,393	0,677000	23,799	16,570000	23,794	16,600000	23,794	0,000000	23,799	0,490000	23,799	0,500000	23,794	21,600000			21,393	0,307000	21,393	0,307000	21,393	0,307000	21,393	0,307000			21,393	0,307000
21,423	0,666000	21,423	0,666000	23,833	16,572000	23,828	16,600000	23,828	0,000000	23,833	0,480000	23,833	0,500000	23,828	21,600000			21,423	0,308000	21,423	0,308000	21,423	0,308000	21,423	0,308000			21,423	0,308000
21,453	0,662000	21,453	0,661000	23,866	16,574000	23,861	16,600000	23,861	0,000000	23,866	0,470000	23,866	0,500000	23,861	21,600000			21,453	0,309000	21,453	0,309000	21,453	0,309000	21,453	0,309000			21,453	0,309000
21,482	0,656000	21,482	0,656000	23,899	16,575000	23,894	16,600000	23,894	0,000000	23,899	0,480000	23,899	0,500000	23,894	21,600000			21,482	0,310000	21,482	0,310000	21,482	0,310000	21,482	0,310000			21,482	0,310000
21,512	0,657000	21,512	0,658000	23,933	16,575000	23,928	16,600000	23,928	0,000000	23,933	0,480000	23,933	0,500000	23,928	21,600000			21,512	0,311000	21,512	0,311000	21,512	0,311000	21,512	0,311000			21,512	0,311000
21,542	0,651000	21,542	0,650000	23,966	16,576000	23,961	16,600000	23,961	0,000000	23,966	0,480000	23,966	0,500000	23,961	21,600000			21,542	0,312000	21,542	0,312000	21,542	0,312000	21,542	0,312000			21,542	0,312000
21,572	0,650000	21,572	0,651000	23,999	16,576000	23,994	16,600000	23,994	0,000000	23,999	0,470000	23,999	0,500000	23,994	21,600000			21,572	0,313000	21,572	0,313000	21,572	0,313000	21,572	0,313000			21,572	0,313000
21,602	0,647000	21,602	0,647000	24,033	16,579000	24,028	16,600000	24,028	0,000000	24,033	0,500000	24,033	0,500000	24,028	21,600000			21,602	0,314000	21,602	0,314000	21,602	0,314000	21,602	0,314000			21,602	0,314000
21,632	0,642000	21,632	0,642000	24,066	16,577000	24,061	16,600000	24,061	0,000000	24,066	0,480000	24,066	0,500000	24,061	21,600000			21,632	0,315000	21,632	0,315000	21,632	0,315000	21,632	0,315000			21,632	0,315000
21,662	0,638000	21,662	0,638000	24,099	16,579000	24,094	16,600000	24,094	0,000000	24,099	0,490000	24,099	0,500000	24,094	21,600000			21,662	0,315000	21,662	0,315000	21,662	0,315000	21,662	0,315000			21,662	0,315000
21,692	0,626000	21,692	0,626000	24,133	16,577000	24,128	16,600000	24,128	0,000000	24,133	0,480000	24,133	0,500000	24,128	21,600000			21,692	0,316000	21,692	0,316000	21,692	0,316000	21,692	0,316000			21,692	0,316000
21,722	0,623000	21,722	0,622000	24,166	16,580000	24,161	16,600000	24,161	0,000000	24,166	0,490000	24,166	0,500000	24,161	21,600000			21,722	0,317000	21,722	0,317000	21,722	0,317000	21,722	0,317000			21,722	0,317000
21,752	0,606000	21,752	0,606000	24,199	16,577000	24,194	16,600000	24,194	0,000000	24,199	0,470000	24,199	0,500000	24,194	21,600000			21,752	0,318000	21,752	0,318000	21,752	0,318000	21,752	0,318000			21,752	0,318000
21,782	0,599000	21,782	0,599000	24,233	16,579000	24,228	16,600000	24,228	0,000000	24,233	0,490000	24,233	0,500000	24,228	21,600000			21,782	0,319000	21,782	0,319000	21,782	0,319000	21,782	0,319000			21,782	0,319000
21,812	0,582000	21,812	0,581000	24,266	16,576000	24,261	16,600000	24,261	0,000000	24,266	0,480000	24,266	0,500000	24,261	21,600000			21,812	0,320000	21,812	0,320000	21,812	0,320000	21,812	0,320000			21,812	0,320000
21,842	0,569000	21,842	0,569000	24,299	16,581000	24,294	16,600000	24,294	0,000000	24,299	0,500000	24,299	0,500000	24,294	21,600000			21,842	0,321000	21,842	0,321000	21,842	0,321000	21,842	0,321000			21,842	0,321000
21,872	0,558000	21,872	0,557000	24,333	16,580000	24,328	16,600000	24,328	0,000000	24,333	0,470000	24,333	0,500000	24,328	21,600000			21,872	0,322000	21,872	0,322000	21,872	0,322000	21,872	0,322000			21,872	0,322000
21,902	0,542000	21,902	0,542000	24,366	16,584000	24,361	16,600000	24,361	0,000000	24,366	0,480000	24,366	0,500000	24,361	21,600000			21,902	0,323000	21,902	0,323000	21,902	0,323000	21,902	0,323000			21,902	0,323000
21,932	0,536000	21,932	0,536000	24,399	16,580000	24,394	16,600000	24,394	0,000000	24,399	0,490000	24,399	0,500000	24,394	21,600000			21,932	0,324000	21,932	0,324000	21,932	0,324000	21,932	0,324000			21,932	0,324000
21,962	0,521000	21,962	0,521000	24,433	16,579000	24,428	16,600000	24,428	0,000000	24,433	0,480000	24,433	0,500000	24,428	21,600000			21,962	0,324000	21,962	0,324000	21,962	0,324000	21,962	0,324000			21,962	0,324000
21,992	0,517000	21,992	0,516000	24,466	16,576000	24,461	16,600000	24,461	0,000000	24,466	0,490000	24,466	0,500000	24,461	21,600000			21,992	0,325000	21,992	0,325000	21,992	0,325000	21,992	0,325000			21,992	0,325000
22,022	0,505000	22,022	0,505000	24,499	16,580000	24,494	16,600000	24,494	0,000000	24,499	0,480000	24,499	0,500000	24,494	21,600000			22,022	0,326000	22,022	0,326000	22,022	0,326000	22,022	0,326000			22,022	0,326000
22,052	0,501000	22,052	0,500000	24,533	16,581000	24,528	16,600000	24,528	0,000000	24,533	0,490000	24,533	0,500000	24,528	21,600000			22,052	0,327000	22,052	0,327000	22,052	0,327000	22,052	0,327000			22,052	0,327000
22,082	0,497000	22,082	0,496000	24,566	16,580000	24,561	16,600000	24,561	0,000000	24,566	0,480000	24,566	0,500000	24,561	21,600000			22,082	0,328000	22,082	0,328000	22,082	0,328000	22,082	0,328000			22,082	0,328000
22,112	0,491000	22,112	0,492000	24,599	16,579000	24,594	16,600000	24,594	0,000000	24,599	0,480000	24,599	0,500000	24,594	21,600000			22,112	0,329000	22,112	0,329000	22,112	0,329000	22,112	0,329000			22,112	0,329000
22,142	0,496000	22,142	0,496000	24,633	16,577000	24,628	16,600000	24,628	0,000000	24,633	0,480000	24,633	0,500000	24,628	21,600000			22,142	0,330000	22,142	0,330000	22,142	0,330000	22,142	0,330000			22,142	0,330000
22,172	0,494000	22,172	0,494000	24,666	16,575000	24,661	16,600000	24,661	0,000000	24,666	0,490000	24,666	0,500000	24,661	21,600000			22,172	0,331000	22,172	0,331000	22,172	0,331000	22,172	0,331000			22,172	0,331000
22,202	0,502000	22,202	0,502000	24,699	16,573000	24,694	16,600000	24,694	0,000000	24,699	0,490000	24,699	0,500000	24,694	21,600000			22,202	0,331000	22,202	0,331000	22,202	0,331000	22,202	0,331000			22,202	0,331000
22,232	0,503000	22,232	0,502000	24,733	16,578000	24,728	16,600000	24,728	0,000000	24,733	0,490000	24,733	0,500000	24,728	21,600000			22,232	0,332000	22,232	0,332000	22,232	0,332000	22,232	0,332000			22,232	0,332000
22,261	0,506000	22,261	0,506000	24,766	16,579000	24,761	16,600000	24,761	0,000000	24,766	0,480000	24,766	0,500000	24,761	21,600000			22,261	0,332000	22,261	0,332000	22,261	0,332000	22,261	0,332000			22,261	0,332000
22,291	0,510000	22,291	0,510000	24,799	16,583000	24,794	16,600000	24,794	0,000000	24,799	0,490000	24,799	0,500000	24,794	21,600000			22,291	0,333000	22,291	0,333000	22,291	0,333000	22,291	0,333000			22,291	0,333000
22,321	0,511000	22,321	0,511000	24,833	16,582000	24,828	16,600000	24,828	0,000000	24,833	0,470000	24,833	0,500000	24,828	21,600000			22,321	0,334000	22,321	0,334000	22,321	0,334000	22,321	0,334000			22,321	0,334000
22,351	0,519000	22,351	0,520000	24,866	16,588000	24,861	16,600000	24,861	0,000000	24,866	0,500000	24,866	0,500000	24,861	21,600000			22,351	0,335000	22,351	0,335000	22,351	0,335000	22,351	0,335000			22,351	0,335000
22,381	0,519000	22,381	0,519000	24,899	16,585000	24,894	16,600000	24,894	0,000000	24,899	0,470000	24,899	0,500000	24,894	21,600000			22,381	0,336000	22,381	0,336000	22,381	0,336000	22,381	0,336000			22,381	0,336000
22,411	0,524000	22,411	0,524000	24,933	16,585000	24,928	16,600000	24,928	0,000000	24,933	0,490000	24,933	0,500000	24,928	21,600000			22,411	0,337000	22,411	0,337000	22,411	0,337000	22,411	0,337000			22,411	0,337000
22,441	0,524000	22,441	0,523000	24,966	16,577000	24,961	16,600000	24,961	0,000000	24,966	0,470000	24,966	0,500000	24,961	21,600000			22,441	0,338000	22,441	0,338000	22,441	0,338000	22,441	0,338000			22,441	0,338000
22,471	0,523000	22,471	0,523000	24,999	16,579000	24,994	16,600000	24,994	0,000000	24,999	0,480000	24,999	0,500000	24,994	21,600000			22,471	0,339000	22,471	0,339000	22,471	0,339000	22,471	0,339000			22,471	0,339000
22,501	0,525000	22,501	0,524000	25,033	16,578000	25,028	16,600000	25,028	0,000000	25,033	0,480000	25,033	0,500000	25,028	21,600000			22,501	0,340000	22,501	0,340000	22,501	0,340000	22,501	0,340000			22,501	0,340000
22,531	0,517000	22,531	0,517000	25,066	16,580000	25,061	16,600000	25,061	0,000000	25,066	0,490000	25,066	0,500000	25,061	21,600000			22,531	0,341000	22,531	0,341000	22,531	0,341000	22,531	0,341000			22,531	0,341000
22,561	0,516000	22,561	0,516000	25,099	16,578000	25,094	16,600000	25,094	0,000000	25,099	0,480000	25,099	0,500000	25,094	21,600000			22,561	0,341000	22,561	0,341000	22,561	0,341000	22,561	0,341000			22,561	0,341000
22,591	0,507000	22,591	0,506000	25,133	16,578000	25,127	16,600000	25,127	0,000000	25,133	0,490000	25,133	0,500000	25,127	21,600000			22,591	0,341000	22,591	0,341000	22,591	0,341000	22,591	0,341000			22,591	0,341000
22,621	0,503000	22,621	0,503000	25,166	16,574000	25,161	16,600000	25,161	0,000000	25,166	0,480000	25,166	0,500000	25,161	21,600000			22,621	0,342000	22,621	0,342000	22,621	0,342000	22,621	0,342000			22,621	0,342000
22,651	0,494000	22,651	0,492000	25,199	16,572000	25,194	16,600000	25,194	0,000000	25,199	0,480000	25,199	0,500000	25,194	21,600000			22,651	0,343000	22,651	0,343000	22,651	0,343000	22,651	0,343000			22,651	0,343000
22,681	0,485000	22,681	0,485000	25,233	16,572000	25,227	16,600000	25,227	0,000000	25,233	0,480000	25,233	0,500000	25,227	21,600000			22,681	0,344000	22,681	0,344000	22,681	0,344000	22,681	0,344000			22,681	0,344000
22,711	0,473000	22,711	0,472000	25,266	16,572000	25,261	16,600000	25,261	0,000000	25,266	0,480000	25,266	0,500000	25,261	21,600000			22,711	0,345000	22,711	0,345000	22,711	0,345000	22,711	0,345000			22,711	0,345000
22,741	0,458000	22,741	0,457000	25,299	16,574000	25,294	16,600000	25,294	0,000000	25,299	0,500000	25,299	0,500000	25,294	21,600000			22,741	0,346000	22,741	0,346000	22,741	0,346000	22,741	0,346000			22,741	0,346000
22,771	0,448000	22,771	0,447000	25,333	16,575000	25,327	16,600000	25,327	0,000000	25,333	0,480000	25,333	0,500000	25,327	21,600000			22,771	0,346000	22,771	0,346000	22,771	0,346000	22,771	0,346000			22,771	0,346000
22,801	0,432000	22,801	0,431000	25,366	16,580000	25,361	16,600000	25,361	0,000000	25,366	0,490000	25,366	0,500000	25,361	21,600000			22,801	0,347000	22,801	0,347000	22,801	0,347000	22,801	0,347000			22,801	0,347000
22,831	0,423000	22,831	0,422000	25,399	16,582000	25,394	16,600000	25,394	0,000000	25,399	0,480000	25,399	0,500000	25,394	21,600000			22,831	0,348000	22,831	0,348000	22,831	0,348000	22,831	0,348000			22,831	0,348000
22,861	0,410000	22,861	0,408000	25,433	16,585000	25,427	16,600000	25,427	0,000000	25,433	0,500000	25,433	0,500000	25,427	21,600000			22,861	0,348000	22,861	0,348000	22,861	0,348000	22,861	0,348000			22,861	0,348000
22,891	0,399000	22,891	0,399000	25,466	16,586000	25,461	16,600000	25,461	0,000000	25,466	0,480000	25,466	0,500000	25,461	21,600000			22,891	0,349000	22,891	0,349000	22,891	0,349000	22,891	0,349000			22,891	0,349000
22,921	0,393000	22,921	0,392000	25,499	16,593000	25,494	16,600000	25,494	0,000000	25,499	0,490000	25,499	0,500000	25,494	21,600000			22,921	0,350000	22,921	0,350000	22,921	0,350000	22,921	0,350000			22,921	0,350000
22,951	0,379000	22,951	0,379000	25,533	16,594000	25,527	16,600000	25,527	0,000000	25,533	0,480000	25,533	0,500000	25,527	21,600000			22,951	0,351000	22,951	0,351000	22,951	0,351000	22,951	0,351000			22,951	0,351000
22,981	0,378000	22,981	0,378000	25,566	16,598000	25,561	16,600000	25,561	0,000000	25,566	0,490000	25,566	0,500000	25,561	21,600000			22,981	0,352000	22,981	0,352000	22,981	0,352000	22,981	0,352000			22,981	0,352000
23,011	0,367000	23,011	0,365000	25,599	16,594000	25,594	16,600000	25,594	0,000000	25,599	0,470000	25,599	0,500000	25,594	21,600000			23,011	0,352000	23,011	0,352000	23,011	0,352000	23,011	0,352000			23,011	0,352000
23,040	0,362000	23,040	0,361000	25,633	16,597000	25,627	16,600000	25,627	0,000000	25,633	0,490000	25,633	0,500000	25,627	21,600000			23,040	0,353000	23,040	0,353000	23,040	0,353000	23,040	0,353000			23,040	0,353000
23,070	0,353000	23,070	0,351000	25,666	16,597000	25,661	16,600000	25,661	0,000000	25,666	0,470000	25,666	0,500000	25,661	21,600000			23,070	0,353000	23,070	0,353000	23,070	0,353000	23,070	0,353000			23,070	0,353000
23,100	0,346000	23,100	0,346000	25,699	16,602000	25,694	16,600000	25,694	0,000000	25,699	0,490000	25,699	0,500000	25,694	21,600000			23,100	0,346000	23,100	0,346000	23,100	0,346000	23,100	0,346000			23,100	0,346000
23,130	0,348000	23,130	0,348000	25,733	16,601000	25,727	16,600000	25,727	0,000000	25,733	0,470000	25,733	0,500000	25,727	21,600000			23,130	0,348000	23,130	0,348000	23,130	0,348000	23,130	0,348000			23,130	0,348000
23,160	0,340000	23,160	0,339000	25,766	16,605000	25,761	16,600000	25,761	0,000000	25,766	0,480000	25,766	0,500000	25,761	21,600000			23,160	0,340000	23,160	0,340000	23,160	0,340000	23,160	0,340000			23,160	0,340000
23,190	0,342000	23,190	0,341000	25,799	16,604000	25,794	16,600000	25,794	0,000000	25,799	0,500000	25,799	0,500000	25,794	21,600000			23,190	0,342000	23,190	0,342000	23,190	0,342000	23,190	0,342000			23,190	0,342000
23,220	0,332000	23,220	0,330000	25,833	16,604000	25,827	16,600000	25,827	0,000000	25,833	0,480000	25,833	0,500000	25,827	21,600000			23,220	0,332000	23,220	0,332000	23,220	0,332000	23,220	0,332000			23,220	0,332000
23,250	0,329000	23,250	0,330000	25,866	16,602000	25,861	16,600000	25,861	0,000000	25,866	0,470000	25,866	0,500000	25,861	21,600000			23,250	0,329000	23,250	0,329000	23,250	0,329000	23,250	0,329000			23,250	0,329000
23,280	0,328000	23,280	0,326000	25,899	16,601000	25,894	16,600000	25,894	0,000000	25,899	0,480000	25,899	0,500000	25,894	21,600000			23,280	0,328000	23,280	0,328000	23,280	0,328000	23,280	0,328000			23,280	0,328000
23,310	0,324000	23,310	0,324000	25,933	16,602000	25,927	16,600000	25,927	0,000000	25,933	0,490000	25,933	0,500000	25,927	21,600000			23,310	0,324000	23,310	0,324000	23,310	0,324000	23,310	0,324000			23,310	0,324000
23,340	0,328000	23,340	0,328000	25,966	16,603000	25,961	16,600000	25,961	0,000000	25,966	0,480000	25,966	0,500000	25,961	21,600000			23,340	0,328000	23,340	0,328000	23,340	0,328000	23,340	0,328000			23,340	0,328000
23,370	0,319000	23,370	0,319000	25,999	16,604000	25,994	16,600000	25,994	0,000000	25,999	0,480000	25,999	0,500000	25,994	21,600000			23,370	0,319000	23,370	0,319000	23,370	0,319000	23,370	0,319000			23,370	0,319000
23,400	0,322000	23,400	0,323000	26,033	16,602000	26,027	16,600000	26,027	0,000000	26,033	0,480000	26,033	0,500000	26,027	21,600000			23,400	0,322000	23,400	0,322000	23,400	0,322000	23,400	0,322000			23,400	0,322000
23,430	0,317000	23,430	0,317000	26,066	16,605000	26,061	16,600000	26,061	0,000000	26,066	0,500000	26,066	0,500000	26,061	21,600000			23,430	0,317000	23,430	0,317000	23,430	0,317000	23,430	0,317000			23,430	0,317000
23,460	0,321000	23,460	0,321000	26,099	16,604000	26,094	16,600000	26,094	0,000000	26,099	0,480000	26,099	0,500000	26,094	21,600000			23,460	0,321000	23,460	0,321000	23,460	0,321000	23,460	0,321000			23,460	0,321000
23,490	0,321000	23,490	0,322000	26,133	16,606000	26,127	16,600000	26,127	0,000000	26,133	0,490000	26,133	0,500000	26,127	21,600000			23,490	0,321000	23,490	0,321000	23,490	0,321000	23,490	0,321000			23,490	0,321000
23,520	0,322000	23,520	0,323000	26,166	16,598000	26,161	16,600000	26,161	0,000000	26,166	0,480000	26,166	0,500000	26,161	21,600000			23,520	0,322000	23,520	0,322000	23,520	0,322000	23,520	0,322000			23,520	0,322000
23,550	0,328000	23,550	0,327000	26,199	16,596000	26,194	16,600000	26,194	0,000000	26,199	0,500000	26,199	0,500000	26,194	21,600000			23,550	0,328000	23,550	0,328000	23,550	0,328000	23,550	0,328000			23,550	0,328000
23,580	0,324000	23,580	0,324000	26,233	16,588000	26,227	16,600000	26,227	0,000000	26,233	0,470000	26,233	0,500000	26,227	21,600000			23,580	0,324000	23,580	0,324000	23,580	0,324000	23,580	0,324000			23,580	0,324000
23,610	0,332000	23,610	0,333000															23,610	0,332000	23,610	0,332000	23,610	0,332000	23,610	0,332000			23,610	0,332000
23,640	0,333000	23,640	0,334000															23,640	0,333000	23,640	0,333000	23,640	0,333000	23,640	0,333000			23,640	0,333000
23,670	0,344000	23,670	0,344000															23,670	0,344000	23,670	0,344000	23,670	0,344000	23,670	0,344000			23,670	0,344000
23,700	0,350000	23,700	0,349000															23,700	0,350000	23,700	0,350000	23,700	0,350000	23,700	0,350000			23,700	0,350000
23,730	0,356000	23,730	0,355000															23,730	0,356000	23,730	0,356000	23,730	0,356000	23,730	0,356000			23,730	0,356000
23,760	0,364000	23,760	0,364000															23,760	0,364000	23,760	0,364000	23,760	0,364000	23,760	0,364000			23,760	0,364000
23,790	0,364000	23,790	0,365000															23,790	0,364000	23,790	0,364000	23,790	0,364000	23,790	0,364000			23,790	0,364000
23,819	0,376000	23,819	0,376000															23,819	0,371000	23,819	0,371000	23,819	0,371000	23,819	0,371000			23,819	0,371000
23,849	0,377000	23,849	0,377000															23,849	0,372000	23,849	0,372000	23,849	0,372000	23,849	0,372000			23,849	0,372000
23,879	0,386000	23,879	0,386000															23,879	0,372000	23,879	0,372000	23,879	0,372000	23,879	0,372000			23,879	0,372000
23,909	0,391000	23,909	0,391000															23,909	0,373000	23,909	0,373000	23,909	0,373000	23,909	0,373000			23,909	0,373000
23,939	0,393000	23,939	0,393000															23,939	0,374000	23,939	0,374000	23,939	0,374000	23,939	0,374000			23,939	0,374000
23,969	0,402000	23,969	0,403000															23,969	0,375000	23,969	0,375000	23,969	0,375000	23,969	0,375000			23,969	0,375000
23,999	0,402000	23,999	0,401000															23,999	0,375000	23,999	0,375000	23,999	0,375000	23,999	0,375000			23,999	0,375000
24,029	0,409000	24,029	0,409000															24,029	0,376000	24,029	0,376000	24,029	0,376000	24,029	0,376000			24,029	0,376000
24,059	0,407000	24,059	0,408000															24,059	0,376000	24,059	0,376000	24,059	0,376000	24,059	0,376000			24,059	0,376000
24,089	0,413000	24,089	0,413000															24,089	0,377000	24,089	0,377000	24,089	0,377000	24,089	0,377000			24,089	0,377000
24,119	0,416000	24,119	0,416000															24,119	0,377000	24,119	0,377000	24,119	0,377000	24,119	0,377000			24,119	0,377000
24,149	0,414000	24,149	0,414000															24,149	0,378000	24,149	0,378000	24,149	0,378000	24,149	0,378000			24,149	0,378000
24,179	0,418000	24,179	0,418000															24,179	0,379000	24,179	0,379000	24,179	0,379000	24,179	0,379000			24,179	0,379000
24,209	0,414000	24,209	0,414000															24,209	0,379000	24,209	0,379000	24,209	0,379000	24,209	0,379000			24,209	0,379000
24,239	0,424000	24,239	0,424000															24,239	0,380000	24,239	0,380000	24,239	0,380000	24,239	0,380000			24,239	0,380000
24,269	0,423000	24,269	0,423000															24,269	0,381000	24,269	0,381000	24,269	0,381000	24,269	0,381000			24,269	0,381000
24,299	0,429000	24,299	0,429000															24,299	0,381000	24,299	0,381000	24,299	0,381000	24,299	0,381000			24,299	0,381000
24,329	0,431000	24,329	0,431000															24,329	0,382000	24,329	0,382000	24,329	0,382000	24,329	0,382000			24,329	0,382000
24,359	0,428000	24,359	0,428000															24,359	0,382000	24,359	0,382000	24,359	0,382000	24,359	0,382000			24,359	0,382000
24,389	0,434000	24,389	0,433000															24,389	0,383000	24,389	0,383000	24,389	0,383000	24,389	0,383000			24,389	0,383000
24,419	0,430000	24,419	0,430000															24,419	0,383000	24,419	0,383000	24,419	0,383000	24,419	0,383000			24,419	0,383000
24,449	0,437000	24,449	0,437000															24,449	0,384000	24,449	0,384000	24,449	0,384000	24,449	0,384000			24,449	0,384000
24,479	0,433000	24,479	0,434000															24,479	0,384000	24,479	0,384000	24,479	0,384000	24,479	0,384000			24,479	0,384000
24,509	0,436000	24,509	0,436000															24,509	0,385000	24,509	0,385000	24,509	0,385000	24,509	0,385000			24,509	0,385000
24,539	0,435000	24,539	0,435000															24,539	0,386000	24,539	0,386000	24,539	0,386000	24,539	0,386000			24,539	0,386000
24,569	0,433000	24,569	0,433000															24,569	0,386000	24,569	0,386000	24,569	0,386000	24,569	0,386000			24,569	0,386000
24,598	0,436000	24,598	0,436000															24,598	0,387000	24,598	0,387000	24,598	0,387000	24,598	0,387000			24,598	0,387000
24,628	0,432000	24,628	0,432000															24,628	0,387000	24,628	0,387000	24,628	0,387000	24,628	0,387000			24,628	0,387000
24,658	0,438000	24,658	0,437000															24,658	0,387000	24,658	0,387000	24,658	0,387000	24,658	0,387000			24,658	0,387000
24,688	0,434000	24,688	0,435000															24,688	0,388000	24,688	0,388000	24,688	0,388000	24,688	0,388000			24,688	0,388000
24,718	0,438000	24,718	0,439000															24,718	0,388000	24,718	0,388000	24,718	0,388000	24,718	0,388000			24,718	0,388000
24,748	0,440000	24,748	0,440000															24,748	0,389000	24,748	0,389000	24,748	0,389000	24,748	0,389000			24,748	0,389000
24,778	0,438000	24,778	0,438000															24,778	0,390000	24,778	0,390000	24,778	0,390000	24,778	0,390000			24,778	0,390000
24,808	0,439000	24,808	0,439000															24,808	0,390000	24,808	0,390000	24,808	0,390000	24,808	0,390000			24,808	0,390000
24,838	0,433000	24,838	0,433000															24,838	0,391000	24,838	0,391000	24,838	0,391000	24,838	0,391000			24,838	0,391000
24,868	0,439000	24,868	0,439000															24,868	0,391000	24,868	0,391000	24,868	0,391000	24,868	0,391000			24,868	0,391000
24,898	0,437000	24,898	0,437000															24,898	0,392000	24,898	0,392000	24,898	0,392000	24,898	0,392000			24,898	0,392000
24,928	0,441000	24,928	0,441000															24,928	0,392000	24,928	0,392000	24,928	0,392000	24,928	0,392000			24,928	0,392000
24,958	0,442000	24,958	0,442000															24,958	0,392000	24,958	0,392000	24,958	0,392000	24,958	0,392000			24,958	0,392000
24,988	0,441000	24,988	0,442000															24,988	0,393000	24,988	0,393000	24,988	0,393000	24,988	0,393000			24,988	0,393000
25,018	0,447000	25,018	0,447000															25,018	0,393000	25,018	0,393000	25,018	0,393000	25,018	0,393000			25,018	0,393000
25,048	0,443000	25,048	0,443000															25,048	0,394000	25,048	0,394000	25,048	0,394000	25,048	0,394000			25,048	0,394000
25,078	0,447000	25,078	0,446000															25,078	0,394000	25,078	0,394000	25,078	0,394000	25,078	0,394000			25,078	0,394000
25,108	0,442000	25,108	0,442000															25,108	0,395000	25,108	0,395000	25,108	0,395000	25,108	0,395000			25,108	0,395000
25,138	0,446000	25,138	0,447000															25,138	0,395000	25,138	0,395000	25,138	0,395000	25,138	0,395000			25,138	0,395000
25,168	0,450000	25,168	0,450000															25,168	0,396000	25,168	0,396000	25,168	0,396000	25,168	0,396000			25,168	0,396000
25,198	0,450000	25,198	0,451000															25,198	0,396000	25,198	0,396000	25,198	0,396000	25,198	0,396000			25,198	0,396000
25,228	0,456000	25,228	0,455000															25,228	0,396000	25,228	0,396000	25,228	0,396000	25,228	0,396000			25,228	0,396000
25,258	0,451000	25,258	0,451000															25,258	0,396000	25,258	0,396000	25,258	0,396000	25,258	0,396000			25,258	0,396000
25,288	0,456000	25,288	0,457000															25,288	0,397000	25,288	0,397000	25,288	0,397000	25,288	0,397000			25,288	0,397000
25,318	0,456000	25,318	0,456000															25,318	0,397000	25,318	0,397000	25,318	0,397000	25,318	0,397000			25,318	0,397000
25,348	0,461000	25,348	0,462000															25,348	0,398000	25,348	0,398000	25,348	0,398000	25,348	0,398000			25,348	0,398000
25,377	0,468000	25,377	0,467000															25,377	0,398000	25,377	0,398000	25,377	0,398000	25,377	0,398000			25,377	0,398000
25,407	0,469000	25,407	0,470000															25,407	0,398000	25,407	0,398000	25,407	0,398000	25,407	0,398000			25,407	0,398000
25,437	0,479000	25,437	0,479000															25,437	0,399000	25,437	0,399000	25,437	0,399000	25,437	0,399000			25,437	0,399000
25,467	0,479000	25,467	0,481000															25,467	0,399000	25,467	0,399000	25,467	0,399000	25,467	0,399000			25,467	0,399000
25,497	0,495000	25,497	0,496000															25,497	0,399000	25,497	0,399000	25,497	0,399000	25,497	0,399000			25,497	0,399000
25,527	0,510000	25,527	0,510000															25,527	0,400000	25,527	0,400000	25,527	0,400000	25,527	0,400000			25,527	0,400000
25,557	0,531000	25,557	0,534000															25,557	0,400000	25,557	0,400000	25,557	0,400000	25,557	0,400000			25,557	0,400000
25,587	0,558000	25,587	0,560000															25,587	0,400000	25,587	0,400000	25,587	0,400000	25,587	0,400000			25,587	0,400000
25,617	0,588000	25,617	0,592000															25,617	0,400000	25,617	0,400000	25,617	0,400000	25,617	0,400000			25,617	0,400000
25,647	0,637000	25,647	0,640000															25,647	0,401000	25,647	0,401000	25,647	0,401000	25,647	0,401000			25,647	0,401000
25,677	0,690000	25,677	0,696000															25,677	0,401000	25,677	0,401000	25,677	0,401000	25,677	0,401000			25,677	0,401000
25,707	0,768000	25,707	0,774000															25,707	0,401000	25,707	0,401000	25,707	0,401000	25,707	0,401000			25,707	0,401000
25,737	0,864000	25,737	0,875000															25,737	0,401000	25,737	0,401000	25,737	0,401000	25,737	0,401000			25,737	0,401000
25,767	0,992000	25,767	1,006000															25,767	0,401000	25,767	0,401000	25,767	0,401000	25,767	0,401000			25,767	0,401000
25,797	1,148000	25,797	1,166000															25,797	0,402000	25,797	0,402000	25,797	0,402000	25,797	0,402000			25,797	0,402000
25,827	1,335000	25,827	1,356000															25,827	0,402000	25,827	0,402000	25,827	0,402000	25,827	0,402000			25,827	0,402000
25,857	1,568000	25,857	1,591000															25,857	0,402000	25,857	0,402000	25,857	0,402000	25,857	0,402000			25,857	0,402000
25,887	1,843000	25,887	1,875000															25,887	0,402000	25,887	0,402000	25,887	0,402000	25,887	0,402000			25,887	0,402000
25,917	2,173000	25,917	2,207000															25,917	0,402000	25,917	0,402000	25,917	0,402000	25,917	0,402000			25,917	0,402000
25,947	2,557000	25,947	2,602000															25,947	0,402000	25,947	0,402000	25,947	0,402000	25,947	0,402000			25,947	0,402000
25,977	2,997000	25,977	3,038000															25,977	0,402000	25,977	0,402000	25,977	0,402000	25,977	0,402000			25,977	0,402000
26,007	3,501000	26,007	3,560000															26,007	0,402000	26,007	0,402000	26,007	0,402000	26,007	0,402000			26,007	0,402000
26,037	4,057000	26,037	4,103000															26,037	0,402000	26,037	0,402000	26,037	0,402000	26,037	0,402000			26,037	0,402000
26,067	4,661000	26,067	4,733000															26,067	0,402000	26,067	0,402000	26,067	0,402000	26,067	0,402000			26,067	0,402000
26,097	5,303000	26,097	5,369000															26,097	0,402000	26,097	0,402000	26,097	0,402000	26,097	0,402000			26,097	0,402000
26,127	5,998000	26,127	6,070000															26,127	0,402000	26,127	0,402000	26,127	0,402000	26,127	0,402000			26,127	0,402000
26,156	6,697000	26,156	6,782000															26,156	0,402000	26,156	0,402000	26,156	0,402000	26,156	0,402000			26,156	0,402000
26,186	7,432000	26,186	7,506000															26,186	0,402000	26,186	0,402000	26,186	0,402000	26,186	0,402000			26,186	0,402000
26,216	8,149000	26,216	8,220000															26,216	0,402000	26,216	0,402000	26,216	0,402000	26,216	0,402000			26,216	0,402000
