# Supplementary material for: Ancestral [Fe-S] biogenesis system SMS has a unique mechanism of cluster assembly and sulfur utilization
Source: PLoS Biol. 2025 Jun 25;23(6):e3003223. doi: 10.1371/journal.pbio.3003223 (PMC12192291; doi:10.1371/journal.pbio.3003223)
Supplement: S2 Data — (ZIP) [file pbio.3003223.s008.zip]

Archive with 6 entries (5 files):
- S2_Data/
- __MACOSX/._S2_Data
- S2_Data/RawFig4a.xlsx
- __MACOSX/S2_Data/._RawFig4a.xlsx
- S2_Data/RawFig4b.xls
- __MACOSX/S2_Data/._RawFig4b.xls
