# Supplementary material for: Ancestral [Fe-S] biogenesis system SMS has a unique mechanism of cluster assembly and sulfur utilization
Source: PLoS Biol. 2025 Jun 25;23(6):e3003223. doi: 10.1371/journal.pbio.3003223 (PMC12192291; doi:10.1371/journal.pbio.3003223)
Supplement: S2 Data — (ZIP) [file pbio.3003223.s008.zip › S2_Data/RawFig4a.xlsx]

## Sheet: 1808322U1_01
Filename-->	SmsC_C218A_DTT.ABS8	SmsC_C239A_DTT.ABS8	SmsC_C242A_DTT.ABS8	SmsC_WT_DTT_concen.ABS8
Mode/Unit-->
Int.time[ms]-->	2.46	2.46	2.46	2.46
NrOfAverages-->	100	100	100	100
Smoothing-->	1000	1000	1000	1000
Wavelength [nm]	SmsC_C218A_DTT	SmsC_C239A_DTT	SmsC_C242A_DTT	SmsC_WT_DTT_concentr
170.297	-0.196263	0.705829	-0.205283	-0.167949
170.9	0.844601	0.232941	0.575707	0.399145
171.504	0.495911	0.391371	0.143587	0.0903619
172.107	0.319725	-0.00496419	0.313185	0.200291
172.71	0.219741	0.393478	0.2301	0.15727
173.314	0.759492	0.0743623	0.428567	0.300925
173.917	0.0998811	0.450282	0.0935144	0.165758
174.52	0.41053	-0.0033667	0.106465	-0.189332
175.123	0.294253	0.493197	0.266522	0.312407
175.726	0.34435	0.338367	0.221311	0.0441107
176.329	0.0680685	0.268398	0.146435	-0.202246
176.932	0.409723	0.40732	0.423519	0.175596
177.536	0.0610727	0.308569	0.303349	0.176173
178.139	5	0.285396	0.517025	0.249348
178.742	0.219867	0.194095	0.197722	0.145249
179.344	0.311589	0.318325	0.393886	0.281558
179.947	0.270587	0.158403	0.135396	-0.0355681
180.55	0.293589	0.145226	0.265043	0.169562
181.153	0.227929	0.308083	0.107196	-0.0226215
181.756	0.435486	0.203419	0.556377	0.34593
182.359	0.274003	0.241756	0.0567401	0.455549
182.962	0.57642	0.453296	0.443244	0.187842
183.564	0.339581	0.286583	0.269463	0.0703244
184.167	0.71084	0.210509	0.277106	0.126571
184.77	0.247805	0.649548	0.481513	0.0528385
185.372	0.215603	0.125011	0.0136605	-0.0845233
185.975	0.391186	0.301928	0.359206	0.221632
186.578	0.888426	0.465476	5	0.0479393
187.18	0.321815	0.243774	0.256079	0.140003
187.783	0.369225	0.338409	0.0651864	0.129899
188.385	0.111166	0.288014	0.275263	0.299978
188.988	0.242268	0.352626	0.0974279	0.107173
189.59	0.872617	0.415729	0.00448684	-0.02072
190.192	0.269461	0.378948	0.180359	0.0478313
190.795	0.0410734	0.139517	0.086852	0.00190841
191.397	0.437215	0.31888	0.349195	0.20215
192	0.472398	0.513428	0.265254	0.33082
192.602	0.3071	0.399155	0.661626	0.379106
193.204	0.26406	0.246399	0.206008	0.741264
193.806	0.291807	0.184855	0.769922	0.100587
194.408	0.148288	0.236687	0.18417	0.252348
195.011	5	0.648078	0.528683	0.280087
195.613	0.0380115	0.383218	0.10639	0.112481
196.215	0.441152	0.105282	0.22653	0.241656
196.817	0.198076	0.255826	0.305108	0.153497
197.419	0.428811	0.0561807	0.303184	0.0895541
198.021	0.263486	0.0714159	0.00583133	0.0577925
198.623	0.147544	1.01178	0.233789	0.209127
199.225	0.379558	0.589491	0.217412	0.0609027
199.827	0.299992	0.189934	0.299536	0.332759
200.429	0.324494	0.352016	0.218543	0.279608
201.031	0.430452	0.31915	0.19376	0.0486271
201.632	0.337614	0.609083	0.361382	0.1504
202.234	0.139699	1.29796	0.214321	0.213672
202.836	0.34122	0.315916	0.0685838	0.218843
203.438	0.0772867	0.122926	0.0451579	-0.151447
204.039	0.542567	0.675786	0.439941	0.0349159
204.641	0.40165	0.265732	0.178807	0.0276932
205.243	0.294852	0.215573	0.317042	0.241933
205.844	0.274305	0.169341	0.181556	0.0983846
206.446	0.348165	0.487982	0.516743	0.122519
207.048	0.259742	0.113769	0.151003	0.109016
207.649	0.392651	0.165299	0.085243	-0.050665
208.251	0.0456703	0.278607	0.198258	0.242284
208.852	0.296695	0.391214	0.877762	0.412356
209.453	0.841351	0.391301	0.49037	0.327951
210.055	0.11464	0.203781	0.17059	0.155255
210.656	0.366401	0.185135	0.457004	0.243358
211.258	0.27322	0.196045	0.171954	0.0875096
211.859	0.210666	0.162652	0.547606	0.145905
212.46	0.375924	0.128208	0.202495	0.0802802
213.061	0.274061	0.289771	0.237777	0.0393335
213.663	0.250551	0.624282	0.300277	0.277929
214.264	0.317553	0.638873	0.472617	0.326729
214.865	0.308044	0.558981	0.329221	0.223502
215.466	0.432986	0.412194	0.510106	0.274048
216.067	0.45495	0.326272	0.215223	0.233184
216.668	0.647355	0.400062	0.42115	0.293912
217.269	0.146567	0.277686	0.188527	0.213753
217.87	5	0.278838	0.543545	0.437011
218.471	0.347613	0.361807	0.374348	0.188897
219.072	0.570715	0.42577	0.593856	0.368103
219.673	0.629534	0.95698	0.475884	0.302109
220.274	0.922392	0.978872	5	0.785345
220.875	0.621392	0.663361	0.53451	0.442107
221.476	0.630837	0.459828	0.598002	0.545678
222.076	0.412785	0.584355	0.497449	0.552162
222.677	0.577889	0.507796	0.462079	0.461135
223.278	1.03572	0.849315	0.79541	0.779918
223.879	0.807691	0.665759	0.975655	0.545214
224.479	0.710167	0.782694	0.658745	0.642526
225.08	0.798109	0.653329	1.03062	0.748046
225.68	0.724439	0.57956	0.787557	0.621752
226.281	1.19925	1.04901	1.22636	0.750146
226.882	1.06712	0.943409	0.814087	0.817364
227.482	0.913517	1.00108	1.04914	0.84574
228.083	0.912554	0.827583	0.760776	0.769446
228.683	1.06897	1.00619	1.07174	0.975628
229.283	1.19844	1.00749	1.19859	1.36063
229.884	1.23581	0.964145	1.12895	1.16362
230.484	1.10922	1.07795	1.19689	1.00677
231.084	1.81933	1.4547	1.21571	1.20683
231.685	1.28491	1.4731	1.1731	1.34108
232.285	1.58376	1.9087	1.50541	1.44869
232.885	1.37694	1.20901	1.11554	1.1181
233.485	1.40592	1.29271	1.38553	1.31886
234.086	1.50319	1.6347	1.32655	1.33309
234.686	1.22999	1.22994	1.25851	1.21259
235.286	1.36021	1.42078	1.43539	1.26898
235.886	1.53876	1.48769	1.3747	1.3919
236.486	1.3382	1.29857	1.32661	1.23425
237.086	1.62439	1.75062	1.4946	1.36469
237.686	1.59137	1.68832	1.77793	1.64908
238.286	1.52885	1.85661	1.68599	1.45488
238.886	1.35915	1.46077	1.51163	1.37637
239.486	1.34374	1.45084	1.34591	1.34638
240.086	1.38701	1.96556	1.36991	1.42457
240.685	1.37611	1.42461	1.23041	1.29349
241.285	1.17344	1.39197	1.15472	1.20473
241.885	1.20539	1.4092	1.1715	1.18538
242.485	1.11498	1.33	1.1211	1.16358
243.084	1.03462	1.22201	1.07166	1.14219
243.684	0.999777	1.26272	0.972258	1.03177
244.284	0.937791	1.11284	0.893734	1.01547
244.883	0.971209	1.1716	0.885278	1.01001
245.483	0.920828	1.10278	0.858185	0.939306
246.082	0.862415	1.08287	0.853815	0.924884
246.682	0.826947	1.0278	0.813293	0.88787
247.281	0.79851	0.982637	0.780371	0.862485
247.881	0.811724	0.929801	0.778002	0.82663
248.48	0.779842	0.953035	0.771624	0.821627
249.08	0.793684	0.914585	0.753733	0.80975
249.679	0.74547	0.912385	0.752032	0.805886
250.278	0.740681	0.886658	0.751923	0.786676
250.878	0.731713	0.902842	0.761857	0.798466
251.477	0.737938	0.854651	0.735279	0.782052
252.076	0.720092	0.853189	0.729959	0.780908
252.675	0.717697	0.854839	0.74939	0.776019
253.274	0.705911	0.8545	0.752491	0.778125
253.873	0.699474	0.855567	0.760503	0.779057
254.473	0.72283	0.844879	0.774686	0.792332
255.072	0.720672	0.841115	0.772008	0.815982
255.671	0.711505	0.837156	0.779588	0.793736
256.27	0.712249	0.837352	0.792655	0.790994
256.869	0.71952	0.853602	0.797522	0.814272
257.468	0.737104	0.872919	0.825989	0.825553
258.066	0.735094	0.875965	0.828768	0.837104
258.665	0.730907	0.869715	0.843071	0.844536
259.264	0.751421	0.895917	0.867206	0.866382
259.863	0.747125	0.894735	0.857257	0.866774
260.462	0.756492	0.910612	0.878008	0.884895
261.061	0.769176	0.932534	0.907139	0.889467
261.659	0.76742	0.928941	0.899055	0.902013
262.258	0.792164	0.953852	0.93811	0.940333
262.857	0.804603	0.97494	0.957565	0.9505
263.455	0.819474	0.984481	0.969554	0.96515
264.054	0.822565	1.00543	0.99473	0.974559
264.652	0.834004	1.0294	1.00202	1.0051
265.251	0.852719	1.0516	1.0314	1.03708
265.849	0.870485	1.07304	1.04264	1.0341
266.448	0.870884	1.11027	1.07706	1.07439
267.046	0.896202	1.1177	1.07369	1.08504
267.645	0.902343	1.12631	1.10113	1.07655
268.243	0.931843	1.15752	1.14201	1.13616
268.841	0.928109	1.17633	1.1558	1.1518
269.44	0.944016	1.1874	1.17471	1.15009
270.038	0.938418	1.19079	1.17934	1.18312
270.636	0.96653	1.21077	1.19922	1.2083
271.234	0.97675	1.24168	1.2179	1.20869
271.833	0.983359	1.25023	1.23875	1.24033
272.431	0.990717	1.24783	1.25042	1.23408
273.029	1.02619	1.29847	1.28637	1.26193
273.627	1.02195	1.30531	1.27681	1.26272
274.225	1.05045	1.32268	1.3064	1.29543
274.823	1.03771	1.33586	1.30636	1.30925
275.421	1.06315	1.3263	1.31228	1.31801
276.019	1.03636	1.36052	1.3205	1.30171
276.617	1.04904	1.34683	1.33369	1.34133
277.215	1.05142	1.35232	1.2965	1.32117
277.813	1.05762	1.3462	1.3128	1.33348
278.41	1.03073	1.33045	1.31848	1.31588
279.008	1.04341	1.33389	1.3027	1.31401
279.606	1.0149	1.30827	1.26783	1.28194
280.204	1.02728	1.28997	1.28359	1.29882
280.801	1.01181	1.29521	1.27663	1.29773
281.399	1.01129	1.27006	1.24214	1.2567
281.997	0.994063	1.2546	1.25155	1.2586
282.594	0.989001	1.24724	1.22478	1.25084
283.192	0.963084	1.24248	1.19807	1.23123
283.789	0.948561	1.19519	1.16953	1.20843
284.387	0.926977	1.17957	1.15895	1.17782
284.984	0.905439	1.14113	1.1106	1.15094
285.582	0.857913	1.09511	1.07084	1.10577
286.179	0.832611	1.06132	1.02274	1.06077
286.777	0.794453	0.994494	0.990311	1.01401
287.374	0.765379	0.93649	0.937656	0.969478
287.971	0.735159	0.900297	0.901167	0.936689
288.568	0.701325	0.844065	0.85837	0.900829
289.166	0.661798	0.80542	0.803752	0.850775
289.763	0.639942	0.76526	0.773846	0.818697
290.36	0.613657	0.729616	0.73667	0.794397
290.957	0.587158	0.688676	0.716524	0.755698
291.554	0.572242	0.655842	0.672822	0.724855
292.151	0.549358	0.627915	0.653329	0.699512
292.749	0.524747	0.600892	0.61882	0.669447
293.346	0.502952	0.580523	0.5924	0.642978
293.943	0.490929	0.548347	0.56698	0.620996
294.539	0.478224	0.527833	0.552233	0.604764
295.136	0.457867	0.503024	0.534704	0.583019
295.733	0.446059	0.486048	0.512524	0.570275
296.33	0.433412	0.476331	0.50072	0.551852
296.927	0.425827	0.4598	0.48684	0.53411
297.524	0.416751	0.446175	0.473542	0.528266
298.121	0.414161	0.433647	0.469587	0.51873
298.717	0.405811	0.420745	0.456703	0.500077
299.314	0.395391	0.409187	0.444356	0.496177
299.911	0.385943	0.399768	0.43125	0.480872
300.507	0.385203	0.392854	0.429849	0.480309
301.104	0.373616	0.385582	0.419604	0.46612
301.7	0.371885	0.372265	0.413532	0.457462
302.297	0.372561	0.377198	0.411797	0.457157
302.893	0.36182	0.362741	0.405464	0.445591
303.49	0.359474	0.352093	0.395106	0.43892
304.086	0.35637	0.349279	0.388742	0.432451
304.683	0.350475	0.346742	0.381415	0.424334
305.279	0.350114	0.342856	0.384427	0.421621
305.875	0.342681	0.336142	0.379491	0.410674
306.472	0.347239	0.331601	0.373801	0.415548
307.068	0.343385	0.331529	0.376266	0.404558
307.664	0.341077	0.324649	0.374303	0.404594
308.26	0.338633	0.322493	0.364775	0.385543
308.857	0.333561	0.321014	0.363557	0.395535
309.453	0.336725	0.321182	0.366836	0.392934
310.049	0.328806	0.312756	0.358565	0.385441
310.645	0.328317	0.312708	0.360255	0.382445
311.241	0.328058	0.3077	0.35608	0.378718
311.837	0.326734	0.307093	0.352029	0.37189
312.433	0.325466	0.304401	0.352	0.370066
313.029	0.326366	0.306787	0.354396	0.371624
313.625	0.323728	0.303122	0.349397	0.366095
314.221	0.323946	0.303715	0.353176	0.364393
314.817	0.324612	0.303085	0.349614	0.362257
315.412	0.321436	0.301769	0.351406	0.35809
316.008	0.327358	0.29925	0.347747	0.359517
316.604	0.320478	0.297645	0.341782	0.356241
317.2	0.321537	0.292516	0.344045	0.349069
317.795	0.320448	0.29388	0.342957	0.344914
318.391	0.319399	0.297763	0.343917	0.34709
318.987	0.318256	0.292573	0.347037	0.346565
319.582	0.319804	0.294789	0.346245	0.347846
320.178	0.319502	0.295506	0.34251	0.344118
320.773	0.316361	0.293894	0.343397	0.334636
321.369	0.312661	0.296194	0.343841	0.335434
321.964	0.318819	0.291442	0.345432	0.334068
322.56	0.314814	0.294655	0.339028	0.333451
323.155	0.315644	0.291205	0.346059	0.333305
323.75	0.313653	0.290457	0.336721	0.325098
324.346	0.314848	0.292015	0.342304	0.32727
324.941	0.310536	0.289621	0.336164	0.318195
325.536	0.309797	0.286298	0.339666	0.320795
326.131	0.312764	0.285298	0.339804	0.31728
326.727	0.318542	0.289658	0.335747	0.318776
327.322	0.309706	0.289688	0.33503	0.313294
327.917	0.314007	0.291221	0.342244	0.313849
328.512	0.311327	0.286036	0.339552	0.309212
329.107	0.309564	0.287115	0.340892	0.316536
329.702	0.306513	0.287594	0.334875	0.305215
330.297	0.312034	0.287991	0.336688	0.305926
330.892	0.306607	0.282654	0.330777	0.299979
331.487	0.308115	0.285413	0.335229	0.299035
332.082	0.306214	0.285625	0.332596	0.294675
332.677	0.305867	0.285641	0.333178	0.297258
333.271	0.308617	0.285104	0.334338	0.294569
333.866	0.303839	0.282386	0.33267	0.291286
334.461	0.301152	0.284815	0.334821	0.289118
335.056	0.303511	0.280311	0.328946	0.289416
335.65	0.307036	0.287323	0.337397	0.290239
336.245	0.305626	0.287533	0.335158	0.287151
336.84	0.301951	0.28214	0.329317	0.283158
337.434	0.308829	0.286729	0.331189	0.290054
338.029	0.302858	0.283935	0.33135	0.283923
338.623	0.304562	0.283968	0.33189	0.278602
339.218	0.299439	0.281009	0.331184	0.278163
339.812	0.303354	0.280635	0.330061	0.279047
340.407	0.298184	0.279757	0.328113	0.276543
341.001	0.298743	0.280886	0.329129	0.272889
341.596	0.299047	0.283297	0.331266	0.277069
342.19	0.301581	0.280756	0.327583	0.272847
342.784	0.297557	0.277159	0.329083	0.270188
343.378	0.29722	0.280254	0.32542	0.269915
343.973	0.300595	0.278793	0.329674	0.268402
344.567	0.294361	0.274721	0.325024	0.264928
345.161	0.294597	0.27569	0.322591	0.262985
345.755	0.295841	0.275087	0.328967	0.267731
346.349	0.295815	0.272577	0.326092	0.266946
346.943	0.297473	0.276023	0.325668	0.262567
347.537	0.296703	0.278425	0.325044	0.263749
348.131	0.297296	0.273964	0.32777	0.260262
348.725	0.296286	0.274993	0.323192	0.264911
349.319	0.299268	0.276119	0.326095	0.260686
349.913	0.300914	0.27516	0.328554	0.264105
350.507	0.299388	0.280783	0.330504	0.261071
351.101	0.296336	0.274345	0.324029	0.261723
351.695	0.297511	0.277513	0.327453	0.264403
352.288	0.296273	0.282352	0.325167	0.263737
352.882	0.297027	0.277521	0.325734	0.262769
353.476	0.293722	0.278744	0.326158	0.262308
354.069	0.295224	0.27846	0.327836	0.261299
354.663	0.29382	0.281164	0.326305	0.260411
355.257	0.296624	0.277384	0.327563	0.25934
355.85	0.295187	0.27781	0.328312	0.261677
356.444	0.293874	0.282111	0.328978	0.262116
357.037	0.292273	0.278192	0.323032	0.261456
357.631	0.295797	0.281546	0.325772	0.264351
358.224	0.292202	0.280906	0.327919	0.262572
358.817	0.293757	0.278111	0.32502	0.258216
359.411	0.293281	0.278883	0.322404	0.261099
360.004	0.298331	0.282708	0.33168	0.265733
360.597	0.29601	0.281451	0.330109	0.265789
361.191	0.294648	0.276307	0.326052	0.260843
361.784	0.295386	0.276703	0.328037	0.266335
362.377	0.294665	0.276806	0.329767	0.265868
362.97	0.293347	0.277621	0.327614	0.262417
363.563	0.297411	0.279415	0.327354	0.267423
364.156	0.296045	0.281827	0.325196	0.267211
364.749	0.294438	0.278803	0.326453	0.264951
365.342	0.295228	0.282208	0.329426	0.267909
365.935	0.30002	0.282529	0.331538	0.268416
366.528	0.296021	0.280079	0.325863	0.265149
367.121	0.293262	0.283002	0.331929	0.267276
367.714	0.292409	0.278867	0.322746	0.2663
368.307	0.295758	0.284467	0.328293	0.268913
368.9	0.299865	0.284816	0.329783	0.268734
369.493	0.296183	0.28334	0.334208	0.268503
370.085	0.295747	0.281064	0.32692	0.269134
370.678	0.295912	0.280845	0.330105	0.273304
371.271	0.298202	0.285056	0.328196	0.273952
371.863	0.297824	0.287458	0.330051	0.269248
372.456	0.295259	0.285264	0.329262	0.267614
373.049	0.297589	0.286744	0.332805	0.270026
373.641	0.302228	0.286009	0.331089	0.273813
374.234	0.297604	0.284676	0.3306	0.271975
374.826	0.297655	0.285443	0.328623	0.269231
375.419	0.295622	0.282422	0.328855	0.268865
376.011	0.293468	0.282992	0.330903	0.273377
376.603	0.296732	0.2864	0.330357	0.275245
377.196	0.299416	0.287871	0.330241	0.273001
377.788	0.293575	0.28252	0.333223	0.271823
378.38	0.292924	0.287252	0.327143	0.27015
378.973	0.296811	0.283465	0.329618	0.268793
379.565	0.301203	0.286149	0.329984	0.275319
380.157	0.297163	0.285682	0.331446	0.273681
380.749	0.297184	0.286802	0.332526	0.27286
381.341	0.295164	0.288169	0.333636	0.275394
381.933	0.299187	0.282097	0.328713	0.274385
382.525	0.297161	0.286969	0.332833	0.274643
383.117	0.294223	0.289173	0.329667	0.27497
383.709	0.296048	0.288	0.331819	0.272965
384.301	0.293806	0.287804	0.33026	0.271739
384.893	0.298033	0.290203	0.330482	0.276021
385.485	0.298557	0.289562	0.333567	0.276508
386.077	0.297759	0.288522	0.33538	0.27939
386.669	0.298052	0.290859	0.330621	0.276082
387.26	0.297463	0.289138	0.3329	0.276021
387.852	0.299835	0.289496	0.3335	0.274304
388.444	0.298216	0.285931	0.328615	0.275082
389.035	0.294438	0.287646	0.332578	0.276186
389.627	0.298872	0.289834	0.330645	0.278146
390.219	0.29747	0.287914	0.333164	0.27609
390.81	0.295547	0.286797	0.330937	0.273078
391.402	0.296689	0.292225	0.331242	0.276019
391.993	0.296366	0.291258	0.331075	0.274201
392.585	0.297924	0.288764	0.333653	0.277219
393.176	0.300105	0.292051	0.329163	0.273962
393.767	0.294784	0.290362	0.328453	0.270553
394.359	0.298037	0.284645	0.334382	0.273072
394.95	0.297108	0.292337	0.330058	0.273576
395.541	0.300699	0.290258	0.334571	0.274997
396.133	0.298766	0.289361	0.333859	0.274978
396.724	0.300555	0.292595	0.337229	0.277663
397.315	0.292166	0.28591	0.329969	0.270606
397.906	0.300697	0.289392	0.333301	0.273778
398.497	0.296298	0.28855	0.330735	0.271577
399.088	0.299462	0.286567	0.329799	0.271549
399.679	0.295472	0.291325	0.328843	0.274096
400.27	0.298671	0.292352	0.333677	0.274479
400.861	0.293844	0.29145	0.328202	0.269494
401.452	0.296881	0.288397	0.330662	0.270471
402.043	0.29745	0.292383	0.328904	0.27304
402.634	0.294165	0.288327	0.327888	0.270176
403.225	0.293802	0.2878	0.329136	0.269071
403.816	0.29773	0.289455	0.330248	0.27129
404.406	0.296599	0.286423	0.328055	0.266748
404.997	0.294992	0.285992	0.326036	0.271545
405.588	0.292358	0.286159	0.328828	0.269929
406.178	0.298187	0.291871	0.330877	0.270535
406.769	0.295853	0.289441	0.327038	0.271859
407.36	0.297049	0.290594	0.329338	0.267516
407.95	0.2931	0.29158	0.330699	0.267791
408.541	0.29544	0.289655	0.332734	0.271367
409.131	0.295051	0.288826	0.326337	0.267358
409.722	0.289504	0.289028	0.324492	0.261658
410.312	0.29386	0.28672	0.325511	0.266768
410.903	0.295092	0.289178	0.327834	0.269243
411.493	0.296721	0.290452	0.325436	0.265706
412.083	0.293913	0.288296	0.328193	0.262287
412.673	0.29477	0.28917	0.322508	0.265919
413.264	0.297001	0.291203	0.326647	0.266628
413.854	0.294059	0.2892	0.325984	0.263078
414.444	0.291709	0.287819	0.323954	0.261067
415.034	0.293134	0.289818	0.32779	0.264389
415.624	0.293674	0.284833	0.323218	0.262246
416.214	0.289646	0.285805	0.324169	0.256115
416.804	0.291113	0.286368	0.324147	0.262067
417.394	0.290771	0.286671	0.322232	0.260567
417.984	0.292329	0.285856	0.322383	0.257927
418.574	0.293552	0.285109	0.323872	0.258336
419.164	0.291651	0.284329	0.317801	0.2581
419.754	0.291174	0.283636	0.322864	0.259106
420.344	0.293111	0.287574	0.32189	0.262087
420.934	0.285979	0.283172	0.32221	0.255419
421.523	0.29204	0.283202	0.320102	0.255253
422.113	0.287036	0.28259	0.318236	0.250236
422.703	0.288618	0.281034	0.31745	0.249351
423.293	0.28942	0.281183	0.315945	0.248867
423.882	0.289765	0.281761	0.320589	0.252054
424.472	0.288318	0.283258	0.315973	0.249848
425.061	0.289804	0.28187	0.316113	0.249525
425.651	0.287933	0.279644	0.318585	0.250511
426.24	0.288839	0.281031	0.315889	0.246477
426.83	0.287355	0.280384	0.311898	0.24424
427.419	0.28664	0.276699	0.314712	0.243157
428.008	0.289671	0.280488	0.31627	0.246076
428.598	0.289644	0.283909	0.316895	0.244538
429.187	0.286998	0.280163	0.312654	0.242213
429.776	0.283727	0.276661	0.313251	0.238877
430.366	0.282767	0.277345	0.31017	0.237076
430.955	0.282577	0.275845	0.309916	0.234576
431.544	0.284338	0.277586	0.30666	0.235923
432.133	0.289279	0.277971	0.31315	0.238985
432.722	0.282225	0.276052	0.310984	0.234062
433.311	0.285682	0.279342	0.312581	0.234602
433.9	0.283165	0.275225	0.308213	0.232714
434.489	0.280475	0.272199	0.307168	0.23074
435.078	0.282864	0.276517	0.306546	0.230282
435.667	0.286191	0.274836	0.30988	0.23127
436.256	0.281905	0.275841	0.305712	0.229272
436.845	0.280602	0.270625	0.307132	0.225722
437.434	0.280766	0.27187	0.305907	0.229592
438.022	0.283227	0.272054	0.305308	0.224754
438.611	0.278573	0.272269	0.30742	0.223365
439.2	0.281031	0.270026	0.303004	0.22155
439.789	0.278362	0.270219	0.301023	0.219981
440.377	0.276775	0.271732	0.304983	0.21869
440.966	0.279418	0.271809	0.302209	0.218173
441.554	0.279777	0.26954	0.302004	0.216573
442.143	0.278055	0.268985	0.301741	0.216008
442.731	0.278383	0.270822	0.301265	0.214826
443.32	0.276681	0.268125	0.299746	0.215044
443.908	0.275755	0.265185	0.297788	0.210371
444.497	0.278391	0.268255	0.301148	0.212296
445.085	0.272827	0.267519	0.29563	0.208675
445.673	0.273195	0.264358	0.294253	0.207019
446.262	0.276358	0.266825	0.298452	0.208001
446.85	0.273254	0.264113	0.291505	0.204599
447.438	0.275757	0.265245	0.295107	0.204608
448.026	0.272538	0.262226	0.293333	0.200352
448.614	0.273355	0.264065	0.294221	0.201986
449.202	0.273799	0.265783	0.29377	0.201637
449.79	0.273284	0.261484	0.290867	0.197462
450.379	0.268672	0.261282	0.289366	0.196256
450.967	0.272592	0.261561	0.291454	0.19802
451.554	0.27161	0.261021	0.29044	0.195441
452.142	0.267661	0.258932	0.288554	0.192834
452.73	0.269313	0.259553	0.287855	0.192573
453.318	0.269823	0.25925	0.288432	0.1896
453.906	0.270773	0.25992	0.289785	0.191662
454.494	0.267541	0.255904	0.283219	0.186734
455.081	0.268849	0.257078	0.284976	0.186844
455.669	0.268462	0.255682	0.28706	0.185874
456.257	0.264941	0.25603	0.280843	0.185792
456.845	0.267231	0.257073	0.283321	0.185545
457.432	0.265391	0.256137	0.281019	0.185784
458.02	0.267307	0.253091	0.282476	0.184577
458.607	0.264859	0.25265	0.280534	0.180591
459.195	0.264288	0.254062	0.281266	0.180702
459.782	0.263332	0.252698	0.279189	0.175814
460.37	0.262854	0.250518	0.279563	0.176208
460.957	0.263935	0.251715	0.279216	0.175167
461.544	0.260271	0.250747	0.278973	0.17264
462.132	0.263204	0.250419	0.27701	0.173888
462.719	0.261476	0.250322	0.276509	0.173058
463.306	0.261893	0.248561	0.278981	0.171725
463.893	0.262054	0.252439	0.27856	0.170319
464.481	0.258632	0.249688	0.276237	0.168819
465.068	0.260642	0.248181	0.273641	0.169199
465.655	0.256704	0.247406	0.274556	0.166718
466.242	0.260922	0.247331	0.276218	0.166653
466.829	0.258112	0.245904	0.272904	0.163562
467.416	0.257445	0.244369	0.271323	0.162835
468.003	0.257058	0.243563	0.272523	0.162304
468.59	0.257629	0.247145	0.271591	0.161121
469.177	0.258949	0.246609	0.271812	0.162591
469.764	0.258201	0.243704	0.27233	0.158794
470.35	0.256484	0.243288	0.26849	0.15856
470.937	0.25488	0.243357	0.269581	0.158012
471.524	0.257636	0.245408	0.271418	0.160431
472.111	0.258496	0.244946	0.270212	0.159088
472.697	0.256569	0.240934	0.266349	0.153519
473.284	0.256438	0.24309	0.270624	0.155179
473.871	0.25381	0.241909	0.265778	0.153197
474.457	0.251531	0.23623	0.262447	0.14824
475.044	0.25192	0.240519	0.265373	0.151851
475.63	0.255467	0.239094	0.265083	0.151353
476.217	0.253171	0.240685	0.264202	0.148537
476.803	0.249947	0.238819	0.261966	0.147463
477.389	0.252393	0.237533	0.264097	0.149485
477.976	0.252716	0.237015	0.262361	0.144569
478.562	0.250411	0.239841	0.259855	0.147608
479.148	0.250154	0.237658	0.262592	0.14716
479.735	0.249744	0.237157	0.262711	0.145237
480.321	0.249912	0.237098	0.261735	0.14254
480.907	0.249697	0.234096	0.260646	0.141454
481.493	0.248927	0.234222	0.258534	0.143075
482.079	0.24838	0.235755	0.257796	0.141583
482.665	0.250657	0.235196	0.260428	0.144715
483.251	0.248721	0.234245	0.257993	0.14059
483.837	0.256706	0.239519	0.262792	0.147302
484.423	0.253894	0.239931	0.264989	0.146973
485.009	0.24768	0.233054	0.256834	0.137153
485.595	0.248587	0.233508	0.256664	0.138852
486.181	0.236803	0.223527	0.244577	0.124494
486.767	0.244879	0.229052	0.254183	0.133961
487.353	0.2445	0.231302	0.254249	0.135216
487.938	0.244042	0.228768	0.254032	0.133325
488.524	0.245685	0.227697	0.254747	0.131804
489.11	0.244796	0.23154	0.254084	0.134354
489.695	0.24472	0.229205	0.253613	0.13282
490.281	0.243732	0.227523	0.252382	0.13004
490.866	0.244366	0.226476	0.250567	0.128996
491.452	0.242299	0.227448	0.250957	0.129977
492.037	0.241632	0.225614	0.249615	0.129094
492.623	0.244658	0.228171	0.251858	0.128779
493.208	0.240646	0.226306	0.249764	0.126981
493.794	0.240508	0.225269	0.249492	0.131246
494.379	0.24313	0.222528	0.24914	0.128193
494.964	0.24021	0.225597	0.249299	0.127057
495.55	0.242387	0.224952	0.250735	0.125735
496.135	0.242729	0.224777	0.246148	0.123635
496.72	0.2391	0.222554	0.246429	0.122998
497.305	0.239475	0.224755	0.246637	0.12276
497.89	0.24238	0.223378	0.24526	0.123411
498.475	0.243348	0.224584	0.249024	0.124041
499.06	0.238388	0.221111	0.244563	0.12108
499.645	0.237369	0.219587	0.245036	0.12187
500.23	0.239271	0.220642	0.245737	0.120688
500.815	0.23606	0.222507	0.2423	0.120637
501.4	0.237725	0.22133	0.245685	0.117594
501.985	0.237576	0.221543	0.244124	0.119952
502.57	0.236869	0.221046	0.244592	0.120311
503.155	0.238196	0.22004	0.243687	0.120385
503.739	0.238106	0.221106	0.244636	0.119168
504.324	0.235969	0.21859	0.241366	0.118246
504.909	0.238357	0.221998	0.244413	0.119335
505.493	0.237125	0.220657	0.241738	0.118825
506.078	0.237873	0.216066	0.240605	0.115484
506.663	0.235246	0.216878	0.241334	0.115463
507.247	0.236955	0.216218	0.238836	0.113958
507.832	0.236719	0.220508	0.241299	0.117734
508.416	0.239696	0.220627	0.243027	0.119144
509.001	0.234828	0.216668	0.241026	0.115624
509.585	0.237022	0.21895	0.239969	0.114995
510.169	0.233276	0.216659	0.23786	0.114151
510.754	0.238759	0.218701	0.24009	0.113772
511.338	0.233041	0.217763	0.239201	0.116913
511.922	0.232918	0.214602	0.23988	0.112952
512.506	0.234376	0.216221	0.238358	0.111553
513.091	0.232706	0.215262	0.235133	0.110289
513.675	0.232374	0.216943	0.236369	0.112795
514.259	0.23384	0.212036	0.237057	0.113156
514.843	0.234886	0.21492	0.237777	0.111926
515.427	0.233345	0.212685	0.234717	0.110953
516.011	0.231767	0.213288	0.235112	0.111455
516.595	0.235177	0.21297	0.238973	0.108455
517.179	0.232913	0.213597	0.235645	0.110011
517.763	0.230165	0.21247	0.234987	0.108811
518.346	0.233969	0.214931	0.236424	0.11061
518.93	0.231544	0.211172	0.233528	0.108399
519.514	0.232491	0.213922	0.233425	0.107783
520.098	0.228887	0.212706	0.234599	0.107707
520.681	0.233303	0.216077	0.235047	0.11047
521.265	0.233514	0.214517	0.236079	0.108409
521.849	0.230895	0.211135	0.234518	0.107037
522.432	0.228394	0.210227	0.233694	0.108425
523.016	0.229093	0.208089	0.230052	0.105249
523.599	0.226964	0.208105	0.230329	0.104583
524.183	0.227885	0.209754	0.230639	0.103524
524.766	0.228619	0.209788	0.230818	0.107685
525.35	0.229602	0.209856	0.230519	0.105951
525.933	0.228522	0.210318	0.231674	0.105791
526.516	0.227033	0.210055	0.232533	0.10373
527.1	0.227259	0.208959	0.230741	0.105075
527.683	0.229823	0.207938	0.232238	0.10398
528.266	0.22799	0.207763	0.232293	0.10544
528.849	0.22894	0.208187	0.233178	0.106109
529.432	0.225665	0.206814	0.228645	0.10123
530.015	0.223377	0.206281	0.227997	0.102302
530.599	0.226594	0.208268	0.230231	0.0996583
531.182	0.22144	0.207262	0.227511	0.101441
531.765	0.228778	0.20989	0.231086	0.105877
532.347	0.22773	0.206453	0.231211	0.103153
532.93	0.226346	0.20447	0.229458	0.100043
533.513	0.224666	0.205827	0.226298	0.0991025
534.096	0.226688	0.207438	0.228113	0.1019
534.679	0.226731	0.208452	0.228028	0.10205
535.262	0.225746	0.203603	0.224872	0.100193
535.844	0.226721	0.204985	0.226367	0.101309
536.427	0.226677	0.204341	0.227107	0.100878
537.01	0.22561	0.203344	0.22752	0.100941
537.592	0.226088	0.203232	0.224969	0.100007
538.175	0.224965	0.204041	0.225639	0.0983707
538.757	0.224615	0.204624	0.227634	0.0999853
539.34	0.22159	0.203018	0.222549	0.0969848
539.922	0.222534	0.203673	0.225103	0.0986103
540.505	0.222761	0.202693	0.222764	0.0976852
541.087	0.225975	0.204804	0.225116	0.0988894
541.67	0.223748	0.206057	0.225622	0.0993124
542.252	0.222609	0.202539	0.222241	0.096944
542.834	0.224142	0.201238	0.224235	0.0970145
543.416	0.224094	0.202724	0.22468	0.0980951
543.999	0.223511	0.203654	0.222151	0.0959986
544.581	0.224873	0.202589	0.223789	0.0973758
545.163	0.222803	0.201855	0.221411	0.0947987
545.745	0.220523	0.201501	0.223681	0.0933708
546.327	0.222242	0.202659	0.221773	0.0959076
546.909	0.223723	0.20172	0.223544	0.0966845
547.491	0.220997	0.200668	0.222021	0.0947399
548.073	0.222511	0.201501	0.220897	0.0965888
548.655	0.220309	0.201347	0.219722	0.0966832
549.237	0.22383	0.202136	0.22101	0.0946724
549.819	0.220285	0.200375	0.220446	0.0923536
550.4	0.220038	0.200045	0.219918	0.0940188
550.982	0.220381	0.198446	0.217745	0.0924458
551.564	0.220751	0.202219	0.21998	0.0946661
552.146	0.219941	0.198498	0.218178	0.0921929
552.727	0.222801	0.199802	0.218589	0.0938235
553.309	0.217146	0.199391	0.21851	0.0927842
553.89	0.217388	0.196706	0.218877	0.0934061
554.472	0.21818	0.19807	0.217948	0.0924242
555.053	0.220788	0.19646	0.216498	0.0933488
555.635	0.216854	0.195427	0.215378	0.0895813
556.216	0.216957	0.197016	0.217186	0.0891626
556.798	0.21962	0.195479	0.219624	0.0920457
557.379	0.218683	0.195628	0.217637	0.0910839
557.96	0.219384	0.196847	0.218887	0.0912374
558.542	0.220221	0.198194	0.218645	0.0916204
559.123	0.218849	0.197196	0.216521	0.0897361
559.704	0.218173	0.195866	0.216304	0.0911292
560.285	0.218544	0.19449	0.214587	0.0901654
560.866	0.217099	0.194725	0.214885	0.0901531
561.447	0.216457	0.19452	0.216406	0.0901674
562.028	0.21777	0.195776	0.215751	0.0889752
562.609	0.216839	0.197065	0.215129	0.0911639
563.19	0.21767	0.195325	0.215196	0.0901675
563.771	0.21352	0.192942	0.212378	0.0882504
564.352	0.218258	0.195733	0.21318	0.0926823
564.933	0.215498	0.194045	0.213328	0.0898453
565.514	0.21553	0.192338	0.212102	0.0881015
566.095	0.216561	0.192766	0.212676	0.0897359
566.675	0.217208	0.195659	0.213605	0.0896515
567.256	0.217526	0.19774	0.213328	0.0902227
567.837	0.218555	0.196989	0.215018	0.0899771
568.417	0.217873	0.195946	0.214805	0.0895342
568.998	0.218812	0.194473	0.21335	0.0915872
569.579	0.217363	0.194785	0.213377	0.0910555
570.159	0.218698	0.194729	0.212619	0.0883363
570.74	0.216698	0.192853	0.211123	0.0886304
571.32	0.216044	0.195187	0.210834	0.0890767
571.9	0.216281	0.193584	0.21114	0.0869496
572.481	0.216952	0.193457	0.212812	0.0882674
573.061	0.216101	0.193761	0.212523	0.0898515
573.641	0.21318	0.190226	0.208704	0.0863958
574.222	0.210264	0.18797	0.205012	0.0823852
574.802	0.211325	0.189371	0.206211	0.0855517
575.382	0.2127	0.190304	0.210775	0.086468
575.962	0.218369	0.193848	0.213504	0.0931622
576.542	0.211111	0.189232	0.208038	0.0854923
577.122	0.209518	0.189119	0.205964	0.0833784
577.702	0.213047	0.19183	0.210098	0.0877181
578.282	0.209224	0.187096	0.204282	0.0831006
578.862	0.211451	0.189724	0.206157	0.085531
579.442	0.216709	0.192399	0.211601	0.0909614
580.022	0.213512	0.19165	0.208831	0.0885253
580.602	0.212181	0.191595	0.206918	0.0869561
581.182	0.209839	0.187016	0.205584	0.0853855
581.761	0.208324	0.185929	0.204467	0.0828302
582.341	0.207838	0.185849	0.203605	0.0810161
582.921	0.210634	0.188328	0.206159	0.0848432
583.5	0.213598	0.191955	0.209373	0.0880542
584.08	0.213592	0.190847	0.208159	0.086917
584.66	0.213826	0.191772	0.208395	0.0851073
585.239	0.21359	0.189877	0.206881	0.0852699
585.819	0.209664	0.188529	0.205145	0.0844154
586.398	0.20633	0.185802	0.203724	0.0836429
586.977	0.208079	0.186524	0.204722	0.0850262
587.557	0.20715	0.183896	0.202168	0.083571
588.136	0.208113	0.184249	0.201145	0.0810775
588.715	0.209556	0.186165	0.200631	0.0834261
589.295	0.209021	0.185144	0.2024	0.0834998
589.874	0.208943	0.183477	0.202937	0.0826718
590.453	0.207681	0.184267	0.201699	0.0846511
591.032	0.211633	0.188118	0.203725	0.0872918
591.611	0.208968	0.18594	0.201389	0.083912
592.19	0.211484	0.186097	0.204708	0.0854027
592.769	0.206177	0.182973	0.201071	0.0846457
593.348	0.209193	0.184097	0.200199	0.0842351
593.927	0.20835	0.183795	0.200373	0.0833379
594.506	0.213017	0.185823	0.203883	0.0844884
595.085	0.208138	0.182543	0.199814	0.0822054
595.664	0.208786	0.181561	0.200426	0.0841658
596.243	0.205439	0.181257	0.199176	0.081988
596.821	0.210584	0.184029	0.202405	0.0839223
597.4	0.204795	0.1797	0.199488	0.0803882
597.979	0.207875	0.182118	0.203234	0.0851749
598.558	0.208832	0.183481	0.199412	0.0839019
599.136	0.206675	0.18178	0.199783	0.0813148
599.715	0.209267	0.182579	0.197271	0.0842392
600.293	0.208667	0.182559	0.198743	0.0852123
600.872	0.206366	0.181456	0.197922	0.0851306
601.45	0.205731	0.183094	0.199339	0.0847373
602.029	0.208378	0.182769	0.197634	0.0837867
602.607	0.20645	0.180461	0.195359	0.0835074
603.185	0.204009	0.177644	0.194107	0.0812761
603.764	0.206471	0.179795	0.196006	0.0834654
604.342	0.205252	0.179709	0.198432	0.0844169
604.92	0.205488	0.18099	0.197219	0.0851447
605.498	0.207033	0.183339	0.198812	0.0864649
606.076	0.207455	0.182812	0.197305	0.0829918
606.654	0.206345	0.179515	0.195331	0.0807477
607.233	0.205061	0.179776	0.197274	0.0836273
607.811	0.205077	0.176645	0.194632	0.0804966
608.389	0.205062	0.176922	0.194873	0.0837772
608.966	0.206466	0.18014	0.196123	0.0824737
609.544	0.2061	0.179255	0.196594	0.0846869
610.122	0.205768	0.179787	0.193468	0.0843401
610.7	0.204167	0.177957	0.192012	0.0808948
611.278	0.20408	0.177159	0.194737	0.0826993
611.856	0.20518	0.176362	0.195883	0.082537
612.433	0.202279	0.175402	0.19494	0.081176
613.011	0.19995	0.177577	0.191591	0.0800102
613.589	0.203044	0.17608	0.193155	0.084292
614.166	0.203398	0.177098	0.192778	0.0811552
614.744	0.201949	0.178397	0.191069	0.0818161
615.321	0.201399	0.174031	0.190283	0.0815905
615.899	0.203207	0.176402	0.189627	0.0812067
616.476	0.203026	0.17512	0.191982	0.0828501
617.054	0.203352	0.173981	0.190721	0.0817773
617.631	0.201999	0.17431	0.189192	0.0803737
618.208	0.203638	0.176522	0.194053	0.0822111
618.786	0.203612	0.175226	0.193284	0.0825614
619.363	0.198064	0.171296	0.188978	0.0778777
619.94	0.19905	0.172299	0.188409	0.0801494
620.517	0.200827	0.174282	0.188396	0.0787451
621.094	0.202303	0.173566	0.188188	0.0809346
621.672	0.202693	0.172625	0.190044	0.0810331
622.249	0.19987	0.172009	0.188107	0.0805074
622.826	0.199069	0.171313	0.186259	0.0801969
623.403	0.199171	0.169219	0.184298	0.0809352
623.98	0.202719	0.17326	0.188102	0.0811774
624.556	0.203259	0.174159	0.187677	0.0808183
625.133	0.19735	0.169493	0.188105	0.0797814
625.71	0.201675	0.171302	0.188192	0.0793193
626.287	0.197416	0.169477	0.184265	0.0750531
626.864	0.199235	0.17022	0.186622	0.0787249
627.44	0.197227	0.167621	0.186736	0.0781509
628.017	0.195046	0.169027	0.185537	0.0780732
628.594	0.196486	0.174545	0.186892	0.078618
629.17	0.201386	0.171517	0.188229	0.0799565
629.747	0.200882	0.172246	0.186505	0.0782504
630.323	0.199177	0.170992	0.184481	0.0797787
630.9	0.199581	0.170632	0.184019	0.0811647
631.476	0.197878	0.167213	0.183101	0.0788319
632.053	0.196069	0.167882	0.184948	0.0788925
632.629	0.198806	0.167647	0.182063	0.0790342
633.205	0.196565	0.168002	0.183493	0.0775944
633.781	0.195636	0.163954	0.181431	0.0763843
634.358	0.195054	0.166662	0.182845	0.0749542
634.934	0.195525	0.166116	0.182836	0.0775292
635.51	0.194414	0.166612	0.181296	0.0761944
636.086	0.198378	0.169602	0.183997	0.0779366
636.662	0.197339	0.166358	0.18277	0.0772864
637.238	0.200312	0.166184	0.180358	0.0791703
637.814	0.20009	0.16907	0.183509	0.0792348
638.39	0.197815	0.166263	0.182708	0.0779735
638.966	0.197582	0.167827	0.181151	0.0786349
639.542	0.195695	0.164689	0.180255	0.0773391
640.118	0.198145	0.168153	0.179079	0.0782147
640.694	0.193454	0.163845	0.17945	0.0769595
641.27	0.196881	0.166272	0.181352	0.079177
641.845	0.195572	0.163468	0.17965	0.07864
642.421	0.195731	0.164281	0.177654	0.0767968
642.997	0.195545	0.163987	0.17925	0.0783336
643.572	0.194485	0.162526	0.176888	0.0757792
644.148	0.19181	0.164677	0.178063	0.0754601
644.723	0.197018	0.166394	0.17712	0.0783802
645.299	0.197889	0.167505	0.17919	0.0770189
645.874	0.198486	0.162952	0.176567	0.0770212
646.45	0.195092	0.162087	0.176129	0.0742058
647.025	0.194883	0.163811	0.174714	0.0747507
647.6	0.194638	0.160709	0.176576	0.0731738
648.176	0.190722	0.161156	0.177373	0.0719935
648.751	0.191751	0.160357	0.17465	0.0715952
649.326	0.191083	0.163645	0.176232	0.0760075
649.901	0.193041	0.161306	0.178774	0.0747478
650.476	0.195557	0.162118	0.176717	0.0771419
651.051	0.191596	0.157831	0.174907	0.0733562
651.627	0.193451	0.162124	0.177187	0.0735759
652.202	0.19363	0.162756	0.173431	0.0752827
652.776	0.189782	0.159866	0.174296	0.0742004
653.351	0.190668	0.156729	0.175134	0.0765899
653.926	0.21359	0.182392	0.199915	0.105349
654.501	0.195298	0.16806	0.180503	0.0879207
655.076	0.188292	0.15884	0.172441	0.0770739
655.651	0.18779	0.160748	0.17253	0.0723476
656.226	0.170618	0.142793	0.153721	0.0509266
656.8	0.18076	0.147927	0.161789	0.0596356
657.375	0.190442	0.157307	0.171305	0.0736466
657.95	0.188972	0.155505	0.171123	0.0746174
658.524	0.187122	0.15346	0.166573	0.0726513
659.099	0.187829	0.152808	0.166786	0.0722086
659.673	0.190219	0.154264	0.167508	0.0758333
660.248	0.18839	0.154666	0.166794	0.0739043
660.822	0.18779	0.157457	0.171785	0.0773126
661.396	0.186414	0.15586	0.169909	0.0762989
661.971	0.188516	0.155696	0.168039	0.07732
662.545	0.18761	0.155283	0.16939	0.0748588
663.119	0.186929	0.152821	0.167536	0.0738785
663.693	0.189543	0.15334	0.168993	0.0757185
664.268	0.189648	0.156116	0.171704	0.0741788
664.842	0.19343	0.156447	0.169576	0.0728148
665.416	0.190956	0.157683	0.170641	0.0745154
665.99	0.188562	0.158751	0.172127	0.0776075
666.564	0.184176	0.154541	0.168335	0.0735218
667.138	0.186698	0.150801	0.168153	0.0709454
667.712	0.187118	0.150899	0.170045	0.0721228
668.286	0.184993	0.154984	0.168575	0.0731258
668.86	0.186312	0.153161	0.168937	0.0737186
669.434	0.186716	0.151024	0.167707	0.0713719
670.007	0.187246	0.152957	0.167233	0.0705287
670.581	0.188989	0.153073	0.167693	0.073966
671.155	0.191007	0.155105	0.169196	0.0752943
671.728	0.186646	0.151254	0.168982	0.0738785
672.302	0.184534	0.150344	0.166153	0.0704823
672.876	0.183284	0.150153	0.162848	0.067092
673.449	0.184692	0.15079	0.165	0.0702659
674.023	0.183247	0.147696	0.164526	0.0676267
674.596	0.18397	0.149958	0.165264	0.0721949
675.17	0.187297	0.151473	0.166484	0.0756119
675.743	0.187162	0.151832	0.16757	0.0732062
676.316	0.18639	0.149317	0.166048	0.0714518
676.89	0.187592	0.151845	0.167369	0.0735886
677.463	0.183039	0.148656	0.162933	0.0716023
678.036	0.185298	0.152687	0.166588	0.072277
678.609	0.184399	0.151676	0.165199	0.0717205
679.182	0.184706	0.151526	0.163162	0.0708661
679.755	0.184215	0.150351	0.166194	0.0716887
680.329	0.185232	0.150161	0.165149	0.070817
680.902	0.185916	0.14968	0.163584	0.0712946
681.475	0.185467	0.1511	0.165539	0.0728732
682.047	0.182005	0.150213	0.160872	0.0714484
682.62	0.182517	0.148121	0.162181	0.071369
683.193	0.186846	0.149748	0.163252	0.0708339
683.766	0.184852	0.150209	0.162858	0.0736493
684.339	0.185775	0.150271	0.164881	0.0723299
684.912	0.18338	0.149809	0.162879	0.0724725
685.484	0.183339	0.147921	0.161633	0.0702196
686.057	0.181887	0.145514	0.160366	0.069339
686.63	0.182227	0.143941	0.159707	0.0699394
687.202	0.181684	0.148186	0.160482	0.0710655
687.775	0.182883	0.148375	0.162649	0.0718402
688.347	0.182085	0.147768	0.162637	0.0709897
688.92	0.18185	0.144914	0.159654	0.071067
689.492	0.18193	0.146824	0.159379	0.0701092
690.064	0.179074	0.143181	0.159638	0.0707201
690.637	0.178823	0.140193	0.160239	0.0655317
691.209	0.184228	0.144923	0.158602	0.0689373
691.781	0.183573	0.146382	0.159648	0.0699002
692.354	0.181792	0.147404	0.159729	0.0681379
692.926	0.179666	0.143164	0.160148	0.0701516
693.498	0.181288	0.144471	0.159379	0.0718971
694.07	0.182375	0.143889	0.158927	0.0704432
694.642	0.180678	0.144295	0.158244	0.0713195
695.214	0.179417	0.146347	0.160869	0.0697762
695.786	0.176339	0.140015	0.155642	0.0676239
696.358	0.177336	0.141887	0.158493	0.0704628
696.93	0.178384	0.142546	0.156392	0.0677845
697.502	0.177506	0.141186	0.156603	0.0674278
698.073	0.17803	0.142754	0.154722	0.0690359
698.645	0.178714	0.143771	0.157861	0.0685471
699.217	0.178044	0.141156	0.1559	0.0707513
699.789	0.17765	0.140549	0.157292	0.0700967
700.36	0.175855	0.141268	0.154973	0.0698972
700.932	0.174833	0.139083	0.151031	0.0684472
701.503	0.173423	0.139193	0.154159	0.0636251
702.075	0.171081	0.137491	0.152693	0.0605909
702.646	0.174267	0.141294	0.155932	0.0678575
703.218	0.176663	0.139259	0.154608	0.0663889
703.789	0.179087	0.137785	0.156076	0.0700626
704.361	0.173448	0.135584	0.150841	0.0679282
704.932	0.171517	0.137149	0.152299	0.0674223
705.503	0.174781	0.137698	0.150871	0.067533
706.075	0.175095	0.139489	0.151629	0.0687284
706.646	0.175487	0.137351	0.154896	0.0725794
707.217	0.175513	0.136792	0.1532	0.0693556
707.788	0.176594	0.136386	0.154571	0.0678902
708.359	0.173496	0.135772	0.150739	0.0674428
708.93	0.175815	0.138156	0.151843	0.0668607
709.501	0.178707	0.137725	0.15402	0.0666386
710.072	0.177875	0.138602	0.154834	0.0705231
710.643	0.177448	0.137006	0.150977	0.0693025
711.214	0.175663	0.136411	0.151215	0.0679025
711.785	0.176949	0.13391	0.151859	0.067606
712.356	0.175605	0.135719	0.150089	0.0673478
712.926	0.17517	0.136217	0.15221	0.0676
713.497	0.178588	0.13796	0.15074	0.0680588
714.068	0.174491	0.135101	0.152274	0.0651039
714.638	0.175549	0.136409	0.156346	0.0661703
715.209	0.174255	0.139801	0.154265	0.0690855
715.779	0.172605	0.133503	0.148272	0.0651
716.35	0.174956	0.134406	0.151061	0.0658239
716.92	0.175701	0.13702	0.153751	0.0701741
717.491	0.173135	0.137582	0.150674	0.0692795
718.061	0.171104	0.134795	0.149161	0.0646271
718.632	0.172476	0.133374	0.148761	0.065222
719.202	0.170457	0.133444	0.14839	0.0682848
719.772	0.172991	0.13674	0.148898	0.0664096
720.342	0.172993	0.136074	0.146505	0.0658656
720.913	0.169297	0.131664	0.146614	0.0644356
721.483	0.17694	0.135839	0.147857	0.0638455
722.053	0.176491	0.133683	0.147063	0.062094
722.623	0.172857	0.131284	0.148053	0.063913
723.193	0.171957	0.131749	0.146629	0.0658245
723.763	0.1724	0.134885	0.149545	0.0662054
724.333	0.170652	0.131192	0.147536	0.0653583
724.903	0.167619	0.130052	0.144063	0.063446
725.473	0.168399	0.129876	0.144834	0.063801
726.042	0.173018	0.131099	0.144211	0.0637965
726.612	0.176929	0.133019	0.148577	0.0641843
727.182	0.174765	0.134166	0.148628	0.0636835
727.752	0.173725	0.133693	0.147301	0.0676144
728.321	0.17612	0.134594	0.147246	0.0666813
728.891	0.170631	0.131022	0.145144	0.0663974
729.46	0.17067	0.130523	0.144954	0.0657671
730.03	0.168887	0.129523	0.143618	0.0637142
730.599	0.166221	0.129066	0.144462	0.0619746
731.169	0.164369	0.12607	0.139304	0.0633149
731.738	0.165537	0.128671	0.144248	0.0641149
732.308	0.167026	0.130198	0.143057	0.0657305
732.877	0.169448	0.129299	0.143003	0.065141
733.446	0.167663	0.124415	0.143139	0.0608978
734.015	0.16593	0.130627	0.143069	0.0602135
734.585	0.168884	0.128029	0.140012	0.0604413
735.154	0.172275	0.129759	0.141294	0.0646505
735.723	0.171695	0.126078	0.140659	0.058882
736.292	0.166993	0.124885	0.141051	0.0572608
736.861	0.168703	0.127348	0.144629	0.0605418
737.43	0.170659	0.128839	0.144632	0.0600361
737.999	0.169683	0.12787	0.142458	0.0607972
738.568	0.170872	0.129639	0.142721	0.0607406
739.137	0.167619	0.12794	0.139858	0.0624577
739.706	0.170366	0.131682	0.143236	0.0626679
740.274	0.166882	0.130321	0.141894	0.0638239
740.843	0.169079	0.133956	0.145486	0.0636695
741.412	0.162679	0.126044	0.141852	0.0564887
741.98	0.165931	0.123829	0.145767	0.0593717
742.549	0.166894	0.126399	0.144451	0.0597913
743.118	0.167038	0.126703	0.141846	0.0648299
743.686	0.165682	0.12262	0.138794	0.0616202
744.255	0.163162	0.122028	0.134726	0.0627441
744.823	0.163046	0.12282	0.140261	0.0598463
745.391	0.168872	0.127969	0.143395	0.0636395
745.96	0.168002	0.125071	0.145483	0.0621574
746.528	0.167731	0.128073	0.141343	0.0610438
747.096	0.164733	0.126556	0.138333	0.0621188
747.665	0.165566	0.125481	0.139921	0.0626003
748.233	0.165186	0.125063	0.138397	0.0581535
748.801	0.163903	0.124872	0.139598	0.0596532
749.369	0.161339	0.118362	0.135751	0.0601443
749.937	0.163697	0.120399	0.139856	0.0607273
750.505	0.164531	0.12657	0.143114	0.0620701
751.073	0.162377	0.121881	0.139085	0.0616346
751.641	0.162387	0.123141	0.136776	0.0636483
752.209	0.164519	0.125657	0.138994	0.0610343
752.777	0.162319	0.125815	0.138493	0.0635841
753.345	0.164171	0.12644	0.140655	0.0612757
753.913	0.166706	0.12777	0.140211	0.0658306
754.48	0.164384	0.128111	0.140397	0.0630311
755.048	0.161668	0.125731	0.137211	0.0610139
755.616	0.164167	0.122524	0.139024	0.0598916
756.183	0.161813	0.124701	0.137487	0.0598021
756.751	0.16702	0.124868	0.140931	0.0611423
757.318	0.160006	0.121476	0.136817	0.058204
757.886	0.162081	0.11797	0.136816	0.0569395
758.453	0.163432	0.118989	0.133915	0.0554846
759.021	0.160419	0.119715	0.137182	0.0557324
759.588	0.158029	0.116918	0.132716	0.0528593
760.156	0.15231	0.113733	0.130855	0.0551533
760.723	0.155838	0.116418	0.133717	0.0542703
761.29	0.156216	0.117082	0.132092	0.0587496
761.857	0.162929	0.118441	0.136029	0.0604824
762.424	0.162071	0.121436	0.135233	0.0596425
762.992	0.16078	0.117531	0.1322	0.0546576
763.559	0.157933	0.117388	0.135331	0.0567713
764.126	0.158653	0.117559	0.135756	0.0549329
764.693	0.16036	0.120008	0.137534	0.057832
765.26	0.159418	0.115814	0.132313	0.0553912
765.827	0.160667	0.121598	0.137474	0.0600169
766.393	0.160698	0.120806	0.135584	0.0569935
766.96	0.1626	0.119847	0.139023	0.0578109
767.527	0.162717	0.122696	0.135321	0.0575432
768.094	0.163541	0.121422	0.138419	0.0607524
768.66	0.164974	0.123649	0.134161	0.0616627
769.227	0.161121	0.122738	0.133223	0.0586992
769.794	0.158484	0.125742	0.130607	0.0593976
770.36	0.156558	0.119636	0.132828	0.057409
770.927	0.158799	0.118294	0.131694	0.0564195
771.493	0.161237	0.119557	0.132522	0.0564444
772.06	0.156538	0.11867	0.134738	0.05452
772.626	0.155103	0.116264	0.136158	0.0550212
773.193	0.154043	0.114415	0.135314	0.0523483
773.759	0.154757	0.114341	0.132299	0.0535216
774.325	0.162583	0.118986	0.13663	0.0603946
774.891	0.156545	0.1155	0.133722	0.0603386
775.458	0.159545	0.123805	0.133008	0.0577458
776.024	0.157048	0.118892	0.132225	0.0579252
776.59	0.164033	0.117959	0.136033	0.05867
777.156	0.157214	0.117518	0.133884	0.0554245
777.722	0.163401	0.118447	0.135713	0.0581458
778.288	0.161247	0.11827	0.133525	0.05757
778.854	0.15715	0.117417	0.127334	0.0534861
779.42	0.157966	0.119979	0.132372	0.0536154
779.986	0.154893	0.113704	0.12738	0.0519077
780.551	0.157462	0.112629	0.129463	0.0553564
781.117	0.157986	0.115875	0.12994	0.0586947
781.683	0.160795	0.117787	0.132853	0.0573428
782.249	0.159413	0.116459	0.128316	0.0542759
782.814	0.152905	0.108837	0.125631	0.0526051
783.38	0.156469	0.11169	0.12717	0.0534575
783.945	0.156886	0.113171	0.126549	0.0524712
784.511	0.156576	0.119882	0.130903	0.0539203
785.076	0.153274	0.116318	0.12719	0.053669
785.642	0.154404	0.115695	0.131275	0.0549391
786.207	0.152313	0.113237	0.126612	0.0513652
786.773	0.151496	0.109359	0.126384	0.0544342
787.338	0.152825	0.108524	0.123403	0.051673
787.903	0.150422	0.108293	0.123286	0.0455201
788.468	0.149917	0.111554	0.121297	0.0478478
789.034	0.153486	0.112792	0.122771	0.051114
789.599	0.156407	0.116591	0.126573	0.0531208
790.164	0.15928	0.115597	0.131032	0.0564476
790.729	0.155556	0.110434	0.121852	0.051729
791.294	0.153472	0.114172	0.125871	0.0514798
791.859	0.151501	0.110449	0.124644	0.0513214
792.424	0.150675	0.107834	0.123399	0.049463
792.989	0.151864	0.107925	0.121109	0.0461469
793.553	0.153147	0.110665	0.124765	0.0514934
794.118	0.15271	0.113284	0.126201	0.0561643
794.683	0.153196	0.110659	0.129162	0.0515601
795.248	0.148711	0.11383	0.121001	0.0503927
795.812	0.150906	0.109132	0.119545	0.0487464
796.377	0.145333	0.110141	0.12444	0.0483544
796.942	0.151945	0.104089	0.126305	0.0495273
797.506	0.153902	0.111997	0.124382	0.05179
798.071	0.154058	0.110569	0.122733	0.053219
798.635	0.148293	0.112279	0.120193	0.051048
799.2	0.148028	0.107276	0.117651	0.046742
799.764	0.150131	0.109992	0.121825	0.0508633
800.328	0.152789	0.110052	0.122177	0.0523741
800.893	0.14823	0.102275	0.120695	0.0502381
801.457	0.150406	0.107494	0.122774	0.05249
802.021	0.154095	0.109843	0.127637	0.05167
802.585	0.153164	0.110151	0.125624	0.0572977
803.149	0.15296	0.109326	0.125709	0.0528509
803.713	0.155798	0.114714	0.127492	0.0502809
804.277	0.146172	0.108133	0.119733	0.0486169
804.841	0.14875	0.111407	0.119614	0.0546554
805.405	0.147835	0.105789	0.119268	0.0517716
805.969	0.147793	0.107989	0.123014	0.0530848
806.533	0.151567	0.107705	0.124383	0.0513765
807.097	0.152011	0.103365	0.12112	0.048625
807.661	0.153369	0.110539	0.12281	0.0511865
808.224	0.149889	0.107296	0.122696	0.0440108
808.788	0.146525	0.107414	0.118152	0.045064
809.352	0.143354	0.104142	0.116696	0.0475404
809.915	0.150794	0.107559	0.119251	0.0537802
810.479	0.146565	0.102262	0.116616	0.0449572
811.042	0.151494	0.110164	0.125791	0.0525361
811.606	0.14883	0.110606	0.119711	0.0525534
812.169	0.143587	0.106576	0.116952	0.0487029
812.733	0.146117	0.105816	0.119366	0.0517508
813.296	0.149469	0.106589	0.122569	0.051597
813.859	0.147306	0.104823	0.119727	0.0494378
814.423	0.149559	0.107003	0.127529	0.0544328
814.986	0.148548	0.108489	0.125124	0.0527513
815.549	0.149873	0.101659	0.127371	0.0511776
816.112	0.146808	0.105349	0.12115	0.0470026
816.675	0.14558	0.108222	0.122156	0.0425664
817.238	0.147331	0.106087	0.120174	0.0494375
817.801	0.154345	0.110941	0.124424	0.0549962
818.364	0.154245	0.104786	0.125317	0.0510895
818.927	0.150126	0.0994586	0.119571	0.0416668
819.49	0.152572	0.104464	0.125991	0.0463719
820.053	0.147254	0.104192	0.116986	0.0468627
820.616	0.147172	0.102303	0.115456	0.0447146
821.178	0.151093	0.101889	0.117723	0.0479563
821.741	0.146683	0.103094	0.121506	0.0492137
822.304	0.148142	0.105398	0.120413	0.0466223
822.866	0.15173	0.103863	0.121549	0.0503154
823.429	0.141944	0.101628	0.119568	0.0483974
823.991	0.149539	0.107797	0.121832	0.0498812
824.554	0.143829	0.10595	0.119354	0.0492935
825.116	0.144362	0.107167	0.118141	0.0510097
825.679	0.150269	0.106075	0.117849	0.0520356
826.241	0.145904	0.101748	0.111275	0.0436208
826.803	0.144456	0.103683	0.112569	0.0409208
827.366	0.143276	0.0996331	0.112093	0.0464731
827.928	0.140636	0.10067	0.116126	0.0439397
828.49	0.151323	0.105864	0.116325	0.04504
829.052	0.140963	0.105793	0.112181	0.0467349
829.614	0.147758	0.107779	0.11794	0.047438
830.176	0.146691	0.104823	0.120269	0.0483345
830.738	0.150793	0.107487	0.119954	0.0488469
831.3	0.151789	0.102665	0.114798	0.0485181
831.862	0.147659	0.104212	0.112816	0.049323
832.424	0.144897	0.106708	0.115013	0.0497541
832.986	0.143167	0.0969362	0.113566	0.0466465
833.548	0.146625	0.104715	0.11779	0.0534148
834.11	0.144342	0.10003	0.115724	0.0508119
834.671	0.140268	0.102442	0.110262	0.0467082
835.233	0.145027	0.105114	0.111551	0.0466369
835.795	0.142004	0.104859	0.113824	0.0471344
836.356	0.141625	0.104782	0.114238	0.0475355
836.918	0.141572	0.1048	0.114553	0.0517482
837.479	0.144887	0.109855	0.122257	0.0524142
838.041	0.137742	0.102235	0.11003	0.0467223
838.602	0.142434	0.105089	0.110796	0.0461103
839.163	0.147042	0.108053	0.115819	0.0463784
839.725	0.142812	0.101087	0.112253	0.0456668
840.286	0.144273	0.103997	0.118755	0.0472181
840.847	0.138312	0.0951301	0.111494	0.0472255
841.408	0.144595	0.108379	0.112818	0.0509587
841.97	0.147809	0.111924	0.115057	0.0497581
842.531	0.140416	0.10319	0.107206	0.0418586
843.092	0.144489	0.102124	0.117269	0.0483839
843.653	0.133493	0.095461	0.111932	0.0469047
844.214	0.134906	0.094145	0.11475	0.0408192
844.775	0.129392	0.0986377	0.114944	0.0448783
845.336	0.140355	0.0964818	0.114481	0.0426644
845.896	0.137427	0.0938167	0.113868	0.0426483
846.457	0.139899	0.0967693	0.11711	0.0465538
847.018	0.135846	0.0994947	0.113533	0.043577
847.579	0.139786	0.102351	0.118062	0.0464738
848.139	0.144033	0.104855	0.116475	0.0463481
848.7	0.143077	0.102273	0.114034	0.0498035
849.26	0.14497	0.104221	0.116521	0.0462091
849.821	0.141439	0.0989962	0.108528	0.0460748
850.382	0.141174	0.0994444	0.112231	0.0495518
850.942	0.137098	0.0973417	0.112708	0.0430862
851.502	0.135123	0.0972386	0.115084	0.0421094
852.063	0.134093	0.0983449	0.111551	0.0452379
852.623	0.137507	0.0979864	0.11867	0.0462178
853.183	0.137108	0.10183	0.11642	0.0438341
853.744	0.137066	0.101619	0.114405	0.045551
854.304	0.137264	0.0961915	0.11075	0.0424101
854.864	0.136846	0.0970969	0.110989	0.0399662
855.424	0.133055	0.0885781	0.104676	0.0375618
855.984	0.135182	0.0914224	0.109804	0.0430075
856.544	0.140629	0.0941073	0.108456	0.0465466
857.104	0.141183	0.095067	0.1093	0.0436612
857.664	0.142445	0.0966768	0.112794	0.044611
858.224	0.146731	0.0981018	0.12082	0.0467453
858.784	0.146951	0.102079	0.117628	0.0432673
859.343	0.146104	0.103146	0.113364	0.0503858
859.903	0.139218	0.10236	0.12041	0.0490364
860.463	0.141342	0.0981813	0.116163	0.0452392
861.023	0.145719	0.0976536	0.114772	0.0470675
861.582	0.138053	0.0901428	0.111541	0.0428853
862.142	0.13643	0.0965544	0.110116	0.0469876
862.701	0.139389	0.0961674	0.108881	0.0471002
863.261	0.141664	0.091706	0.107648	0.0415086
863.82	0.136594	0.0947471	0.105791	0.0458105
864.38	0.137437	0.0942918	0.106719	0.0425928
864.939	0.135398	0.0963497	0.109234	0.0476062
865.498	0.137789	0.0927522	0.106564	0.0451074
866.057	0.14766	0.100133	0.115549	0.0507213
866.617	0.138993	0.0992093	0.109492	0.0472976
867.176	0.135512	0.0977611	0.107672	0.0469708
867.735	0.1431	0.101448	0.11187	0.0432125
868.294	0.138687	0.0921551	0.111073	0.0452116
868.853	0.140745	0.0935944	0.112018	0.0414739
869.412	0.135877	0.0956411	0.111241	0.046718
869.971	0.138994	0.104972	0.107918	0.0475392
870.53	0.132611	0.093101	0.108507	0.0401155
871.089	0.124962	0.0878425	0.103003	0.0368403
871.648	0.132728	0.0913239	0.106004	0.0426737
872.206	0.131839	0.0939846	0.114151	0.0420419
872.765	0.134552	0.0947379	0.117275	0.042574
873.324	0.137488	0.0919889	0.110542	0.0403944
873.883	0.135708	0.0937264	0.105983	0.0399002
874.441	0.130973	0.100422	0.105319	0.044048
875	0.133119	0.0983603	0.106998	0.0478146
875.558	0.133416	0.101126	0.102952	0.0433684
876.117	0.131804	0.0946334	0.1038	0.040155
876.675	0.129413	0.0963294	0.103857	0.0421226
877.233	0.131155	0.088904	0.103164	0.0430185
877.792	0.134824	0.0899007	0.104139	0.0429186
878.35	0.135557	0.0932656	0.105839	0.0434492
878.908	0.135331	0.0941219	0.106074	0.0432706
879.467	0.134214	0.0905171	0.108957	0.0413684
880.025	0.141742	0.097621	0.111111	0.0418502
880.583	0.139	0.0952046	0.103768	0.0393703
881.141	0.131386	0.0934164	0.104091	0.0330419
881.699	0.126936	0.0920956	0.100576	0.0344928
882.257	0.132482	0.0894041	0.0995382	0.0373455
882.815	0.140221	0.0920493	0.106103	0.044627
883.373	0.141924	0.0954696	0.110291	0.0512083
883.931	0.141506	0.0981528	0.111898	0.0457188
884.488	0.134913	0.0890432	0.108825	0.0427282
885.046	0.130993	0.0991217	0.111394	0.0449589
885.604	0.133106	0.0905153	0.107764	0.0417611
886.162	0.138622	0.0921912	0.102807	0.0411201
886.719	0.135432	0.0930383	0.106474	0.0393311
887.277	0.128688	0.0914072	0.0994039	0.0405858
887.834	0.129717	0.0868475	0.0978818	0.0395989
888.392	0.133514	0.0937794	0.103118	0.039572
888.949	0.131717	0.0830263	0.101155	0.0370383
889.507	0.127391	0.0856051	0.101079	0.0349918
890.064	0.131517	0.09615	0.10008	0.0387825
890.621	0.135588	0.0920776	0.102838	0.0425979
891.179	0.132228	0.0909976	0.0962799	0.0377796
891.736	0.126904	0.0868294	0.0999352	0.0356107
892.293	0.136604	0.09692	0.103709	0.0463458
892.85	0.130114	0.0900258	0.107868	0.0395611
893.407	0.131799	0.0924731	0.106466	0.0355953
893.964	0.130171	0.0957131	0.107448	0.0322956
894.521	0.130812	0.0862685	0.100334	0.0322618
895.078	0.123407	0.0825554	0.0940366	0.0298905
895.635	0.128911	0.0863663	0.100904	0.0366566
896.192	0.127791	0.0864019	0.0963966	0.0367321
896.749	0.121143	0.0853975	0.0946906	0.0343175
897.306	0.132574	0.0937641	0.104617	0.0326158
897.862	0.137741	0.0920785	0.109003	0.0385404
898.419	0.132229	0.0879479	0.101547	0.0359263
898.976	0.128504	0.0846846	0.102967	0.0366786
899.532	0.130977	0.084493	0.108999	0.0424473
900.089	0.13492	0.0929825	0.110708	0.0485735
900.645	0.130827	0.084777	0.105591	0.0382182
901.202	0.130441	0.0894263	0.105963	0.0347132
901.758	0.131342	0.0962287	0.106886	0.0388822
902.315	0.12486	0.0909911	0.105465	0.0406002
902.871	0.1247	0.0826146	0.102091	0.0441129
903.427	0.130114	0.0867364	0.0951563	0.0373076
903.984	0.129563	0.0828027	0.0946285	0.0399587
904.54	0.126747	0.0914072	0.097925	0.0328854
905.096	0.131687	0.0904991	0.0995144	0.0329787
905.652	0.134601	0.0891064	0.107021	0.0432324
906.208	0.125734	0.0907463	0.0975812	0.0350769
906.764	0.126874	0.0875452	0.0981681	0.0324367
907.32	0.127116	0.0882309	0.101742	0.038092
907.876	0.135427	0.0853771	0.0974775	0.0416587
908.432	0.130213	0.0889653	0.0948793	0.0431342
908.988	0.125925	0.0845405	0.0972633	0.035335
909.543	0.123757	0.0878093	0.093634	0.0339909
910.099	0.123359	0.0838934	0.0954302	0.0330337
910.655	0.131185	0.0843759	0.100778	0.0334411
911.211	0.131795	0.0875069	0.100925	0.0332092
911.766	0.128293	0.0872653	0.0958666	0.0386419
912.322	0.130829	0.0847698	0.102167	0.0392967
912.877	0.137172	0.089706	0.108293	0.0369644
913.433	0.132882	0.0911888	0.102876	0.0372176
913.988	0.131455	0.0969945	0.108613	0.0396833
914.544	0.135873	0.0902829	0.102748	0.0404755
915.099	0.131339	0.0866258	0.101976	0.0353145
915.654	0.128854	0.0883899	0.100917	0.0452477
916.21	0.131206	0.0817908	0.0973683	0.0482949
916.765	0.119864	0.084836	0.0967393	0.0377789
917.32	0.126314	0.0857903	0.0929686	0.0348269
917.875	0.133471	0.0909472	0.105164	0.0409206
918.43	0.126587	0.0813412	0.0954952	0.0368759
918.985	0.133539	0.0902513	0.0947154	0.0397597
919.54	0.133166	0.0889105	0.102748	0.0464935
920.095	0.132361	0.0893195	0.0988556	0.0430646
920.65	0.127218	0.097087	0.104584	0.0375558
921.205	0.122362	0.0901623	0.10145	0.0287658
921.76	0.139568	0.0898231	0.106245	0.0355723
922.314	0.130687	0.0846835	0.100108	0.0390468
922.869	0.127348	0.0882251	0.0999214	0.0352987
923.424	0.123611	0.0877061	0.0938988	0.0358394
923.978	0.121719	0.089288	0.0981253	0.0446492
924.533	0.127296	0.0853955	0.0992766	0.036929
925.087	0.122524	0.089302	0.0989223	0.0348597
925.642	0.129485	0.0861388	0.0983687	0.0361359
926.196	0.132091	0.0936166	0.0989769	0.0399719
926.751	0.141659	0.086647	0.103831	0.0469571
927.305	0.129239	0.0848418	0.0966531	0.0421645
927.859	0.133274	0.0814935	0.0989463	0.0424932
928.414	0.138133	0.0920585	0.103823	0.0459283
928.968	0.132745	0.0907224	0.104063	0.0473481
929.522	0.11859	0.087046	0.10275	0.0332934
930.076	0.125417	0.0807414	0.0931301	0.0372086
930.63	0.124678	0.0890599	0.0945993	0.031675
931.184	0.127639	0.0882317	0.0943761	0.0290002
931.738	0.122952	0.0878863	0.0949605	0.0276434
932.292	0.124492	0.0899178	0.102778	0.0343359
932.846	0.131634	0.0895978	0.105525	0.0413115
933.4	0.129703	0.0836926	0.104408	0.035849
933.954	0.114727	0.0800262	0.0955901	0.0376755
934.508	0.12405	0.0871303	0.0951956	0.046638
935.061	0.125403	0.0856482	0.0911943	0.0392545
935.615	0.127629	0.0846379	0.0981887	0.0414035
936.169	0.121487	0.0917548	0.102896	0.0427917
936.722	0.133253	0.0834437	0.104424	0.0406561
937.276	0.12493	0.0784834	0.0940538	0.033213
937.829	0.124116	0.0819827	0.106825	0.0391635
938.383	0.117404	0.0795346	0.103424	0.0342797
938.936	0.119012	0.075444	0.0937771	0.0329063
939.489	0.118517	0.0824533	0.0966563	0.0277266
940.043	0.123856	0.0905705	0.0935687	0.0377964
940.596	0.120806	0.0850212	0.0876619	0.0347766
941.149	0.121901	0.0746197	0.0863806	0.0274367
941.702	0.126223	0.0938833	0.0941933	0.0468459
942.255	0.12853	0.0870537	0.0982781	0.0382117
942.809	0.127636	0.0854105	0.100006	0.0331364
943.362	0.124395	0.0860602	0.0997341	0.0353203
943.915	0.124204	0.0826606	0.099672	0.0348867
944.468	0.126472	0.0804163	0.0907454	0.0358537
945.02	0.121594	0.0815883	0.10094	0.0304061
945.573	0.117984	0.0804401	0.101481	0.0327265
946.126	0.104536	0.0662432	0.0832847	0.0179873
946.679	0.122335	0.08623	0.0950529	0.0305833
947.232	0.11671	0.0870819	0.0990627	0.0340611
947.784	0.129238	0.0978733	0.107964	0.0519863
948.337	0.118221	0.0848622	0.0957055	0.0402559
948.889	0.12707	0.0885194	0.103673	0.0351249
949.442	0.133605	0.0856732	0.0921908	0.0460542
949.994	0.132421	0.0879882	0.0960403	0.0527909
950.547	0.130599	0.0844869	0.0937117	0.0438409
951.099	0.129878	0.0748141	0.0935823	0.0442118
951.652	0.135206	0.087748	0.100734	0.0484799
952.204	0.125423	0.0913326	0.0946624	0.0484167
952.756	0.12717	0.0882641	0.0979249	0.0411051
953.308	0.125298	0.0794441	0.0878653	0.0417232
953.861	0.122992	0.0801535	0.0847735	0.0346403
954.413	0.117513	0.078356	0.0951851	0.0288615
954.965	0.122817	0.0804209	0.097646	0.0391665
955.517	0.131347	0.0744318	0.102553	0.0382652
956.069	0.125197	0.0773004	0.0949374	0.0303239
956.621	0.124672	0.0943947	0.0904405	0.0299295
957.173	0.123286	0.0746749	0.0841983	0.0365054
957.724	0.121775	0.070823	0.0820599	0.0277417
958.276	0.125126	0.0744703	0.0825256	0.0318146
958.828	0.122657	0.0844326	0.0979972	0.038856
959.38	0.119278	0.0749733	0.0865582	0.0356717
959.931	0.125259	0.0843805	0.0952476	0.0310464
960.483	0.118033	0.073089	0.084254	0.0272517
961.034	0.122624	0.085633	0.0926069	0.040133
961.586	0.118952	0.0725878	0.0822613	0.0328726
962.137	0.134516	0.0874257	0.100491	0.0471742
962.689	0.123068	0.0818687	0.100422	0.0315822
963.24	0.120078	0.0779918	0.0947295	0.0339897
963.792	0.119296	0.0840077	0.0922313	0.0327543
964.343	0.126814	0.0790834	0.0933321	0.0265757
964.894	0.109796	0.0738768	0.0931801	0.0427087
965.445	0.119362	0.0721003	0.102819	0.0395286
965.997	0.109207	0.0766943	0.0797541	0.0290765
966.548	0.113908	0.067821	0.0839985	0.0261354
967.099	0.134393	0.0775051	0.102	0.0400571
967.65	0.143488	0.0877405	0.102706	0.0517776
968.201	0.131408	0.08833	0.0969427	0.048338
968.752	0.123685	0.0886486	0.101646	0.0370005
969.302	0.11293	0.0704245	0.0901709	0.0385425
969.853	0.103986	0.0671943	0.0950562	0.0243294
970.404	0.115986	0.0742932	0.0954692	0.0353592
970.955	0.125518	0.0815827	0.0963633	0.0392343
971.505	0.127356	0.0842812	0.101556	0.0415455
972.056	0.132858	0.0815195	0.0921786	0.0402106
972.607	0.120781	0.0827994	0.0832388	0.0314496
973.157	0.1193	0.0807134	0.100509	0.0324583
973.708	0.110568	0.0651823	0.0750203	0.0236593
974.258	0.115107	0.0680535	0.101335	0.025655
974.809	0.102171	0.0761728	0.0870493	0.0142513
975.359	0.11587	0.077262	0.0922412	0.0197278
975.909	0.113167	0.0778463	0.0858781	0.0282931
976.46	0.116086	0.0749989	0.0977806	0.0386646
977.01	0.119087	0.0855375	0.0893477	0.0446839
977.56	0.130336	0.0820973	0.0922333	0.0485963
978.11	0.124538	0.0969476	0.105414	0.04505
978.66	0.1317	0.0856909	0.111663	0.040503
979.21	0.11065	0.0749614	0.087349	0.0268833
979.76	0.129836	0.0932754	0.103643	0.0412285
980.31	0.111251	0.0918829	0.0907032	0.037212
980.86	0.12136	0.0800179	0.0882263	0.0251079
981.41	0.127011	0.076128	0.0960203	0.0351528
981.96	0.123491	0.0690243	0.0895482	0.0287717
982.51	0.109913	0.0690041	0.0910068	0.0291488
983.059	0.120427	0.0697346	0.0848779	0.0312751
983.609	0.122483	0.092857	0.0955434	0.0345291
984.159	0.126389	0.0694659	0.0940423	0.0344468
984.708	0.10763	0.0654897	0.0825106	0.0127448
985.258	0.123809	0.0776264	0.088876	0.0330894
985.807	0.108412	0.0719272	0.0746471	0.0225332
986.357	0.122952	0.0782502	0.079957	0.0345888
986.906	0.105979	0.0890212	0.100257	0.0394938
987.455	0.128193	0.0803444	0.0866275	0.0352147
988.005	0.117747	0.083578	0.088255	0.0388943
988.554	0.122019	0.0868467	0.0983342	0.0283551
989.103	0.103087	0.0678665	0.080101	0.026884
989.652	0.121035	0.0817709	0.0894761	0.0492821
990.201	0.132634	0.0905247	0.0912014	0.0439641
990.75	0.101223	0.0786568	0.0838921	0.0205985
991.299	0.107505	0.0674425	0.0937149	0.0366651
991.848	0.116852	0.0827292	0.0988407	0.023603
992.397	0.113248	0.0666635	0.0807164	0.0148644
992.946	0.119903	0.0707251	0.0881064	0.0366033
993.495	0.12965	0.0873363	0.0857393	0.0419719
994.044	0.128044	0.0793571	0.0834819	0.034688
994.593	0.103525	0.0550061	0.0702045	0.0232412
995.141	0.12846	0.0712883	0.0893315	0.0427248
995.69	0.115713	0.0885328	0.085245	0.0394307
996.239	0.119065	0.0853526	0.0865682	0.0371836
996.787	0.0899538	0.0593934	0.0760246	0.0198269
997.336	0.117944	0.0663888	0.0830582	0.0432007
997.884	0.117094	0.0749733	0.0913128	0.037112
998.432	0.126188	0.0897362	0.0874699	0.0211593
998.981	0.119993	0.0868128	0.0791561	0.0433299
999.529	0.11011	0.0672601	0.0972692	0.0337887
1000.08	0.11645	0.0805711	0.0862447	0.043788
1000.63	0.10795	0.0727263	0.0889672	0.0164431
1001.17	0.118849	0.0717918	0.0824277	0.0285965
1001.72	0.118264	0.0716539	0.0815425	0.00917871
1002.27	0.114011	0.0863303	0.0840759	0.0310134
1002.82	0.110802	0.0752714	0.0863848	0.0216559
1003.37	0.105842	0.0883745	0.0849576	0.0299011
1003.91	0.139977	0.0813097	0.0862136	0.0372585
1004.46	0.115566	0.0796069	0.0910548	0.0414222
1005.01	0.122323	0.0928365	0.0856675	0.0339136
1005.56	0.10305	0.0817374	0.0833111	0.0207835
1006.11	0.12405	0.0868254	0.0970987	0.0272587
1006.65	0.109725	0.0814257	0.107921	0.0135566
1007.2	0.122938	0.0849905	0.0917615	0.036022
1007.75	0.112378	0.0995654	0.106662	0.0316117
1008.3	0.130321	0.0956024	0.0944093	0.0379895
1008.84	0.111439	0.0733604	0.0883404	0.029255
1009.39	0.11421	0.0634777	0.0839827	0.0271556
1009.94	0.0977012	0.0839429	0.0752867	0.0145965
1010.49	0.108289	0.084237	0.088373	0.0252734
1011.03	0.115004	0.0754947	0.0762745	0.0258735
1011.58	0.121276	0.0898189	0.0997784	0.0319187
1012.13	0.121259	0.0807085	0.0846117	0.0312486
1012.67	0.109071	0.0752652	0.094171	0.0553071
1013.22	0.112835	0.0758434	0.0865668	0.0286765
1013.77	0.11723	0.0902707	0.0759164	0.0319396
1014.32	0.105224	0.07206	0.0636356	0.0409482
1014.86	0.117823	0.0762078	0.111708	0.0288959
1015.41	0.0950223	0.083393	0.0823197	0.0348658
1015.96	0.123825	0.0871347	0.0885163	0.0260712
1016.5	0.11059	0.0657943	0.0817169	0.0261353
1017.05	0.119213	0.0815867	0.0892592	0.0268811
1017.6	0.0962786	0.0753992	0.0799245	0.0238938
1018.14	0.138047	0.0578609	0.0919708	0.0380642
1018.69	0.103704	0.0882498	0.0881469	0.0371488
1019.24	0.123261	0.0911192	0.107718	0.0373766
1019.78	0.102197	0.0619104	0.0807694	0.0160399
1020.33	0.133613	0.083129	0.107865	0.0292715
1020.88	0.094902	0.0706182	0.067928	0.0144458
1021.42	0.107085	0.0714377	0.0860004	0.0164055
1021.97	0.10682	0.060192	0.0817685	0.016093
1022.52	0.101119	0.0785337	0.067445	0.0279413
1023.06	0.10708	0.0688596	0.0852528	0.0347595
1023.61	0.134804	0.0793749	0.0952516	0.0333676
1024.15	0.0917931	0.0762903	0.0627145	0.0142304
1024.7	0.108952	0.0643943	0.0919944	0.0328858
1025.25	0.122673	0.0739835	0.0767667	0.014832
1025.79	0.111594	0.0882452	0.0834436	0.0319428
1026.34	0.110118	0.0915152	0.0960276	0.0283112
1026.89	0.124723	0.0733848	0.0708081	0.0400851
1027.43	0.115228	0.0825233	0.0802331	0.0275463
1027.98	0.135062	0.0649635	0.080289	0.0293508
1028.52	0.128046	0.0671963	0.0843183	0.0485345
1029.07	0.118345	0.0679845	0.08347	0.0263432
1029.61	0.109298	0.0866112	0.0899977	0.0299723
1030.16	0.11953	0.0793949	0.0598051	0.0249268
1030.71	0.104374	0.0449023	0.0408294	0.00278664
1031.25	0.121777	0.080934	0.101682	0.0409807
1031.8	0.122203	0.0746496	0.0809569	0.0202426
1032.34	0.125674	0.0937002	0.0923968	0.0204626
1032.89	0.0946594	0.0899833	0.110603	0.0277477
1033.43	0.116936	0.0898556	0.0928106	0.030146
1033.98	0.125064	0.069921	0.0855693	0.0292027
1034.52	0.105924	0.0743534	0.057565	0.0378365
1035.07	0.100492	0.0653788	0.0825278	0.0320941
1035.61	0.116406	0.0736345	0.0915545	0.0355014
1036.16	0.118126	0.0863641	0.0942628	0.0440918
1036.7	0.133765	0.0880517	0.114881	0.0428068
1037.25	0.111245	0.0702723	0.0760235	0.0140915
1037.79	0.119353	0.0773449	0.093979	0.0325362
1038.34	0.0936671	0.0723303	0.0766766	0.0309741
1038.88	0.124123	0.0969158	0.113416	0.0510563
1039.43	0.124955	0.0461878	0.078118	0.0134154
1039.97	0.0971874	0.0467129	0.0703217	0.00404262
1040.52	0.118604	0.0683728	0.1072	0.0218455
1041.06	0.0908225	0.0717637	0.0957131	0.0291489
1041.61	0.103834	0.0790141	0.085135	0.0421796
1042.15	0.117767	0.0862533	0.108272	0.0526767
1042.7	0.0958138	0.0828837	0.090469	0.0139838
1043.24	0.123147	0.0995703	0.0954337	0.0295607
1043.79	0.110572	0.088894	0.118339	0.041544
1044.33	0.126439	0.0730345	0.104052	0.0243747
1044.88	0.0793633	0.0896689	0.045839	0.0277568
1045.42	0.135644	0.0775921	0.137046	0.0543284
1045.96	0.139156	0.0966425	0.0903084	0.0427436
1046.51	0.120961	0.0827383	0.044357	0.023824
1047.05	0.0608644	0.0608292	0.0833313	0.0227011
1047.6	0.129399	0.0552284	0.107817	-0.0118903
1048.14	0.093618	0.0626221	0.0578896	0.0263222
1048.68	0.125823	0.0583709	0.109104	0.0237845
1049.23	0.13327	0.0796048	0.0966263	0.0590582
1049.77	0.142298	0.0906193	0.0823709	0.0365938
1050.32	0.119472	0.0831587	0.0534756	0.0425575
1050.86	0.13571	0.113578	0.0842514	0.036786
1051.4	0.148308	0.0957342	0.101864	0.0350364
1051.95	0.111315	0.0769302	0.124664	-7.16301e-05
1052.49	0.0901854	0.103519	0.0640269	0.018736
1053.04	0.0969873	0.0940511	0.0491964	0.0182248
1053.58	0.139609	0.0960382	0.120721	0.0303883
1054.12	0.117683	0.0750742	0.083437	0.0266605
1054.67	0.0811473	0.086264	0.0867744	0.00335835
1055.21	0.11916	0.0492942	0.0625115	0.0177716
1055.75	0.101973	0.0955325	0.0661929	0.0468463
1056.3	0.124395	0.0583567	0.0731559	0.00840774
1056.84	0.0873401	0.0997581	0.106415	0.0497051
1057.38	0.139023	0.0611743	0.126266	0.0407803
1057.93	0.0644563	0.0777696	0.069097	0.0237516
1058.47	0.139044	0.0311572	0.0296822	-0.0125268
1059.01	0.119026	0.0749479	0.0518936	0.0028815
1059.56	0.0676103	0.0304032	0.0516382	0.00725911
1060.1	0.0973285	0.115756	0.0990263	0.0327949
1060.64	0.0977687	0.0776494	0.088731	0.025365
1061.18	0.139446	0.0797474	0.0703765	0.0276177
1061.73	0.126691	0.080232	0.126413	-0.0200026
1062.27	0.125687	0.100229	0.103776	0.0674144
1062.81	0.0532675	0.0408775	0.0856983	-0.00362334
1063.36	0.158732	0.0629514	0.083315	0.0430566
1063.9	0.125886	0.125428	0.138621	0.0250711
1064.44	0.101958	0.109507	0.0526211	0.0258504
1064.98	0.126219	0.0252091	0.0594191	0.0359736
1065.53	0.0872012	0.0583423	0.049954	0.0389229
1066.07	0.120346	0.0659798	0.111737	0.0626121
1066.61	0.0578782	0.0962992	0.0233011	-0.0115026
1067.15	0.0688324	0.0778309	0.0593113	-0.00156201
1067.7	0.0494515	0.0377274	0.024883	-0.0236405
1068.24	0.194101	0.0770079	0.11875	0.0839223
1068.78	0.12745	0.0726128	0.0487687	0.011067
1069.32	0.195627	0.0920489	0.130858	0.0702464
1069.86	0.134822	0.133222	0.107205	0.0507198
1070.41	0.129164	0.0742004	0.0861351	0.0278335
1070.95	0.0948228	0.171132	0.0818497	0.057707
1071.49	0.187331	0.0912925	0.0635092	0.02961
1072.03	0.091074	0.0651277	0.0939741	0.0236801
1072.58	0.166959	0.0718723	0.0673112	0.0628677
1073.12	0.11236	0.0188054	0.0650705	-0.0361106
1073.66	0.190971	0.122656	0.0564642	0.023565
1074.2	0.105346	0.0524185	0.00309221	-0.0262127
1074.74	0.111909	0.0214196	0.0621985	0.0404073
1075.28	0.126381	0.113424	0.107769	0.0606571
1075.83	0.151303	0.131942	0.0520268	0.0292109
1076.37	0.123568	0.0835504	0.0805472	0.0248487
1076.91	0.0729481	0.0644172	0.0752805	0.0144396
1077.45	0.0849453	0.0870034	0.0179858	0.0480802
1077.99	0.149342	0.068869	0.0847346	0.0416787
1078.53	0.0516611	0.0984587	0.0236741	0.0812701
1079.07	0.154328	0.0640345	0.142911	0.0107988
1079.62	0.136287	0.113253	0.0780892	0.0042008
1080.16	0.123332	0.07431	0.0450071	-0.0684117
1080.7	0.0310407	0.0409374	0.0575167	-8.75879e-05
1081.24	0.164248	0.0823668	-0.0241584	0.00932197
1081.78	0.0759749	0.0963847	0.00414352	0.0202765
1082.32	0.19781	0.0823145	0.0625555	0.0153196
1082.86	0.0806905	0.0708151	0.0972064	0.0416297
1083.4	0.102681	0.06296	0.119984	0.0641279
1083.94	0.020108	0.0697298	0.054702	-0.0258754
1084.49	0.149117	0.115215	0.0914784	0.0310625
1085.03	0.0935601	0.0544704	0.0809682	0.0646979
1085.57	0.132396	0.134189	0.0963538	0.024334
1086.11	0.100239	0.159618	0.0187658	-0.0332897
1086.65	0.181225	0.0978789	0.0632525	-0.00516034
1087.19	0.149331	0.101329	0.14055	-0.0636902
1087.73	0.104562	0.132976	0.137067	0.0984798
1088.27	0.0825408	0.11417	0.108089	0.0826425
1088.81	0.182487	0.078816	0.0158146	0.010167
1089.35	0.0918246	0.101613	0.141216	-0.0276714
1089.89	0.256126	0.0600058	0.117893	0.0535699
1090.43	0.148535	0.0785221	0.0306509	0.120321
1090.97	0.251942	0.0720754	0.0862666	0.0451388
1091.51	0.141786	0.0218417	-0.0595063	0.0795428
1092.05	0.203412	0.0618513	0.149015	0.00863353
1092.59	0.0451077	0.00499766	0.030413	-0.0511893
1093.13	0.140372	0.0455682	0.0996057	0.058873
1093.67	0.00869524	0.0444745	0.0173007	0.0119849
1094.21	0.260548	0.116613	0.21638	0.140837
1094.75	0.0172429	0.227802	0.057992	0.120988
1095.29	0.173369	0.081888	0.134027	-0.0118298
1095.83	0.300103	0.244113	0.203517	0.264539
1096.37	0.150895	0.0599772	0.110424	0.00653423
1096.91	0.074789	0.0898057	0.0885492	0.106667
1097.45	0.133735	-0.00488061	0.0901157	-0.00472405
1097.99	0.178702	0.122164	0.12418	0.0943422
1098.53	0.222647	0.075596	0.0437116	0.111625
1099.07	0.063638	0.0983147	-0.0155148	-0.0186372
1099.61	0.0416826	0.119681	0.252878	0.0168843
1100.15	0.159876	0.0382316	-0.00821541	-0.0261818
