# Supplementary material for: Ancestral [Fe-S] biogenesis system SMS has a unique mechanism of cluster assembly and sulfur utilization
Source: PLoS Biol. 2025 Jun 25;23(6):e3003223. doi: 10.1371/journal.pbio.3003223 (PMC12192291; doi:10.1371/journal.pbio.3003223)
Supplement: S2 Data — (ZIP) [file pbio.3003223.s008.zip › S2_Data/RawFig4b.xls]

## Sheet: Worksheet
800.045	0.00608294
798.934	0.00658321
797.962	0.00723664
796.989	0.00560948
796.016	0.00840076
795.042	0.00735952
794.068	0.00628331
792.955	0.00641115
791.98	0.00540546
791.005	0.00667623
790.029	0.00711131
789.053	0.00737181
787.938	0.0100017
786.961	0.00921298
785.984	0.00707427
785.007	0.007968
784.029	0.00601357
783.051	0.00855708
781.932	0.00697098
780.953	0.00557667
779.974	0.00580871
778.995	0.00623948
778.015	0.00656353
777.034	0.00837749
776.053	0.00769007
774.932	0.00757431
773.951	0.00709137
772.969	0.00649791
771.986	0.00655859
771.004	0.00558567
770.021	0.00703167
769.037	0.00684013
768.054	0.00863774
767.07	0.00603346
765.944	0.00639166
764.96	0.00746611
763.974	0.00679136
762.989	0.00867582
762.003	0.00808727
761.016	0.00943591
760.03	0.00906822
759.043	0.00938906
758.055	0.00705335
757.068	0.00805013
755.938	0.00855576
754.95	0.00871232
753.961	0.00783585
752.972	0.00963008
751.982	0.0097224
750.992	0.00931292
750.002	0.00745681
749.011	0.00795405
748.02	0.00780723
747.029	0.00763105
746.037	0.00783754
745.045	0.00829038
744.053	0.00988007
743.06	0.00957728
742.067	0.00724406
740.932	0.0090881
739.938	0.00956315
738.944	0.00816101
737.949	0.0100327
736.954	0.0096567
735.959	0.0108335
734.963	0.00922578
733.967	0.00907181
732.971	0.00875965
731.974	0.00963243
730.977	0.00927613
729.98	0.0112191
728.982	0.00969244
727.984	0.00893565
726.986	0.00983037
725.987	0.00986593
724.988	0.00994498
723.989	0.00913248
722.989	0.00885449
721.989	0.0107596
720.989	0.00949946
719.988	0.00945729
718.987	0.00932022
717.985	0.0105154
716.984	0.0110659
715.982	0.0108621
714.979	0.0099804
713.976	0.0108833
712.973	0.0105082
711.97	0.0103185
710.966	0.0109087
709.962	0.00982409
708.957	0.0110107
707.953	0.010679
706.948	0.0100841
705.942	0.0108755
704.936	0.0113805
703.93	0.0110054
703.068	0.011004
702.061	0.00927637
701.054	0.0106652
700.046	0.0117988
699.039	0.0109812
698.031	0.0105325
697.022	0.0120027
696.013	0.0103583
695.004	0.0115166
693.995	0.0123704
692.985	0.0121
691.975	0.0108905
690.965	0.0120128
689.954	0.0115807
688.943	0.0114582
687.932	0.0118937
687.065	0.0109998
686.053	0.010354
685.04	0.0120903
684.028	0.0121394
683.015	0.0122196
682.002	0.012595
680.988	0.0108235
679.974	0.0123504
678.96	0.0117126
677.946	0.0124636
676.931	0.0121395
676.061	0.0124566
675.045	0.0121857
674.03	0.0131753
673.013	0.0128771
671.997	0.0135365
670.98	0.0117493
669.963	0.0126773
668.946	0.0124026
667.928	0.0129594
667.056	0.0122041
666.038	0.0131339
665.019	0.013239
664	0.0138672
662.981	0.0132909
661.962	0.012542
660.942	0.0124626
660.067	0.0134022
659.047	0.0131024
658.026	0.0136451
657.005	0.0133292
655.984	0.0136842
654.962	0.0133779
653.94	0.0141878
653.064	0.0129196
652.042	0.0129056
651.019	0.0134118
649.996	0.0142879
648.972	0.0143506
647.949	0.0137582
647.071	0.0136832
646.047	0.0128415
645.022	0.0149645
643.997	0.0146873
642.972	0.0138686
641.946	0.0150393
641.067	0.0135337
640.041	0.0139652
639.015	0.0136943
637.988	0.0143273
636.961	0.0150741
635.934	0.0141041
635.053	0.0135287
634.025	0.0163268
632.997	0.016001
631.969	0.0154625
630.94	0.014864
630.058	0.0127631
629.029	0.0158954
627.999	0.0157132
626.969	0.0150848
625.939	0.014267
625.056	0.0155195
624.025	0.0148309
622.994	0.0149606
621.963	0.015486
620.931	0.0161002
620.047	0.0150191
619.015	0.0161101
617.982	0.0162084
616.949	0.0159015
616.064	0.0166263
615.031	0.0155249
613.997	0.0145028
612.963	0.0163185
611.929	0.0163053
611.042	0.0153203
610.008	0.0158679
608.973	0.0162018
607.938	0.0164472
607.05	0.0166737
606.014	0.0159117
604.978	0.0161679
603.942	0.0163153
603.053	0.0160044
602.016	0.0162662
600.979	0.0155349
599.942	0.0160073
599.052	0.0159001
598.014	0.0168053
596.976	0.0159024
595.938	0.0177214
595.047	0.0158848
594.008	0.0161018
592.969	0.016084
591.929	0.0154322
591.038	0.0160961
589.998	0.0164071
588.957	0.0169046
588.065	0.0166945
587.024	0.0173083
585.983	0.0171374
584.942	0.0162544
584.049	0.0163034
583.007	0.0157769
581.964	0.0162139
581.071	0.0171672
580.028	0.0168624
578.985	0.017275
577.942	0.0174336
577.047	0.017755
576.003	0.0172864
574.959	0.0168349
574.064	0.0167578
573.019	0.0174315
571.975	0.017463
570.929	0.0171045
570.033	0.0176916
568.988	0.0178915
567.942	0.0187871
567.045	0.0191966
565.999	0.0169288
564.952	0.0173094
564.055	0.0166158
563.007	0.0184628
561.96	0.018594
561.062	0.0178142
560.014	0.0176031
558.966	0.0176487
558.067	0.0183452
557.018	0.0181174
555.969	0.0189685
555.07	0.0179781
554.021	0.0183824
552.971	0.0189962
552.071	0.0173697
551.021	0.0188594
549.97	0.0196689
549.07	0.0186607
548.019	0.018534
546.968	0.0185743
546.067	0.0192632
545.015	0.0193534
543.963	0.0201429
543.061	0.0201357
542.009	0.0189452
540.956	0.0184866
540.054	0.0183977
539	0.0199022
537.947	0.0201184
537.044	0.0195008
535.99	0.0189811
534.936	0.018803
534.032	0.0190336
532.978	0.0185328
532.074	0.0198271
531.019	0.0195587
529.963	0.0200111
529.059	0.0192762
528.003	0.0190385
526.947	0.0208276
526.041	0.0203246
524.985	0.0186722
523.928	0.0195926
523.022	0.0205149
521.965	0.019284
521.059	0.0201377
520.001	0.0210607
518.943	0.0198851
518.036	0.0184875
516.978	0.0190629
516.071	0.0200064
515.012	0.0193486
513.953	0.0202132
513.045	0.0193011
511.986	0.0198261
510.926	0.0206083
510.017	0.0174477
508.957	0.0203385
508.048	0.021689
506.988	0.018485
505.927	0.0204591
505.017	0.0197709
503.956	0.0208868
503.046	0.0202673
501.984	0.0207059
501.074	0.0209195
500.012	0.0205451
498.95	0.0216889
498.039	0.019781
496.976	0.0220137
496.065	0.020785
495.001	0.0207514
493.938	0.0210095
493.026	0.0223977
491.962	0.0210765
491.05	0.0200841
489.986	0.0209688
489.073	0.0202255
488.008	0.0204388
486.943	0.0195225
486.03	0.0214488
484.965	0.0223535
484.052	0.0211777
482.986	0.0209525
482.072	0.0213181
481.006	0.0214591
479.939	0.0223599
479.025	0.0223897
477.958	0.0231655
477.043	0.0218433
475.976	0.0219548
475.061	0.0228952
473.993	0.0214755
472.925	0.0229261
472.009	0.022254
470.941	0.0226838
470.025	0.0233999
468.956	0.0244787
468.04	0.0248178
466.97	0.0228992
466.054	0.0237235
464.984	0.022822
464.067	0.0228923
462.997	0.023371
461.927	0.024354
461.009	0.023805
459.938	0.0233759
459.021	0.0228873
457.949	0.0246808
457.031	0.0243226
455.96	0.0244213
455.041	0.0247298
453.969	0.0243191
453.05	0.0247454
451.978	0.0265195
451.059	0.0257302
449.986	0.0257392
449.066	0.0273218
447.993	0.0251756
447.073	0.0265586
446	0.0267081
444.926	0.0257807
444.006	0.0263894
442.932	0.0268403
442.011	0.0258368
440.937	0.0270283
440.015	0.0263872
438.941	0.0256004
438.019	0.0275535
436.944	0.0258745
436.022	0.0266837
434.947	0.0276076
434.024	0.0276549
432.948	0.0272944
432.026	0.0275739
430.95	0.0287028
430.027	0.0277542
428.95	0.0270369
428.027	0.0273563
426.95	0.0283568
426.027	0.0289702
424.949	0.0289388
424.025	0.0289499
422.947	0.0284446
422.023	0.0282257
420.945	0.0279006
420.021	0.0279603
418.942	0.0284542
418.018	0.0291524
416.939	0.0287123
416.014	0.028594
414.934	0.0282424
414.009	0.0287132
412.929	0.0287005
412.004	0.0285784
410.924	0.0278858
409.998	0.0327802
409.072	0.0284037
407.991	0.0279859
407.065	0.0298027
405.984	0.02913
405.057	0.0283745
403.976	0.0284131
403.049	0.0282643
401.967	0.0280344
401.04	0.0295208
399.958	0.029723
399.03	0.028765
397.948	0.028946
397.02	0.0296399
395.938	0.0291557
395.009	0.0289714
393.926	0.0286572
392.998	0.0295906
392.069	0.0277165
390.986	0.028314
390.057	0.0283657
388.973	0.0286957
388.044	0.0292925
386.959	0.0300242
386.03	0.0289265
384.945	0.029158
384.016	0.0296571
382.931	0.0288571
382.001	0.0306498
381.07	0.0307556
379.985	0.0307197
379.055	0.0299914
377.969	0.0293861
377.038	0.0301024
375.952	0.0293467
375.021	0.0292841
373.935	0.030434
373.003	0.0243784
372.072	0.0299207
370.985	0.0309477
370.053	0.0308525
368.966	0.0310778
368.034	0.0316547
366.947	0.0316172
366.014	0.0326861
364.927	0.0314662
363.994	0.0318669
363.061	0.0329294
361.973	0.0322717
361.04	0.0316218
359.951	0.0327397
359.018	0.0328382
357.929	0.0332974
356.996	0.033201
356.062	0.0345895
354.973	0.0340555
354.039	0.0334813
352.949	0.0347793
352.015	0.0347892
350.925	0.0363895
349.991	0.035345
349.056	0.0356612
347.966	0.0373954
347.031	0.0367212
345.94	0.037719
345.005	0.0376239
344.07	0.0384169
342.979	0.0376981
342.043	0.0380448
340.952	0.0390687
340.016	0.0397007
338.924	0.039344
337.988	0.0399172
337.052	0.0398562
335.96	0.0414694
335.024	0.0422375
333.931	0.0426698
332.995	0.0435698
332.058	0.0451376
330.965	0.0454009
330.028	0.0447832
328.935	0.0445308
327.998	0.0454487
327.06	0.0459555
325.967	0.0465074
325.029	0.047177
323.935	0.0491732
322.997	0.0504437
322.06	0.0492885
320.965	0.053078
320.027	0.0530374
318.932	0.0547355
317.994	0.0543358
317.056	0.0556452
315.961	0.0582656
315.022	0.0566222
313.926	0.0588039
312.988	0.0594569
312.048	0.0609421
310.953	0.063574
310.013	0.0641731
309.074	0.0647458
307.978	0.0670029
307.038	0.0673934
305.942	0.0714827
305.002	0.0725754
304.062	0.0742081
302.965	0.0767644
302.025	0.0797005
300.928	0.0817432
299.988	0.0845172
299.047	0.0889897
297.95	0.0900075
297.009	0.0939968
296.068	0.0981003
294.97	0.10384
294.029	0.107102
292.931	0.119808
291.99	0.129992
291.048	0.137643
289.95	0.1485
289.008	0.157532
288.067	0.170707
286.968	0.182396
286.026	0.191699
284.927	0.200612
283.985	0.20783
283.042	0.217939
281.943	0.222854
281.001	0.228366
280.058	0.233218
278.958	0.23913
278.016	0.244549
277.073	0.245281
275.973	0.250147
275.029	0.251956
273.929	0.253176
272.986	0.253845
272.042	0.255469
270.942	0.255217
269.998	0.256535
269.054	0.256791
267.953	0.256522
267.01	0.255012
266.066	0.254168
264.964	0.252034
264.02	0.251772
263.076	0.251932
261.974	0.249179
261.03	0.251723
259.928	0.249292
258.983	0.251011
258.038	0.250927
256.936	0.250451
255.991	0.251722
255.046	0.252489
253.943	0.255298
252.998	0.256868
252.053	0.259837
250.95	0.261055
250.004	0.268572
