# Supplementary material for: Ancestral [Fe-S] biogenesis system SMS has a unique mechanism of cluster assembly and sulfur utilization
Source: PLoS Biol. 2025 Jun 25;23(6):e3003223. doi: 10.1371/journal.pbio.3003223 (PMC12192291; doi:10.1371/journal.pbio.3003223)
Supplement: S3 Data — (ZIP) [file pbio.3003223.s009.zip]

Archive with 68 entries (65 files):
- RawFig5a-d/
- __MACOSX/._RawFig5a-d
- RawFig5a-d/RawFig5a/
- __MACOSX/RawFig5a-d/._RawFig5a
- RawFig5a-d/.DS_Store
- __MACOSX/RawFig5a-d/._.DS_Store
- RawFig5a-d/RawFig5dK45R.asc
- __MACOSX/RawFig5a-d/._RawFig5dK45R.asc
- RawFig5a-d/RawFig5c.asc
- __MACOSX/RawFig5a-d/._RawFig5c.asc
- RawFig5a-d/RawFig5b/
- __MACOSX/RawFig5a-d/._RawFig5b
- RawFig5a-d/RawFig5cAMPPCP.asc
- __MACOSX/RawFig5a-d/._RawFig5cAMPPCP.asc
- RawFig5a-d/RawFig5a/Memory-2.jws
- __MACOSX/RawFig5a-d/RawFig5a/._Memory-2.jws
- RawFig5a-d/RawFig5a/Memory-3.jws
- __MACOSX/RawFig5a-d/RawFig5a/._Memory-3.jws
- RawFig5a-d/RawFig5a/SmsC.csv
- __MACOSX/RawFig5a-d/RawFig5a/._SmsC.csv
- RawFig5a-d/RawFig5a/Memory-4.jws
- __MACOSX/RawFig5a-d/RawFig5a/._Memory-4.jws
- RawFig5a-d/RawFig5a/data_figures.pzfx
- __MACOSX/RawFig5a-d/RawFig5a/._data_figures.pzfx
- RawFig5a-d/RawFig5a/K45R(2).csv
- __MACOSX/RawFig5a-d/RawFig5a/._K45R(2).csv
- RawFig5a-d/RawFig5a/baseline.csv
- __MACOSX/RawFig5a-d/RawFig5a/._baseline.csv
- RawFig5a-d/RawFig5a/SmsCB.csv
- __MACOSX/RawFig5a-d/RawFig5a/._SmsCB.csv
- RawFig5a-d/RawFig5a/K45R.csv
- __MACOSX/RawFig5a-d/RawFig5a/._K45R.csv
- RawFig5a-d/RawFig5b/SmsC(WT)_30uM.txt
- __MACOSX/RawFig5a-d/RawFig5b/._SmsC(WT)_30uM.txt
- RawFig5a-d/RawFig5b/SmsC(WT)_10uM.txt
- __MACOSX/RawFig5a-d/RawFig5b/._SmsC(WT)_10uM.txt
- RawFig5a-d/RawFig5b/SmsC(WT)_0uM.txt
- __MACOSX/RawFig5a-d/RawFig5b/._SmsC(WT)_0uM.txt
- RawFig5a-d/RawFig5b/mantwt5.txt
- __MACOSX/RawFig5a-d/RawFig5b/._mantwt5.txt
- RawFig5a-d/RawFig5b/mantwt4.txt
- __MACOSX/RawFig5a-d/RawFig5b/._mantwt4.txt
- RawFig5a-d/RawFig5b/mantwt7bis.txt
- __MACOSX/RawFig5a-d/RawFig5b/._mantwt7bis.txt
- RawFig5a-d/RawFig5b/mantwt6.txt
- __MACOSX/RawFig5a-d/RawFig5b/._mantwt6.txt
- RawFig5a-d/RawFig5b/SmsC(WT)_5uM.txt
- __MACOSX/RawFig5a-d/RawFig5b/._SmsC(WT)_5uM.txt
- RawFig5a-d/RawFig5b/mantwt7.txt
- __MACOSX/RawFig5a-d/RawFig5b/._mantwt7.txt
- RawFig5a-d/RawFig5b/SmsC(WT)_15uM.txt
- __MACOSX/RawFig5a-d/RawFig5b/._SmsC(WT)_15uM.txt
- RawFig5a-d/RawFig5b/mantwt3.txt
- __MACOSX/RawFig5a-d/RawFig5b/._mantwt3.txt
- RawFig5a-d/RawFig5b/mantwt2.txt
- __MACOSX/RawFig5a-d/RawFig5b/._mantwt2.txt
- RawFig5a-d/RawFig5b/mantwt0.txt
- __MACOSX/RawFig5a-d/RawFig5b/._mantwt0.txt
- RawFig5a-d/RawFig5b/noATPwt.txt
- __MACOSX/RawFig5a-d/RawFig5b/._noATPwt.txt
- RawFig5a-d/RawFig5b/mantwt1.txt
- __MACOSX/RawFig5a-d/RawFig5b/._mantwt1.txt
- RawFig5a-d/RawFig5b/SmsC(WT)_20uM.txt
- __MACOSX/RawFig5a-d/RawFig5b/._SmsC(WT)_20uM.txt
- RawFig5a-d/RawFig5b/SmsC(WT)_40uM.txt
- __MACOSX/RawFig5a-d/RawFig5b/._SmsC(WT)_40uM.txt
- RawFig5a-d/RawFig5b/SmsC(WT)_25uM.txt
- __MACOSX/RawFig5a-d/RawFig5b/._SmsC(WT)_25uM.txt
