# Supplementary material for: Ancestral [Fe-S] biogenesis system SMS has a unique mechanism of cluster assembly and sulfur utilization
Source: PLoS Biol. 2025 Jun 25;23(6):e3003223. doi: 10.1371/journal.pbio.3003223 (PMC12192291; doi:10.1371/journal.pbio.3003223)
Supplement: S3 Data — (ZIP) [file pbio.3003223.s009.zip › RawFig5a-d/RawFig5dK45R.asc]

10		10		10		10		10		10		10		10		10		10		10
SUPERDEX200minus007:10_UV		SUPERDEX200minus007:10_Cond		SUPERDEX200minus007:10_Cond%		SUPERDEX200minus007:10_Conc		SUPERDEX200minus007:10_Pressure		SUPERDEX200minus007:10_Flow		SUPERDEX200minus007:10_Temp		SUPERDEX200minus007:10_Fractions		SUPERDEX200minus007:10_Inject		SUPERDEX200minus007:10_UV@01,BASEM		SUPERDEX200minus007:10_Logbook
ml	mAU	ml	mS/cm	ml	%	ml	%B	ml	MPa	ml	ml/min	ml	�C	ml	(Fractions)	ml	(Injections)	ml	mAU	ml	(Set Marks)
0,000	-0,001000	0,000	9,275000	0,000	9,300000	0,000	0,000000	0,000	0,700000	0,000	0,500000	0,000	21,400000	13,500	"1"	0,000	"3"	0,000	0,001000	-2,400	"Method Run 25/04/2023, 20:14:21 Romance Daylight Time, Method : SUPERDEX2"
0,030	0,009000	0,033	9,279000	0,033	9,300000	0,033	0,000000	0,033	0,740000	0,033	0,500000	0,033	21,400000	14,700	"2"			0,030	0,010000	-2,400	"Batch ID: 50BE97F7-AC18-471B-9CC5-140C70575E85"
0,060	0,005000	0,067	9,277000	0,067	9,300000	0,067	0,000000	0,067	0,720000	0,067	0,500000	0,067	21,400000	15,080	"3"			0,060	0,008000	-2,400	"Base CV, 23.56 {ml}, Superdex_200_10/300_GL"
0,090	0,024000	0,100	9,277000	0,100	9,300000	0,100	0,000000	0,100	0,750000	0,100	0,500000	0,100	21,400000	15,580	"4"			0,090	0,032000	-2,370	"Block Flow_Rate"
0,120	0,035000	0,133	9,275000	0,133	9,300000	0,133	0,000000	0,133	0,720000	0,133	0,500000	0,133	21,400000	16,080	"5"			0,120	0,036000	-2,370	"Base SameAsMain"
0,150	0,046000	0,167	9,276000	0,167	9,300000	0,167	0,000000	0,167	0,730000	0,167	0,500000	0,166	21,400000	16,360	"6"			0,150	0,052000	-2,370	"Flow 0.500 ml/min"
0,180	0,058000	0,200	9,274000	0,200	9,300000	0,200	0,000000	0,200	0,730000	0,200	0,500000	0,200	21,400000	17,660	"7"			0,180	0,058000	-2,370	"End Block"
0,210	0,059000	0,233	9,277000	0,233	9,300000	0,233	0,000000	0,233	0,750000	0,233	0,500000	0,233	21,400000	18,960	"8"			0,210	0,064000	-2,370	"Block Column_Pressure_Limit"
0,240	0,073000	0,267	9,276000	0,267	9,300000	0,267	0,000000	0,267	0,740000	0,267	0,500000	0,266	21,400000	20,260	"9"			0,240	0,075000	-2,370	"Base SameAsMain"
0,270	0,073000	0,300	9,279000	0,300	9,300000	0,300	0,000000	0,300	0,750000	0,300	0,500000	0,300	21,400000	21,560	"10"			0,270	0,076000	-2,370	"Alarm_Pressure Enabled , 1.50 MPa, 0.00 MPa"
0,300	0,085000	0,333	9,278000	0,333	9,300000	0,333	0,000000	0,333	0,740000	0,333	0,500000	0,333	21,400000	22,770	"Waste"			0,300	0,088000	-2,370	"End Block"
0,330	0,089000	0,367	9,279000	0,366	9,300000	0,366	0,000000	0,367	0,750000	0,367	0,500000	0,366	21,400000					0,330	0,087000	-2,370	"Block Start_Instructions"
0,360	0,094000	0,400	9,276000	0,400	9,300000	0,400	0,000000	0,400	0,740000	0,400	0,500000	0,399	21,400000					0,360	0,099000	-2,370	"Base SameAsMain"
0,390	0,105000	0,433	9,277000	0,433	9,300000	0,433	0,000000	0,433	0,750000	0,433	0,500000	0,433	21,400000					0,390	0,105000	-2,370	"AveragingTimeUV 10.00 "
0,420	0,109000	0,466	9,275000	0,466	9,300000	0,466	0,000000	0,466	0,750000	0,466	0,500000	0,466	21,500000					0,420	0,115000	-2,370	"End Block"
0,450	0,123000	0,500	9,276000	0,500	9,300000	0,500	0,000000	0,500	0,750000	0,500	0,500000	0,499	21,500000					0,450	0,126000	-2,370	"Block Eluent_A_Inlet"
0,480	0,125000	0,533	9,276000	0,533	9,300000	0,533	0,000000	0,533	0,740000	0,533	0,500000	0,533	21,500000					0,480	0,128000	-2,370	"Base SameAsMain"
0,510	0,137000	0,566	9,277000	0,566	9,300000	0,566	0,000000	0,566	0,740000	0,566	0,500000	0,566	21,500000					0,510	0,141000	-2,370	"PumpAInlet A1 "
0,540	0,143000	0,600	9,277000	0,600	9,300000	0,600	0,000000	0,600	0,760000	0,600	0,500000	0,599	21,500000					0,540	0,142000	-2,370	"End Block"
0,570	0,151000	0,633	9,276000	0,633	9,300000	0,633	0,000000	0,633	0,740000	0,633	0,500000	0,632	21,500000					0,570	0,154000	-2,370	"Block Column_Equilibration"
0,600	0,160000	0,666	9,277000	0,666	9,300000	0,666	0,000000	0,666	0,750000	0,666	0,500000	0,666	21,500000					0,600	0,159000	-2,370	"Base SameAsMain"
0,630	0,162000	0,700	9,276000	0,700	9,300000	0,700	0,000000	0,700	0,740000	0,700	0,500000	0,699	21,500000					0,630	0,168000	-0,010	"End Block"
0,660	0,174000	0,733	9,278000	0,733	9,300000	0,733	0,000000	0,733	0,770000	0,733	0,500000	0,732	21,500000					0,660	0,176000	-0,010	"Block AutoZero_UV"
0,690	0,173000	0,766	9,278000	0,766	9,300000	0,766	0,000000	0,766	0,730000	0,766	0,500000	0,766	21,500000					0,690	0,174000	-0,010	"Base SameAsMain"
0,720	0,183000	0,800	9,279000	0,800	9,300000	0,800	0,000000	0,800	0,770000	0,800	0,500000	0,799	21,500000					0,720	0,186000	-0,010	"Watch_Off UV"
0,750	0,188000	0,833	9,276000	0,833	9,300000	0,833	0,000000	0,833	0,730000	0,833	0,500000	0,832	21,500000					0,750	0,188000	-0,010	"AutozeroUV "
0,780	0,195000	0,866	9,276000	0,866	9,300000	0,866	0,000000	0,866	0,750000	0,866	0,500000	0,865	21,500000					0,780	0,200000	-0,010	"End Block"
0,810	0,206000	0,900	9,274000	0,899	9,300000	0,899	0,000000	0,900	0,730000	0,900	0,500000	0,899	21,500000					0,810	0,205000	-0,010	"Block Aut_PressureFlow_Regulation"
0,840	0,205000	0,933	9,276000	0,933	9,300000	0,933	0,000000	0,933	0,760000	0,933	0,500000	0,932	21,500000					0,840	0,211000	-0,010	"Base Time {min}"
0,870	0,220000	0,966	9,276000	0,966	9,300000	0,966	0,000000	0,966	0,740000	0,966	0,500000	0,965	21,500000					0,870	0,223000	-0,010	"SystemPumpControlMode Normal , 0.00 MPa, 0.000 ml/min"
0,900	0,220000	1,000	9,280000	0,999	9,300000	0,999	0,000000	1,000	0,740000	1,000	0,500000	0,998	21,500000					0,900	0,223000	-0,010	"End Block"
0,930	0,234000	1,033	9,281000	1,033	9,300000	1,033	0,000000	1,033	0,730000	1,033	0,500000	1,032	21,500000					0,930	0,236000	-0,010	"Block Sample_Injection_"
0,960	0,238000	1,066	9,283000	1,066	9,300000	1,066	0,000000	1,066	0,740000	1,066	0,500000	1,065	21,500000					0,960	0,237000	-0,010	"Base SameAsMain"
0,990	0,244000	1,100	9,284000	1,099	9,300000	1,099	0,000000	1,100	0,750000	1,100	0,500000	1,098	21,500000					0,990	0,248000	-0,010	"InjectionValve Inject "
1,020	0,252000	1,133	9,285000	1,133	9,300000	1,133	0,000000	1,133	0,740000	1,133	0,500000	1,132	21,500000					1,020	0,252000	-0,010	"Block Sample_Injection"
1,050	0,254000	1,166	9,285000	1,166	9,300000	1,166	0,000000	1,166	0,750000	1,166	0,500000	1,165	21,500000					1,050	0,257000	-0,010	"Base Volume {ml}"
1,080	0,265000	1,199	9,286000	1,199	9,300000	1,199	0,000000	1,199	0,740000	1,199	0,500000	1,198	21,500000					1,080	0,267000	0,290	"End Block"
1,110	0,266000	1,233	9,285000	1,233	9,300000	1,233	0,000000	1,233	0,750000	1,233	0,500000	1,231	21,500000					1,110	0,268000	0,290	"InjectionValve Load "
1,140	0,278000	1,266	9,285000	1,266	9,300000	1,266	0,000000	1,266	0,730000	1,266	0,500000	1,265	21,500000					1,140	0,282000	0,300	"End Block"
1,170	0,283000	1,299	9,286000	1,299	9,300000	1,299	0,000000	1,299	0,750000	1,299	0,500000	1,298	21,500000					1,170	0,282000	0,300	"Block Aut_PressureFlow_Reset"
1,200	0,289000	1,333	9,285000	1,333	9,300000	1,333	0,000000	1,333	0,740000	1,333	0,500000	1,331	21,500000					1,200	0,294000	0,300	"Base Time {min}"
1,230	0,301000	1,366	9,287000	1,366	9,300000	1,366	0,000000	1,366	0,750000	1,366	0,500000	1,365	21,500000					1,230	0,300000	0,300	"SystemPumpControlMode Normal , 0.00 MPa, 0.100 ml/min"
1,260	0,301000	1,399	9,286000	1,399	9,300000	1,399	0,000000	1,399	0,740000	1,399	0,500000	1,398	21,500000					1,260	0,306000	0,300	"Block Delay0p02min"
1,290	0,315000	1,433	9,287000	1,433	9,300000	1,433	0,000000	1,433	0,770000	1,433	0,500000	1,431	21,500000					1,290	0,318000	0,300	"Base Time {min}"
1,320	0,316000	1,466	9,288000	1,466	9,300000	1,466	0,000000	1,466	0,730000	1,466	0,500000	1,464	21,500000					1,320	0,318000	0,310	"End Block"
1,350	0,329000	1,499	9,290000	1,499	9,300000	1,499	0,000000	1,499	0,750000	1,499	0,500000	1,498	21,500000					1,350	0,335000	0,310	"End Block"
1,380	0,337000	1,533	9,290000	1,532	9,300000	1,532	0,000000	1,533	0,720000	1,533	0,500000	1,531	21,500000					1,380	0,336000	0,310	"Block Flow_Rate"
1,410	0,342000	1,566	9,290000	1,566	9,300000	1,566	0,000000	1,566	0,750000	1,566	0,500000	1,564	21,500000					1,410	0,346000	0,310	"Base SameAsMain"
1,439	0,351000	1,599	9,287000	1,599	9,300000	1,599	0,000000	1,599	0,720000	1,599	0,500000	1,598	21,500000					1,439	0,350000	0,310	"Flow 0.500 ml/min"
1,469	0,350000	1,633	9,289000	1,632	9,300000	1,632	0,000000	1,633	0,750000	1,633	0,500000	1,631	21,500000					1,469	0,353000	0,310	"End Block"
1,499	0,360000	1,666	9,287000	1,666	9,300000	1,666	0,000000	1,666	0,730000	1,666	0,500000	1,664	21,500000					1,499	0,362000	0,310	"Block Isocratic_Elution"
1,529	0,361000	1,699	9,288000	1,699	9,300000	1,699	0,000000	1,699	0,740000	1,699	0,500000	1,697	21,500000					1,529	0,362000	0,310	"Base SameAsMain"
1,559	0,370000	1,733	9,285000	1,732	9,300000	1,732	0,000000	1,733	0,740000	1,733	0,500000	1,731	21,500000					1,559	0,374000	0,310	"Block Length_of_Elution"
1,589	0,380000	1,766	9,286000	1,766	9,300000	1,766	0,000000	1,766	0,740000	1,766	0,500000	1,764	21,500000					1,589	0,378000	0,310	"Base SameAsMain"
1,619	0,384000	1,799	9,284000	1,799	9,300000	1,799	0,000000	1,799	0,740000	1,799	0,500000	1,797	21,500000					1,619	0,389000	13,490	"Fractionation_900 1.200 ml (Manual)"
1,649	0,395000	1,833	9,285000	1,832	9,300000	1,832	0,000000	1,833	0,750000	1,833	0,500000	1,831	21,500000					1,649	0,394000	15,080	"Fractionation_900 0.500 ml (Manual)"
1,679	0,394000	1,866	9,284000	1,866	9,300000	1,866	0,000000	1,866	0,750000	1,866	0,500000	1,864	21,500000					1,679	0,397000	16,160	"Flow 1.300 ml/min (Manual)"
1,709	0,407000	1,899	9,283000	1,899	9,300000	1,899	0,000000	1,899	0,740000	1,899	0,500000	1,897	21,500000					1,709	0,409000	16,200	"PressureHighAlarm 1.52 MPa ( 1.50)"
1,739	0,407000	1,932	9,283000	1,932	9,300000	1,932	0,000000	1,932	0,760000	1,932	0,500000	1,930	21,500000					1,739	0,409000	16,200	"Pause 25/04/2023, 20:51:31 Romance Daylight Time (System)"
1,769	0,417000	1,966	9,282000	1,966	9,300000	1,966	0,000000	1,966	0,740000	1,966	0,500000	1,964	21,500000					1,769	0,421000	16,200	"Flow 0.500 ml/min (Manual)"
1,799	0,422000	1,999	9,281000	1,999	9,300000	1,999	0,000000	1,999	0,750000	1,999	0,500000	1,997	21,500000					1,799	0,420000	16,200	"<ACK> default PressureHighAlarm 1.52 MPa ( 1.50)"
1,829	0,425000	2,032	9,278000	2,032	9,300000	2,032	0,000000	2,032	0,740000	2,032	0,500000	2,030	21,500000					1,829	0,430000	16,200	"Flow 0.500 ml/min (Manual)"
1,859	0,438000	2,066	9,276000	2,065	9,300000	2,065	0,000000	2,066	0,750000	2,066	0,500000	2,064	21,500000					1,859	0,439000	16,200	"Continue 25/04/2023, 20:51:36 Romance Daylight Time (Manual)"
1,889	0,441000	2,099	9,274000	2,099	9,300000	2,099	0,000000	2,099	0,730000	2,099	0,500000	2,097	21,500000					1,889	0,446000	16,360	"Fractionation_900 1.300 ml (Manual)"
1,919	0,457000	2,132	9,275000	2,132	9,300000	2,132	0,000000	2,132	0,770000	2,132	0,500000	2,130	21,500000					1,919	0,460000	22,760	"Fractionation_Stop_900 (Manual)"
1,949	0,460000	2,166	9,274000	2,165	9,300000	2,165	0,000000	2,166	0,730000	2,166	0,500000	2,163	21,500000					1,949	0,463000	26,230	"End Block"
1,979	0,470000	2,199	9,275000	2,199	9,300000	2,199	0,000000	2,199	0,750000	2,199	0,500000	2,197	21,500000					1,979	0,473000	26,230	"End Block"
2,009	0,475000	2,232	9,272000	2,232	9,300000	2,232	0,000000	2,232	0,730000	2,232	0,500000	2,230	21,500000					2,009	0,473000
2,039	0,479000	2,266	9,273000	2,265	9,300000	2,265	0,000000	2,266	0,750000	2,266	0,500000	2,263	21,500000					2,039	0,483000
2,069	0,489000	2,299	9,270000	2,299	9,300000	2,299	0,000000	2,299	0,740000	2,299	0,500000	2,297	21,500000					2,069	0,490000
2,099	0,491000	2,332	9,270000	2,332	9,300000	2,332	0,000000	2,332	0,750000	2,332	0,500000	2,330	21,500000					2,099	0,494000
2,129	0,502000	2,366	9,267000	2,365	9,300000	2,365	0,000000	2,366	0,740000	2,366	0,500000	2,363	21,500000					2,129	0,504000
2,159	0,502000	2,399	9,268000	2,399	9,300000	2,399	0,000000	2,399	0,740000	2,399	0,500000	2,396	21,500000					2,159	0,505000
2,189	0,512000	2,432	9,265000	2,432	9,300000	2,432	0,000000	2,432	0,740000	2,432	0,500000	2,430	21,500000					2,189	0,517000
2,219	0,519000	2,466	9,265000	2,465	9,300000	2,465	0,000000	2,466	0,740000	2,466	0,500000	2,463	21,500000					2,219	0,518000
2,249	0,519000	2,499	9,263000	2,499	9,300000	2,499	0,000000	2,499	0,740000	2,499	0,500000	2,496	21,500000					2,249	0,523000
2,279	0,529000	2,532	9,263000	2,532	9,300000	2,532	0,000000	2,532	0,740000	2,532	0,500000	2,530	21,600000					2,279	0,528000
2,309	0,527000	2,566	9,264000	2,565	9,300000	2,565	0,000000	2,566	0,750000	2,566	0,500000	2,563	21,600000					2,309	0,530000
2,339	0,540000	2,599	9,263000	2,598	9,300000	2,598	0,000000	2,599	0,740000	2,599	0,500000	2,596	21,600000					2,339	0,542000
2,369	0,541000	2,632	9,261000	2,632	9,300000	2,632	0,000000	2,632	0,760000	2,632	0,500000	2,629	21,600000					2,369	0,542000
2,399	0,551000	2,666	9,261000	2,665	9,300000	2,665	0,000000	2,666	0,730000	2,666	0,500000	2,663	21,600000					2,399	0,554000
2,429	0,557000	2,699	9,262000	2,698	9,300000	2,698	0,000000	2,699	0,750000	2,699	0,500000	2,696	21,600000					2,429	0,554000
2,459	0,559000	2,732	9,261000	2,732	9,300000	2,732	0,000000	2,732	0,740000	2,732	0,500000	2,729	21,600000					2,459	0,563000
2,489	0,569000	2,765	9,261000	2,765	9,300000	2,765	0,000000	2,765	0,760000	2,765	0,500000	2,762	21,600000					2,489	0,571000
2,519	0,572000	2,799	9,259000	2,798	9,300000	2,798	0,000000	2,799	0,730000	2,799	0,500000	2,796	21,600000					2,519	0,576000
2,549	0,584000	2,832	9,260000	2,832	9,300000	2,832	0,000000	2,832	0,770000	2,832	0,500000	2,829	21,600000					2,549	0,587000
2,579	0,589000	2,865	9,257000	2,865	9,300000	2,865	0,000000	2,865	0,730000	2,865	0,500000	2,862	21,600000					2,579	0,589000
2,609	0,597000	2,899	9,258000	2,898	9,300000	2,898	0,000000	2,899	0,760000	2,899	0,500000	2,896	21,600000					2,609	0,601000
2,639	0,606000	2,932	9,256000	2,932	9,300000	2,932	0,000000	2,932	0,720000	2,932	0,500000	2,929	21,600000					2,639	0,603000
2,669	0,609000	2,965	9,258000	2,965	9,300000	2,965	0,000000	2,965	0,750000	2,965	0,500000	2,962	21,600000					2,669	0,613000
2,699	0,620000	2,999	9,257000	2,998	9,300000	2,998	0,000000	2,999	0,740000	2,999	0,500000	2,995	21,600000					2,699	0,621000
2,729	0,620000	3,032	9,259000	3,032	9,300000	3,032	0,000000	3,032	0,740000	3,032	0,500000	3,029	21,600000					2,729	0,624000
2,759	0,631000	3,065	9,257000	3,065	9,300000	3,065	0,000000	3,065	0,730000	3,065	0,500000	3,062	21,600000					2,759	0,634000
2,789	0,630000	3,099	9,258000	3,098	9,300000	3,098	0,000000	3,099	0,740000	3,099	0,500000	3,095	21,600000					2,789	0,632000
2,819	0,639000	3,132	9,255000	3,132	9,300000	3,132	0,000000	3,132	0,740000	3,132	0,500000	3,129	21,600000					2,819	0,643000
2,849	0,645000	3,165	9,256000	3,165	9,300000	3,165	0,000000	3,165	0,740000	3,165	0,500000	3,162	21,600000					2,849	0,644000
2,879	0,650000	3,199	9,255000	3,198	9,300000	3,198	0,000000	3,199	0,750000	3,199	0,500000	3,195	21,600000					2,879	0,654000
2,909	0,661000	3,232	9,254000	3,231	9,300000	3,231	0,000000	3,232	0,740000	3,232	0,500000	3,228	21,600000					2,909	0,663000
2,939	0,664000	3,265	9,251000	3,265	9,300000	3,265	0,000000	3,265	0,750000	3,265	0,500000	3,262	21,600000					2,939	0,667000
2,969	0,675000	3,299	9,250000	3,298	9,300000	3,298	0,000000	3,299	0,740000	3,299	0,500000	3,295	21,600000					2,969	0,678000
2,999	0,677000	3,332	9,251000	3,331	9,300000	3,331	0,000000	3,332	0,750000	3,332	0,500000	3,328	21,600000					2,999	0,677000
3,029	0,684000	3,365	9,250000	3,365	9,300000	3,365	0,000000	3,365	0,730000	3,365	0,500000	3,362	21,600000					3,029	0,687000
3,059	0,692000	3,399	9,250000	3,398	9,300000	3,398	0,000000	3,399	0,750000	3,399	0,500000	3,395	21,600000					3,059	0,691000
3,089	0,696000	3,432	9,249000	3,431	9,200000	3,431	0,000000	3,432	0,740000	3,432	0,500000	3,428	21,600000					3,089	0,702000
3,119	0,709000	3,465	9,250000	3,465	9,200000	3,465	0,000000	3,465	0,760000	3,465	0,500000	3,461	21,600000					3,119	0,712000
3,149	0,711000	3,498	9,247000	3,498	9,200000	3,498	0,000000	3,498	0,730000	3,498	0,500000	3,495	21,600000					3,149	0,714000
3,179	0,723000	3,532	9,248000	3,531	9,200000	3,531	0,000000	3,532	0,750000	3,532	0,500000	3,528	21,600000					3,179	0,726000
3,209	0,726000	3,565	9,246000	3,565	9,200000	3,565	0,000000	3,565	0,730000	3,565	0,500000	3,561	21,600000					3,209	0,727000
3,239	0,735000	3,598	9,247000	3,598	9,200000	3,598	0,000000	3,598	0,750000	3,598	0,500000	3,595	21,600000					3,239	0,740000
3,269	0,743000	3,632	9,246000	3,631	9,200000	3,631	0,000000	3,632	0,740000	3,632	0,500000	3,628	21,600000					3,269	0,743000
3,299	0,745000	3,665	9,248000	3,665	9,200000	3,665	0,000000	3,665	0,740000	3,665	0,500000	3,661	21,600000					3,299	0,749000
3,329	0,757000	3,698	9,246000	3,698	9,200000	3,698	0,000000	3,698	0,730000	3,698	0,500000	3,694	21,500000					3,329	0,760000
3,359	0,760000	3,732	9,248000	3,731	9,200000	3,731	0,000000	3,732	0,750000	3,732	0,500000	3,728	21,500000					3,359	0,764000
3,389	0,774000	3,765	9,247000	3,764	9,200000	3,764	0,000000	3,765	0,750000	3,765	0,500000	3,761	21,500000					3,389	0,778000
3,419	0,779000	3,798	9,248000	3,798	9,200000	3,798	0,000000	3,798	0,730000	3,798	0,500000	3,794	21,500000					3,419	0,780000
3,449	0,788000	3,832	9,246000	3,831	9,200000	3,831	0,000000	3,832	0,740000	3,832	0,500000	3,828	21,500000					3,449	0,794000
3,479	0,800000	3,865	9,246000	3,864	9,200000	3,864	0,000000	3,865	0,740000	3,865	0,500000	3,861	21,500000					3,479	0,799000
3,509	0,804000	3,898	9,246000	3,898	9,200000	3,898	0,000000	3,898	0,750000	3,898	0,500000	3,894	21,500000					3,509	0,808000
3,539	0,817000	3,932	9,248000	3,931	9,200000	3,931	0,000000	3,932	0,740000	3,932	0,500000	3,927	21,500000					3,539	0,818000
3,569	0,816000	3,965	9,249000	3,964	9,200000	3,964	0,000000	3,965	0,750000	3,965	0,500000	3,961	21,500000					3,569	0,821000
3,599	0,830000	3,998	9,251000	3,998	9,300000	3,998	0,000000	3,998	0,740000	3,998	0,500000	3,994	21,500000					3,599	0,834000
3,629	0,836000	4,032	9,252000	4,031	9,300000	4,031	0,000000	4,032	0,750000	4,032	0,500000	4,027	21,500000					3,629	0,835000
3,659	0,847000	4,065	9,250000	4,064	9,300000	4,064	0,000000	4,065	0,730000	4,065	0,500000	4,061	21,500000					3,659	0,853000
3,689	0,860000	4,098	9,251000	4,098	9,300000	4,098	0,000000	4,098	0,760000	4,098	0,500000	4,094	21,500000					3,689	0,860000
3,719	0,866000	4,132	9,249000	4,131	9,200000	4,131	0,000000	4,132	0,730000	4,132	0,500000	4,127	21,500000					3,719	0,872000
3,749	0,881000	4,165	9,251000	4,164	9,300000	4,164	0,000000	4,165	0,750000	4,165	0,500000	4,160	21,500000					3,749	0,881000
3,779	0,879000	4,198	9,250000	4,198	9,200000	4,198	0,000000	4,198	0,730000	4,198	0,500000	4,194	21,500000					3,779	0,883000
3,809	0,892000	4,231	9,253000	4,231	9,300000	4,231	0,000000	4,231	0,760000	4,231	0,500000	4,227	21,500000					3,809	0,896000
3,839	0,897000	4,265	9,252000	4,264	9,300000	4,264	0,000000	4,265	0,740000	4,265	0,500000	4,260	21,500000					3,839	0,897000
3,869	0,906000	4,298	9,255000	4,298	9,300000	4,298	0,000000	4,298	0,750000	4,298	0,500000	4,294	21,500000					3,869	0,911000
3,899	0,917000	4,331	9,255000	4,331	9,300000	4,331	0,000000	4,331	0,730000	4,331	0,500000	4,327	21,500000					3,899	0,915000
3,929	0,920000	4,365	9,258000	4,364	9,300000	4,364	0,000000	4,365	0,750000	4,365	0,500000	4,360	21,500000					3,929	0,925000
3,959	0,931000	4,398	9,257000	4,397	9,300000	4,397	0,000000	4,398	0,740000	4,398	0,500000	4,393	21,500000					3,959	0,933000
3,989	0,931000	4,431	9,259000	4,431	9,300000	4,431	0,000000	4,431	0,740000	4,431	0,500000	4,427	21,500000					3,989	0,934000
4,019	0,942000	4,465	9,259000	4,464	9,300000	4,464	0,000000	4,465	0,740000	4,465	0,500000	4,460	21,500000					4,019	0,946000
4,049	0,946000	4,498	9,259000	4,497	9,300000	4,497	0,000000	4,498	0,740000	4,498	0,500000	4,493	21,500000					4,049	0,947000
4,079	0,954000	4,531	9,259000	4,531	9,300000	4,531	0,000000	4,531	0,740000	4,531	0,500000	4,526	21,500000					4,079	0,959000
4,109	0,967000	4,565	9,259000	4,564	9,300000	4,564	0,000000	4,565	0,740000	4,565	0,500000	4,560	21,500000					4,109	0,966000
4,139	0,970000	4,598	9,259000	4,597	9,300000	4,597	0,000000	4,598	0,750000	4,598	0,500000	4,593	21,500000					4,139	0,975000
4,169	0,984000	4,631	9,258000	4,631	9,300000	4,631	0,000000	4,631	0,740000	4,631	0,500000	4,626	21,500000					4,169	0,985000
4,199	0,983000	4,665	9,256000	4,664	9,300000	4,664	0,000000	4,665	0,750000	4,665	0,500000	4,660	21,500000					4,199	0,986000
4,229	0,996000	4,698	9,255000	4,697	9,300000	4,697	0,000000	4,698	0,740000	4,698	0,500000	4,693	21,500000					4,229	1,000000
4,259	1,001000	4,731	9,255000	4,731	9,300000	4,731	0,000000	4,731	0,770000	4,731	0,500000	4,726	21,500000					4,259	1,000000
4,289	1,009000	4,765	9,254000	4,764	9,300000	4,764	0,000000	4,765	0,730000	4,765	0,500000	4,759	21,500000					4,289	1,014000
4,318	1,022000	4,798	9,254000	4,797	9,300000	4,797	0,000000	4,798	0,750000	4,798	0,500000	4,793	21,500000					4,318	1,020000
4,348	1,023000	4,831	9,251000	4,831	9,300000	4,831	0,000000	4,831	0,730000	4,831	0,500000	4,826	21,500000					4,348	1,026000
4,378	1,035000	4,865	9,254000	4,864	9,300000	4,864	0,000000	4,865	0,740000	4,865	0,500000	4,859	21,500000					4,378	1,037000
4,408	1,035000	4,898	9,252000	4,897	9,300000	4,897	0,000000	4,898	0,730000	4,898	0,500000	4,893	21,500000					4,408	1,039000
4,438	1,048000	4,931	9,254000	4,930	9,300000	4,930	0,000000	4,931	0,750000	4,931	0,500000	4,926	21,500000					4,438	1,053000
4,468	1,055000	4,965	9,252000	4,964	9,300000	4,964	0,000000	4,965	0,740000	4,965	0,500000	4,959	21,500000					4,468	1,055000
4,498	1,063000	4,998	9,253000	4,997	9,300000	4,997	0,000000	4,998	0,740000	4,998	0,500000	4,992	21,500000					4,498	1,068000
4,528	1,076000	5,031	9,250000	5,030	9,300000	5,030	0,000000	5,031	0,730000	5,031	0,500000	5,026	21,500000					4,528	1,075000
4,558	1,079000	5,064	9,252000	5,064	9,300000	5,064	0,000000	5,064	0,740000	5,064	0,500000	5,059	21,500000					4,558	1,083000
4,588	1,094000	5,098	9,253000	5,097	9,300000	5,097	0,000000	5,098	0,740000	5,098	0,500000	5,092	21,500000					4,588	1,098000
4,618	1,096000	5,131	9,256000	5,130	9,300000	5,130	0,000000	5,131	0,740000	5,131	0,500000	5,126	21,500000					4,618	1,099000
4,648	1,107000	5,164	9,255000	5,164	9,300000	5,164	0,000000	5,164	0,740000	5,164	0,500000	5,159	21,500000					4,648	1,110000
4,678	1,109000	5,198	9,257000	5,197	9,300000	5,197	0,000000	5,198	0,750000	5,198	0,500000	5,192	21,500000					4,678	1,107000
4,708	1,115000	5,231	9,257000	5,230	9,300000	5,230	0,000000	5,231	0,750000	5,231	0,500000	5,225	21,500000					4,708	1,120000
4,738	1,127000	5,264	9,257000	5,264	9,300000	5,264	0,000000	5,264	0,730000	5,264	0,500000	5,259	21,500000					4,738	1,127000
4,768	1,129000	5,298	9,256000	5,297	9,300000	5,297	0,000000	5,298	0,740000	5,298	0,500000	5,292	21,500000					4,768	1,135000
4,798	1,144000	5,331	9,257000	5,330	9,300000	5,330	0,000000	5,331	0,740000	5,331	0,500000	5,325	21,500000					4,798	1,145000
4,828	1,141000	5,364	9,257000	5,364	9,300000	5,364	0,000000	5,364	0,760000	5,364	0,500000	5,359	21,500000					4,828	1,142000
4,858	1,153000	5,398	9,255000	5,397	9,300000	5,397	0,000000	5,398	0,730000	5,398	0,500000	5,392	21,500000					4,858	1,156000
4,888	1,156000	5,431	9,255000	5,430	9,300000	5,430	0,000000	5,431	0,750000	5,431	0,500000	5,425	21,500000					4,888	1,155000
4,918	1,163000	5,464	9,253000	5,463	9,300000	5,463	0,000000	5,464	0,730000	5,464	0,500000	5,458	21,500000					4,918	1,169000
4,948	1,173000	5,498	9,253000	5,497	9,300000	5,497	0,000000	5,498	0,750000	5,498	0,500000	5,492	21,500000					4,948	1,173000
4,978	1,173000	5,531	9,250000	5,530	9,300000	5,530	0,000000	5,531	0,730000	5,531	0,500000	5,525	21,600000					4,978	1,176000
5,008	1,185000	5,564	9,251000	5,563	9,300000	5,563	0,000000	5,564	0,750000	5,564	0,500000	5,558	21,600000					5,008	1,187000
5,038	1,187000	5,598	9,248000	5,597	9,200000	5,597	0,000000	5,598	0,740000	5,598	0,500000	5,592	21,600000					5,038	1,189000
5,068	1,200000	5,631	9,251000	5,630	9,300000	5,630	0,000000	5,631	0,750000	5,631	0,500000	5,625	21,600000					5,068	1,204000
5,098	1,204000	5,664	9,249000	5,663	9,200000	5,663	0,000000	5,664	0,740000	5,664	0,500000	5,658	21,600000					5,098	1,203000
5,128	1,209000	5,698	9,250000	5,697	9,200000	5,697	0,000000	5,698	0,740000	5,698	0,500000	5,691	21,600000					5,128	1,213000
5,158	1,217000	5,731	9,246000	5,730	9,200000	5,730	0,000000	5,731	0,740000	5,731	0,500000	5,725	21,600000					5,158	1,216000
5,188	1,217000	5,764	9,247000	5,763	9,200000	5,763	0,000000	5,764	0,740000	5,764	0,500000	5,758	21,600000					5,188	1,221000
5,218	1,229000	5,797	9,244000	5,797	9,200000	5,797	0,000000	5,797	0,740000	5,797	0,500000	5,791	21,600000					5,218	1,231000
5,248	1,229000	5,831	9,243000	5,830	9,200000	5,830	0,000000	5,831	0,740000	5,831	0,500000	5,825	21,500000					5,248	1,231000
5,278	1,239000	5,864	9,242000	5,863	9,200000	5,863	0,000000	5,864	0,750000	5,864	0,500000	5,858	21,500000					5,278	1,243000
5,308	1,241000	5,897	9,243000	5,897	9,200000	5,897	0,000000	5,897	0,740000	5,897	0,500000	5,891	21,500000					5,308	1,240000
5,338	1,241000	5,931	9,244000	5,930	9,200000	5,930	0,000000	5,931	0,750000	5,931	0,500000	5,924	21,500000					5,338	1,245000
5,368	1,248000	5,964	9,244000	5,963	9,200000	5,963	0,000000	5,964	0,740000	5,964	0,500000	5,958	21,500000					5,368	1,247000
5,398	1,250000	5,997	9,245000	5,997	9,200000	5,997	0,000000	5,997	0,740000	5,997	0,500000	5,991	21,500000					5,398	1,253000
5,428	1,262000	6,031	9,245000	6,030	9,200000	6,030	0,000000	6,031	0,730000	6,031	0,500000	6,024	21,500000					5,428	1,264000
5,458	1,263000	6,064	9,245000	6,063	9,200000	6,063	0,000000	6,064	0,760000	6,064	0,500000	6,058	21,500000					5,458	1,265000
5,488	1,272000	6,097	9,244000	6,096	9,200000	6,096	0,000000	6,097	0,740000	6,097	0,500000	6,091	21,500000					5,488	1,276000
5,518	1,276000	6,131	9,246000	6,130	9,200000	6,130	0,000000	6,131	0,770000	6,131	0,500000	6,124	21,500000					5,518	1,275000
5,548	1,279000	6,164	9,245000	6,163	9,200000	6,163	0,000000	6,164	0,720000	6,164	0,500000	6,157	21,500000					5,548	1,282000
5,578	1,287000	6,197	9,245000	6,196	9,200000	6,196	0,000000	6,197	0,760000	6,197	0,500000	6,191	21,500000					5,578	1,284000
5,608	1,283000	6,231	9,242000	6,230	9,200000	6,230	0,000000	6,231	0,730000	6,231	0,500000	6,224	21,500000					5,608	1,286000
5,638	1,294000	6,264	9,244000	6,263	9,200000	6,263	0,000000	6,264	0,740000	6,264	0,500000	6,257	21,500000					5,638	1,297000
5,668	1,293000	6,297	9,239000	6,296	9,200000	6,296	0,000000	6,297	0,730000	6,297	0,500000	6,290	21,500000					5,668	1,294000
5,698	1,303000	6,331	9,238000	6,330	9,200000	6,330	0,000000	6,331	0,760000	6,331	0,500000	6,324	21,500000					5,698	1,307000
5,728	1,308000	6,364	9,234000	6,363	9,200000	6,363	0,000000	6,364	0,740000	6,364	0,500000	6,357	21,500000					5,728	1,306000
5,758	1,312000	6,397	9,234000	6,396	9,200000	6,396	0,000000	6,397	0,740000	6,397	0,500000	6,390	21,500000					5,758	1,315000
5,788	1,319000	6,431	9,234000	6,430	9,200000	6,430	0,000000	6,431	0,730000	6,431	0,500000	6,424	21,500000					5,788	1,317000
5,818	1,315000	6,464	9,235000	6,463	9,200000	6,463	0,000000	6,464	0,740000	6,464	0,500000	6,457	21,500000					5,818	1,318000
5,848	1,325000	6,497	9,234000	6,496	9,200000	6,496	0,000000	6,497	0,740000	6,497	0,500000	6,490	21,500000					5,848	1,327000
5,878	1,324000	6,530	9,235000	6,530	9,200000	6,530	0,000000	6,530	0,740000	6,530	0,500000	6,523	21,500000					5,878	1,326000
5,908	1,336000	6,564	9,233000	6,563	9,200000	6,563	0,000000	6,564	0,750000	6,564	0,500000	6,557	21,500000					5,908	1,340000
5,938	1,339000	6,597	9,233000	6,596	9,200000	6,596	0,000000	6,597	0,740000	6,597	0,500000	6,590	21,500000					5,938	1,337000
5,968	1,343000	6,630	9,231000	6,629	9,200000	6,629	0,000000	6,630	0,740000	6,630	0,500000	6,623	21,500000					5,968	1,347000
5,998	1,350000	6,664	9,230000	6,663	9,200000	6,663	0,000000	6,664	0,740000	6,664	0,500000	6,657	21,500000					5,998	1,348000
6,028	1,348000	6,697	9,229000	6,696	9,200000	6,696	0,000000	6,697	0,750000	6,697	0,500000	6,690	21,500000					6,028	1,353000
6,058	1,359000	6,730	9,227000	6,729	9,200000	6,729	0,000000	6,730	0,740000	6,730	0,500000	6,723	21,500000					6,058	1,361000
6,088	1,358000	6,764	9,228000	6,763	9,200000	6,763	0,000000	6,764	0,770000	6,764	0,500000	6,756	21,500000					6,088	1,359000
6,118	1,367000	6,797	9,223000	6,796	9,200000	6,796	0,000000	6,797	0,740000	6,797	0,500000	6,790	21,500000					6,118	1,369000
6,148	1,369000	6,830	9,223000	6,829	9,200000	6,829	0,000000	6,830	0,760000	6,830	0,500000	6,823	21,500000					6,148	1,367000
6,178	1,372000	6,864	9,221000	6,863	9,200000	6,863	0,000000	6,864	0,730000	6,864	0,500000	6,856	21,500000					6,178	1,375000
6,208	1,380000	6,897	9,222000	6,896	9,200000	6,896	0,000000	6,897	0,760000	6,897	0,500000	6,890	21,500000					6,208	1,380000
6,238	1,377000	6,930	9,220000	6,929	9,200000	6,929	0,000000	6,930	0,730000	6,930	0,500000	6,923	21,500000					6,238	1,379000
6,268	1,386000	6,964	9,222000	6,963	9,200000	6,963	0,000000	6,964	0,740000	6,964	0,500000	6,956	21,500000					6,268	1,389000
6,298	1,387000	6,997	9,220000	6,996	9,200000	6,996	0,000000	6,997	0,730000	6,997	0,500000	6,989	21,500000					6,298	1,387000
6,328	1,398000	7,030	9,221000	7,029	9,200000	7,029	0,000000	7,030	0,740000	7,030	0,500000	7,023	21,500000					6,328	1,401000
6,358	1,402000	7,064	9,219000	7,063	9,200000	7,063	0,000000	7,064	0,740000	7,064	0,500000	7,056	21,500000					6,358	1,399000
6,388	1,401000	7,097	9,221000	7,096	9,200000	7,096	0,000000	7,097	0,740000	7,097	0,500000	7,089	21,500000					6,388	1,404000
6,418	1,407000	7,130	9,218000	7,129	9,200000	7,129	0,000000	7,130	0,740000	7,130	0,500000	7,123	21,500000					6,418	1,406000
6,448	1,404000	7,164	9,219000	7,163	9,200000	7,163	0,000000	7,164	0,740000	7,164	0,500000	7,156	21,500000					6,448	1,408000
6,478	1,416000	7,197	9,219000	7,196	9,200000	7,196	0,000000	7,197	0,760000	7,197	0,500000	7,189	21,500000					6,478	1,417000
6,508	1,414000	7,230	9,218000	7,229	9,200000	7,229	0,000000	7,230	0,750000	7,230	0,500000	7,222	21,500000					6,508	1,415000
6,538	1,423000	7,263	9,217000	7,262	9,200000	7,262	0,000000	7,263	0,770000	7,263	0,500000	7,256	21,500000					6,538	1,425000
6,568	1,425000	7,297	9,216000	7,296	9,200000	7,296	0,000000	7,297	0,740000	7,297	0,500000	7,289	21,500000					6,568	1,422000
6,598	1,427000	7,330	9,217000	7,329	9,200000	7,329	0,000000	7,330	0,750000	7,330	0,500000	7,322	21,500000					6,598	1,430000
6,628	1,436000	7,363	9,217000	7,362	9,200000	7,362	0,000000	7,363	0,740000	7,363	0,500000	7,356	21,500000					6,628	1,435000
6,658	1,433000	7,397	9,218000	7,396	9,200000	7,396	0,000000	7,397	0,750000	7,397	0,500000	7,389	21,500000					6,658	1,438000
6,688	1,445000	7,430	9,218000	7,429	9,200000	7,429	0,000000	7,430	0,740000	7,430	0,500000	7,422	21,500000					6,688	1,447000
6,718	1,444000	7,463	9,221000	7,462	9,200000	7,462	0,000000	7,463	0,750000	7,463	0,500000	7,455	21,500000					6,718	1,445000
6,748	1,453000	7,497	9,223000	7,496	9,200000	7,496	0,000000	7,497	0,730000	7,497	0,500000	7,489	21,500000					6,748	1,458000
6,778	1,462000	7,530	9,228000	7,529	9,200000	7,529	0,000000	7,530	0,750000	7,530	0,500000	7,522	21,500000					6,778	1,460000
6,808	1,468000	7,563	9,228000	7,562	9,200000	7,562	0,000000	7,563	0,730000	7,563	0,500000	7,555	21,500000					6,808	1,475000
6,838	1,488000	7,597	9,231000	7,596	9,200000	7,596	0,000000	7,597	0,750000	7,597	0,500000	7,589	21,500000					6,838	1,490000
6,868	1,497000	7,630	9,229000	7,629	9,200000	7,629	0,000000	7,630	0,730000	7,630	0,500000	7,622	21,500000					6,868	1,507000
6,898	1,527000	7,663	9,230000	7,662	9,200000	7,662	0,000000	7,663	0,740000	7,663	0,500000	7,655	21,500000					6,898	1,536000
6,928	1,553000	7,697	9,229000	7,696	9,200000	7,696	0,000000	7,697	0,740000	7,697	0,500000	7,688	21,500000					6,928	1,564000
6,958	1,593000	7,730	9,232000	7,729	9,200000	7,729	0,000000	7,730	0,750000	7,730	0,500000	7,722	21,500000					6,958	1,612000
6,988	1,648000	7,763	9,231000	7,762	9,200000	7,762	0,000000	7,763	0,750000	7,763	0,500000	7,755	21,500000					6,988	1,664000
7,018	1,712000	7,797	9,233000	7,795	9,200000	7,795	0,000000	7,797	0,750000	7,797	0,500000	7,788	21,500000					7,018	1,738000
7,048	1,801000	7,830	9,232000	7,829	9,200000	7,829	0,000000	7,830	0,750000	7,830	0,500000	7,821	21,500000					7,048	1,832000
7,078	1,896000	7,863	9,234000	7,862	9,200000	7,862	0,000000	7,863	0,740000	7,863	0,500000	7,855	21,500000					7,078	1,941000
7,108	2,038000	7,897	9,235000	7,895	9,200000	7,895	0,000000	7,897	0,750000	7,897	0,500000	7,888	21,500000					7,108	2,085000
7,138	2,186000	7,930	9,237000	7,929	9,200000	7,929	0,000000	7,930	0,750000	7,930	0,500000	7,921	21,500000					7,138	2,238000
7,167	2,368000	7,963	9,237000	7,962	9,200000	7,962	0,000000	7,963	0,750000	7,963	0,500000	7,955	21,500000					7,167	2,432000
7,197	2,574000	7,997	9,237000	7,995	9,200000	7,995	0,000000	7,997	0,730000	7,997	0,500000	7,988	21,500000					7,197	2,646000
7,227	2,796000	8,030	9,239000	8,029	9,200000	8,029	0,000000	8,030	0,750000	8,030	0,500000	8,021	21,500000					7,227	2,880000
7,257	3,060000	8,063	9,238000	8,062	9,200000	8,062	0,000000	8,063	0,740000	8,063	0,500000	8,054	21,500000					7,257	3,150000
7,287	3,325000	8,096	9,238000	8,095	9,200000	8,095	0,000000	8,096	0,770000	8,096	0,500000	8,088	21,500000					7,287	3,428000
7,317	3,654000	8,130	9,237000	8,129	9,200000	8,129	0,000000	8,130	0,730000	8,130	0,500000	8,121	21,500000					7,317	3,502000
7,347	4,012000	8,163	9,239000	8,162	9,200000	8,162	0,000000	8,163	0,740000	8,163	0,500000	8,154	21,500000					7,347	3,527000
7,377	4,490000	8,196	9,238000	8,195	9,200000	8,195	0,000000	8,196	0,740000	8,196	0,500000	8,188	21,500000					7,377	3,541000
7,407	5,088000	8,230	9,241000	8,229	9,200000	8,229	0,000000	8,230	0,760000	8,230	0,500000	8,221	21,500000					7,407	3,554000
7,437	5,969000	8,263	9,239000	8,262	9,200000	8,262	0,000000	8,263	0,740000	8,263	0,500000	8,254	21,500000					7,437	3,567000
7,467	7,166000	8,296	9,240000	8,295	9,200000	8,295	0,000000	8,296	0,740000	8,296	0,500000	8,287	21,500000					7,467	3,592000
7,497	8,927000	8,330	9,237000	8,328	9,200000	8,328	0,000000	8,330	0,730000	8,330	0,500000	8,321	21,500000					7,497	3,607000
7,527	11,394000	8,363	9,239000	8,362	9,200000	8,362	0,000000	8,363	0,760000	8,363	0,500000	8,354	21,500000					7,527	3,619000
7,557	14,500000	8,396	9,239000	8,395	9,200000	8,395	0,000000	8,396	0,740000	8,396	0,500000	8,387	21,500000					7,557	3,638000
7,587	18,523000	8,430	9,241000	8,428	9,200000	8,428	0,000000	8,430	0,740000	8,430	0,500000	8,421	21,500000					7,587	3,657000
7,617	22,863000	8,463	9,239000	8,462	9,200000	8,462	0,000000	8,463	0,750000	8,463	0,500000	8,454	21,500000					7,617	3,668000
7,647	27,595000	8,496	9,239000	8,495	9,200000	8,495	0,000000	8,496	0,740000	8,496	0,500000	8,487	21,500000					7,647	3,683000
7,677	31,626000	8,530	9,236000	8,528	9,200000	8,528	0,000000	8,530	0,740000	8,530	0,500000	8,520	21,500000					7,677	3,704000
7,707	34,863000	8,563	9,236000	8,562	9,200000	8,562	0,000000	8,563	0,740000	8,563	0,500000	8,554	21,500000					7,707	3,715000
7,737	36,438000	8,596	9,236000	8,595	9,200000	8,595	0,000000	8,596	0,750000	8,596	0,500000	8,587	21,500000					7,737	3,736000
7,767	36,459000	8,630	9,237000	8,628	9,200000	8,628	0,000000	8,630	0,740000	8,630	0,500000	8,620	21,500000					7,767	3,748000
7,797	34,998000	8,663	9,238000	8,662	9,200000	8,662	0,000000	8,663	0,760000	8,663	0,500000	8,654	21,500000					7,797	3,767000
7,827	32,477000	8,696	9,237000	8,695	9,200000	8,695	0,000000	8,696	0,740000	8,696	0,500000	8,687	21,500000					7,827	3,787000
7,857	29,440000	8,730	9,238000	8,728	9,200000	8,728	0,000000	8,730	0,760000	8,730	0,500000	8,720	21,400000					7,857	3,801000
7,887	26,330000	8,763	9,236000	8,762	9,200000	8,762	0,000000	8,763	0,730000	8,763	0,500000	8,753	21,400000					7,887	3,814000
7,917	23,396000	8,796	9,238000	8,795	9,200000	8,795	0,000000	8,796	0,750000	8,796	0,500000	8,787	21,400000					7,917	3,834000
7,947	21,046000	8,829	9,236000	8,828	9,200000	8,828	0,000000	8,829	0,740000	8,829	0,500000	8,820	21,400000					7,947	3,852000
7,977	18,994000	8,863	9,237000	8,862	9,200000	8,862	0,000000	8,863	0,760000	8,863	0,500000	8,853	21,400000					7,977	3,868000
8,007	17,452000	8,896	9,235000	8,895	9,200000	8,895	0,000000	8,896	0,730000	8,896	0,500000	8,887	21,400000					8,007	3,877000
8,037	16,170000	8,929	9,238000	8,928	9,200000	8,928	0,000000	8,929	0,750000	8,929	0,500000	8,920	21,400000					8,037	3,894000
8,067	15,156000	8,963	9,236000	8,961	9,200000	8,961	0,000000	8,963	0,750000	8,963	0,500000	8,953	21,400000					8,067	3,910000
8,097	14,332000	8,996	9,238000	8,995	9,200000	8,995	0,000000	8,996	0,740000	8,996	0,500000	8,986	21,400000					8,097	3,926000
8,127	13,639000	9,029	9,236000	9,028	9,200000	9,028	0,000000	9,029	0,730000	9,029	0,500000	9,020	21,400000					8,127	3,942000
8,157	13,065000	9,063	9,238000	9,061	9,200000	9,061	0,000000	9,063	0,740000	9,063	0,500000	9,053	21,400000					8,157	3,957000
8,187	12,562000	9,096	9,236000	9,095	9,200000	9,095	0,000000	9,096	0,740000	9,096	0,500000	9,086	21,400000					8,187	3,971000
8,217	12,123000	9,129	9,236000	9,128	9,200000	9,128	0,000000	9,129	0,740000	9,129	0,500000	9,120	21,400000					8,217	3,985000
8,247	11,735000	9,163	9,234000	9,161	9,200000	9,161	0,000000	9,163	0,760000	9,163	0,500000	9,153	21,400000					8,247	3,999000
8,277	11,372000	9,196	9,234000	9,195	9,200000	9,195	0,000000	9,196	0,740000	9,196	0,500000	9,186	21,400000					8,277	4,013000
8,307	11,052000	9,229	9,234000	9,228	9,200000	9,228	0,000000	9,229	0,750000	9,229	0,500000	9,219	21,400000					8,307	4,040000
8,337	10,743000	9,263	9,237000	9,261	9,200000	9,261	0,000000	9,263	0,730000	9,263	0,500000	9,253	21,400000					8,337	4,052000
8,367	10,466000	9,296	9,238000	9,295	9,200000	9,295	0,000000	9,296	0,760000	9,296	0,500000	9,286	21,400000					8,367	4,064000
8,397	10,193000	9,329	9,239000	9,328	9,200000	9,328	0,000000	9,329	0,740000	9,329	0,500000	9,319	21,400000					8,397	4,084000
8,427	9,938000	9,363	9,240000	9,361	9,200000	9,361	0,000000	9,363	0,770000	9,363	0,500000	9,353	21,400000					8,427	4,099000
8,457	9,695000	9,396	9,238000	9,395	9,200000	9,395	0,000000	9,396	0,730000	9,396	0,500000	9,386	21,400000					8,457	4,109000
8,487	9,448000	9,429	9,238000	9,428	9,200000	9,428	0,000000	9,429	0,750000	9,429	0,500000	9,419	21,400000					8,487	4,123000
8,517	9,224000	9,463	9,237000	9,461	9,200000	9,461	0,000000	9,463	0,730000	9,463	0,500000	9,452	21,400000					8,517	4,143000
8,547	8,993000	9,496	9,239000	9,494	9,200000	9,494	0,000000	9,496	0,750000	9,496	0,500000	9,486	21,400000					8,547	4,160000
8,577	8,783000	9,529	9,237000	9,528	9,200000	9,528	0,000000	9,529	0,730000	9,529	0,500000	9,519	21,400000					8,577	4,169000
8,607	8,566000	9,562	9,238000	9,561	9,200000	9,561	0,000000	9,562	0,750000	9,562	0,500000	9,552	21,400000					8,607	4,187000
8,637	8,364000	9,596	9,237000	9,594	9,200000	9,594	0,000000	9,596	0,730000	9,596	0,500000	9,585	21,400000					8,637	4,202000
8,667	8,164000	9,629	9,239000	9,628	9,200000	9,628	0,000000	9,629	0,750000	9,629	0,500000	9,619	21,400000					8,667	4,217000
8,697	7,970000	9,662	9,236000	9,661	9,200000	9,661	0,000000	9,662	0,730000	9,662	0,500000	9,652	21,400000					8,697	4,231000
8,727	7,788000	9,696	9,237000	9,694	9,200000	9,694	0,000000	9,696	0,750000	9,696	0,500000	9,685	21,400000					8,727	4,244000
8,757	7,601000	9,729	9,234000	9,728	9,200000	9,728	0,000000	9,729	0,740000	9,729	0,500000	9,719	21,400000					8,757	4,257000
8,787	7,438000	9,762	9,236000	9,761	9,200000	9,761	0,000000	9,762	0,740000	9,762	0,500000	9,752	21,400000					8,787	4,274000
8,817	7,268000	9,796	9,234000	9,794	9,200000	9,794	0,000000	9,796	0,750000	9,796	0,500000	9,785	21,400000					8,817	4,292000
8,847	7,116000	9,829	9,235000	9,828	9,200000	9,828	0,000000	9,829	0,740000	9,829	0,500000	9,818	21,400000					8,847	4,304000
8,877	6,971000	9,862	9,234000	9,861	9,200000	9,861	0,000000	9,862	0,760000	9,862	0,500000	9,852	21,400000					8,877	4,322000
8,907	6,827000	9,896	9,235000	9,894	9,200000	9,894	0,000000	9,896	0,740000	9,896	0,500000	9,885	21,400000					8,907	4,339000
8,937	6,696000	9,929	9,234000	9,928	9,200000	9,928	0,000000	9,929	0,750000	9,929	0,500000	9,918	21,400000					8,937	4,352000
8,967	6,563000	9,962	9,234000	9,961	9,200000	9,961	0,000000	9,962	0,730000	9,962	0,500000	9,952	21,400000					8,967	4,365000
8,997	6,444000	9,996	9,234000	9,994	9,200000	9,994	0,000000	9,996	0,760000	9,996	0,500000	9,985	21,400000					8,997	4,376000
9,027	6,327000	10,029	9,234000	10,028	9,200000	10,028	0,000000	10,029	0,730000	10,029	0,500000	10,018	21,400000					9,027	4,392000
9,057	6,215000	10,062	9,235000	10,061	9,200000	10,061	0,000000	10,062	0,750000	10,062	0,500000	10,051	21,400000					9,057	4,409000
9,087	6,116000	10,096	9,234000	10,094	9,200000	10,094	0,000000	10,096	0,730000	10,096	0,500000	10,085	21,400000					9,087	4,421000
9,117	6,010000	10,129	9,236000	10,127	9,200000	10,127	0,000000	10,129	0,760000	10,129	0,500000	10,118	21,400000					9,117	4,433000
9,147	5,924000	10,162	9,236000	10,161	9,200000	10,161	0,000000	10,162	0,720000	10,162	0,500000	10,151	21,400000					9,147	4,449000
9,177	5,827000	10,196	9,239000	10,194	9,200000	10,194	0,000000	10,196	0,750000	10,196	0,500000	10,185	21,400000					9,177	4,465000
9,207	5,744000	10,229	9,237000	10,227	9,200000	10,227	0,000000	10,229	0,740000	10,229	0,500000	10,218	21,400000					9,207	4,476000
9,237	5,660000	10,262	9,239000	10,261	9,200000	10,261	0,000000	10,262	0,740000	10,262	0,500000	10,251	21,400000					9,237	4,487000
9,267	5,579000	10,296	9,238000	10,294	9,200000	10,294	0,000000	10,296	0,740000	10,296	0,500000	10,284	21,400000					9,267	4,498000
9,297	5,512000	10,329	9,241000	10,327	9,200000	10,327	0,000000	10,329	0,740000	10,329	0,500000	10,318	21,400000					9,297	4,518000
9,327	5,436000	10,362	9,241000	10,361	9,200000	10,361	0,000000	10,362	0,740000	10,362	0,500000	10,351	21,400000					9,327	4,533000
9,357	5,375000	10,395	9,244000	10,394	9,200000	10,394	0,000000	10,395	0,750000	10,395	0,500000	10,384	21,400000					9,357	4,544000
9,387	5,300000	10,429	9,245000	10,427	9,200000	10,427	0,000000	10,429	0,740000	10,429	0,500000	10,418	21,400000					9,387	4,555000
9,417	5,248000	10,462	9,248000	10,461	9,200000	10,461	0,000000	10,462	0,740000	10,462	0,500000	10,451	21,400000					9,417	4,570000
9,447	5,190000	10,495	9,247000	10,494	9,200000	10,494	0,000000	10,495	0,750000	10,495	0,500000	10,484	21,400000					9,447	4,589000
9,477	5,138000	10,529	9,246000	10,527	9,200000	10,527	0,000000	10,529	0,750000	10,529	0,500000	10,517	21,400000					9,477	4,600000
9,507	5,091000	10,562	9,245000	10,561	9,200000	10,561	0,000000	10,562	0,760000	10,562	0,500000	10,551	21,400000					9,507	4,611000
9,537	5,038000	10,595	9,244000	10,594	9,200000	10,594	0,000000	10,595	0,740000	10,595	0,500000	10,584	21,400000					9,537	4,621000
9,567	5,002000	10,629	9,247000	10,627	9,200000	10,627	0,000000	10,629	0,750000	10,629	0,500000	10,617	21,400000					9,567	4,641000
9,597	4,953000	10,662	9,249000	10,660	9,200000	10,660	0,000000	10,662	0,730000	10,662	0,500000	10,651	21,400000					9,597	4,654000
9,627	4,922000	10,695	9,251000	10,694	9,300000	10,694	0,000000	10,695	0,760000	10,695	0,500000	10,684	21,400000					9,627	4,664000
9,657	4,885000	10,729	9,252000	10,727	9,300000	10,727	0,000000	10,729	0,740000	10,729	0,500000	10,717	21,400000					9,657	4,675000
9,687	4,859000	10,762	9,254000	10,760	9,300000	10,760	0,000000	10,762	0,760000	10,762	0,500000	10,750	21,400000					9,687	4,689000
9,717	4,836000	10,795	9,253000	10,794	9,300000	10,794	0,000000	10,795	0,730000	10,795	0,500000	10,784	21,400000					9,717	4,706000
9,747	4,810000	10,829	9,254000	10,827	9,300000	10,827	0,000000	10,829	0,750000	10,829	0,500000	10,817	21,400000					9,747	4,717000
9,777	4,796000	10,862	9,253000	10,860	9,300000	10,860	0,000000	10,862	0,730000	10,862	0,500000	10,850	21,400000					9,777	4,728000
9,807	4,772000	10,895	9,257000	10,894	9,300000	10,894	0,000000	10,895	0,760000	10,895	0,500000	10,884	21,400000					9,807	4,748000
9,837	4,760000	10,929	9,257000	10,927	9,300000	10,927	0,000000	10,929	0,730000	10,929	0,500000	10,917	21,400000					9,837	4,757000
9,867	4,746000	10,962	9,258000	10,960	9,300000	10,960	0,000000	10,962	0,750000	10,962	0,500000	10,950	21,400000					9,867	4,739000
9,897	4,736000	10,995	9,256000	10,994	9,300000	10,994	0,000000	10,995	0,730000	10,995	0,500000	10,983	21,400000					9,897	4,736000
9,927	4,732000	11,029	9,258000	11,027	9,300000	11,027	0,000000	11,029	0,740000	11,029	0,500000	11,017	21,400000					9,927	4,727000
9,957	4,720000	11,062	9,257000	11,060	9,300000	11,060	0,000000	11,062	0,750000	11,062	0,500000	11,050	21,400000					9,957	4,723000
9,987	4,725000	11,095	9,261000	11,094	9,300000	11,094	0,000000	11,095	0,740000	11,095	0,500000	11,083	21,400000					9,987	4,724000
10,017	4,715000	11,128	9,261000	11,127	9,300000	11,127	0,000000	11,128	0,730000	11,128	0,500000	11,117	21,400000					10,017	4,715000
10,046	4,722000	11,162	9,261000	11,160	9,300000	11,160	0,000000	11,162	0,730000	11,162	0,500000	11,150	21,400000					10,046	4,724000
10,076	4,724000	11,195	9,259000	11,193	9,300000	11,193	0,000000	11,195	0,750000	11,195	0,500000	11,183	21,400000					10,076	4,725000
10,106	4,733000	11,228	9,259000	11,227	9,300000	11,227	0,000000	11,228	0,750000	11,228	0,500000	11,216	21,400000					10,106	4,739000
10,136	4,750000	11,262	9,259000	11,260	9,300000	11,260	0,000000	11,262	0,750000	11,262	0,500000	11,250	21,400000					10,136	4,751000
10,166	4,758000	11,295	9,259000	11,293	9,300000	11,293	0,000000	11,295	0,740000	11,295	0,500000	11,283	21,400000					10,166	4,764000
10,196	4,782000	11,328	9,261000	11,327	9,300000	11,327	0,000000	11,328	0,750000	11,328	0,500000	11,316	21,400000					10,196	4,790000
10,226	4,801000	11,362	9,263000	11,360	9,300000	11,360	0,000000	11,362	0,740000	11,362	0,500000	11,349	21,400000					10,226	4,810000
10,256	4,835000	11,395	9,265000	11,393	9,300000	11,393	0,000000	11,395	0,750000	11,395	0,500000	11,383	21,400000					10,256	4,847000
10,286	4,867000	11,428	9,265000	11,427	9,300000	11,427	0,000000	11,428	0,730000	11,428	0,500000	11,416	21,400000					10,286	4,876000
10,316	4,902000	11,462	9,264000	11,460	9,300000	11,460	0,000000	11,462	0,750000	11,462	0,500000	11,449	21,400000					10,316	4,917000
10,346	4,948000	11,495	9,263000	11,493	9,300000	11,493	0,000000	11,495	0,730000	11,495	0,500000	11,483	21,400000					10,346	4,962000
10,376	4,986000	11,528	9,266000	11,527	9,300000	11,527	0,000000	11,528	0,750000	11,528	0,500000	11,516	21,400000					10,376	4,976000
10,406	5,040000	11,562	9,265000	11,560	9,300000	11,560	0,000000	11,562	0,730000	11,562	0,500000	11,549	21,400000					10,406	4,994000
10,436	5,086000	11,595	9,267000	11,593	9,300000	11,593	0,000000	11,595	0,750000	11,595	0,500000	11,582	21,400000					10,436	5,002000
10,466	5,144000	11,628	9,266000	11,627	9,300000	11,627	0,000000	11,628	0,720000	11,628	0,500000	11,616	21,400000					10,466	5,010000
10,496	5,199000	11,662	9,269000	11,660	9,300000	11,660	0,000000	11,662	0,740000	11,662	0,500000	11,649	21,400000					10,496	5,025000
10,526	5,259000	11,695	9,267000	11,693	9,300000	11,693	0,000000	11,695	0,740000	11,695	0,500000	11,682	21,400000					10,526	5,036000
10,556	5,327000	11,728	9,270000	11,727	9,300000	11,727	0,000000	11,728	0,750000	11,728	0,500000	11,716	21,400000					10,556	5,049000
10,586	5,385000	11,762	9,270000	11,760	9,300000	11,760	0,000000	11,762	0,740000	11,762	0,500000	11,749	21,400000					10,586	5,061000
10,616	5,460000	11,795	9,273000	11,793	9,300000	11,793	0,000000	11,795	0,750000	11,795	0,500000	11,782	21,400000					10,616	5,072000
10,646	5,523000	11,828	9,273000	11,826	9,300000	11,826	0,000000	11,828	0,740000	11,828	0,500000	11,815	21,400000					10,646	5,086000
10,676	5,597000	11,861	9,274000	11,860	9,300000	11,860	0,000000	11,861	0,740000	11,861	0,500000	11,849	21,400000					10,676	5,094000
10,706	5,669000	11,895	9,273000	11,893	9,300000	11,893	0,000000	11,895	0,750000	11,895	0,500000	11,882	21,400000					10,706	5,103000
10,736	5,747000	11,928	9,273000	11,926	9,300000	11,926	0,000000	11,928	0,740000	11,928	0,500000	11,915	21,400000					10,736	5,118000
10,766	5,830000	11,961	9,274000	11,960	9,300000	11,960	0,000000	11,961	0,770000	11,961	0,500000	11,949	21,400000					10,766	5,127000
10,796	5,909000	11,995	9,273000	11,993	9,300000	11,993	0,000000	11,995	0,730000	11,995	0,500000	11,982	21,400000					10,796	5,140000
10,826	5,997000	12,028	9,273000	12,026	9,300000	12,026	0,000000	12,028	0,760000	12,028	0,500000	12,015	21,400000					10,826	5,150000
10,856	6,080000	12,061	9,271000	12,060	9,300000	12,060	0,000000	12,061	0,730000	12,061	0,500000	12,048	21,400000					10,856	5,162000
10,886	6,173000	12,095	9,272000	12,093	9,300000	12,093	0,000000	12,095	0,760000	12,095	0,500000	12,082	21,400000					10,886	5,174000
10,916	6,270000	12,128	9,273000	12,126	9,300000	12,126	0,000000	12,128	0,740000	12,128	0,500000	12,115	21,400000					10,916	5,183000
10,946	6,370000	12,161	9,274000	12,160	9,300000	12,160	0,000000	12,161	0,760000	12,161	0,500000	12,148	21,400000					10,946	5,196000
10,976	6,473000	12,195	9,273000	12,193	9,300000	12,193	0,000000	12,195	0,730000	12,195	0,500000	12,182	21,400000					10,976	5,204000
11,006	6,574000	12,228	9,275000	12,226	9,300000	12,226	0,000000	12,228	0,760000	12,228	0,500000	12,215	21,400000					11,006	5,219000
11,036	6,683000	12,261	9,272000	12,260	9,300000	12,260	0,000000	12,261	0,730000	12,261	0,500000	12,248	21,400000					11,036	5,226000
11,066	6,787000	12,295	9,273000	12,293	9,300000	12,293	0,000000	12,295	0,750000	12,295	0,500000	12,281	21,400000					11,066	5,239000
11,096	6,898000	12,328	9,271000	12,326	9,300000	12,326	0,000000	12,328	0,730000	12,328	0,500000	12,315	21,400000					11,096	5,248000
11,126	7,013000	12,361	9,273000	12,359	9,300000	12,359	0,000000	12,361	0,750000	12,361	0,500000	12,348	21,400000					11,126	5,260000
11,156	7,128000	12,395	9,272000	12,393	9,300000	12,393	0,000000	12,395	0,730000	12,395	0,500000	12,381	21,400000					11,156	5,270000
11,186	7,252000	12,428	9,276000	12,426	9,300000	12,426	0,000000	12,428	0,750000	12,428	0,500000	12,415	21,400000					11,186	5,280000
11,216	7,360000	12,461	9,275000	12,459	9,300000	12,459	0,000000	12,461	0,750000	12,461	0,500000	12,448	21,400000					11,216	5,293000
11,246	7,479000	12,495	9,276000	12,493	9,300000	12,493	0,000000	12,495	0,730000	12,495	0,500000	12,481	21,400000					11,246	5,305000
11,276	7,586000	12,528	9,276000	12,526	9,300000	12,526	0,000000	12,528	0,740000	12,528	0,500000	12,514	21,400000					11,276	5,312000
11,306	7,699000	12,561	9,277000	12,559	9,300000	12,559	0,000000	12,561	0,740000	12,561	0,500000	12,548	21,400000					11,306	5,325000
11,336	7,810000	12,595	9,276000	12,593	9,300000	12,593	0,000000	12,595	0,760000	12,595	0,500000	12,581	21,400000					11,336	5,332000
11,366	7,910000	12,628	9,278000	12,626	9,300000	12,626	0,000000	12,628	0,740000	12,628	0,500000	12,614	21,400000					11,366	5,344000
11,396	8,010000	12,661	9,277000	12,659	9,300000	12,659	0,000000	12,661	0,750000	12,661	0,500000	12,648	21,400000					11,396	5,356000
11,426	8,086000	12,694	9,276000	12,693	9,300000	12,693	0,000000	12,694	0,740000	12,694	0,500000	12,681	21,400000					11,426	5,365000
11,456	8,167000	12,728	9,277000	12,726	9,300000	12,726	0,000000	12,728	0,760000	12,728	0,500000	12,714	21,400000					11,456	5,374000
11,486	8,226000	12,761	9,276000	12,759	9,300000	12,759	0,000000	12,761	0,730000	12,761	0,500000	12,747	21,400000					11,486	5,383000
11,516	8,279000	12,794	9,278000	12,793	9,300000	12,793	0,000000	12,794	0,760000	12,794	0,500000	12,781	21,400000					11,516	5,392000
11,546	8,318000	12,828	9,279000	12,826	9,300000	12,826	0,000000	12,828	0,730000	12,828	0,500000	12,814	21,400000					11,546	5,404000
11,576	8,337000	12,861	9,280000	12,859	9,300000	12,859	0,000000	12,861	0,750000	12,861	0,500000	12,847	21,400000					11,576	5,415000
11,606	8,353000	12,894	9,279000	12,893	9,300000	12,893	0,000000	12,894	0,720000	12,894	0,500000	12,881	21,400000					11,606	5,421000
11,636	8,340000	12,928	9,281000	12,926	9,300000	12,926	0,000000	12,928	0,750000	12,928	0,500000	12,914	21,400000					11,636	5,432000
11,666	8,327000	12,961	9,280000	12,959	9,300000	12,959	0,000000	12,961	0,740000	12,961	0,500000	12,947	21,400000					11,666	5,444000
11,696	8,286000	12,994	9,282000	12,992	9,300000	12,992	0,000000	12,994	0,740000	12,994	0,500000	12,980	21,400000					11,696	5,451000
11,726	8,243000	13,028	9,279000	13,026	9,300000	13,026	0,000000	13,028	0,720000	13,028	0,500000	13,014	21,400000					11,726	5,460000
11,756	8,186000	13,061	9,281000	13,059	9,300000	13,059	0,000000	13,061	0,750000	13,061	0,500000	13,047	21,400000					11,756	5,472000
11,786	8,117000	13,094	9,280000	13,092	9,300000	13,092	0,000000	13,094	0,730000	13,094	0,500000	13,080	21,400000					11,786	5,482000
11,816	8,045000	13,128	9,282000	13,126	9,300000	13,126	0,000000	13,128	0,730000	13,128	0,500000	13,113	21,400000					11,816	5,491000
11,846	7,954000	13,161	9,281000	13,159	9,300000	13,159	0,000000	13,161	0,740000	13,161	0,500000	13,147	21,400000					11,846	5,498000
11,876	7,875000	13,194	9,282000	13,192	9,300000	13,192	0,000000	13,194	0,750000	13,194	0,500000	13,180	21,400000					11,876	5,509000
11,906	7,778000	13,228	9,283000	13,226	9,300000	13,226	0,000000	13,228	0,740000	13,228	0,500000	13,213	21,400000					11,906	5,520000
11,936	7,692000	13,261	9,284000	13,259	9,300000	13,259	0,000000	13,261	0,730000	13,261	0,500000	13,247	21,400000					11,936	5,529000
11,966	7,600000	13,294	9,284000	13,292	9,300000	13,292	0,000000	13,294	0,750000	13,294	0,500000	13,280	21,400000					11,966	5,531000
11,996	7,510000	13,328	9,286000	13,326	9,300000	13,326	0,000000	13,328	0,740000	13,328	0,500000	13,313	21,400000					11,996	5,539000
12,026	7,428000	13,361	9,287000	13,359	9,300000	13,359	0,000000	13,361	0,750000	13,361	0,500000	13,346	21,400000					12,026	5,549000
12,056	7,338000	13,394	9,286000	13,392	9,300000	13,392	0,000000	13,394	0,730000	13,394	0,500000	13,380	21,400000					12,056	5,559000
12,086	7,263000	13,427	9,286000	13,426	9,300000	13,426	0,000000	13,427	0,750000	13,427	0,500000	13,413	21,400000					12,086	5,569000
12,116	7,184000	13,461	9,285000	13,459	9,300000	13,459	0,000000	13,461	0,740000	13,461	0,500000	13,446	21,400000					12,116	5,579000
12,146	7,115000	13,494	9,286000	13,492	9,300000	13,492	0,000000	13,494	0,750000	13,494	0,500000	13,480	21,400000					12,146	5,588000
12,176	7,056000	13,527	9,284000	13,525	9,300000	13,525	0,000000	13,527	0,730000	13,527	0,500000	13,513	21,400000					12,176	5,598000
12,206	6,994000	13,561	9,284000	13,559	9,300000	13,559	0,000000	13,561	0,750000	13,561	0,500000	13,546	21,400000					12,206	5,607000
12,236	6,949000	13,594	9,281000	13,592	9,300000	13,592	0,000000	13,594	0,730000	13,594	0,500000	13,579	21,400000					12,236	5,616000
12,266	6,894000	13,627	9,282000	13,625	9,300000	13,625	0,000000	13,627	0,750000	13,627	0,500000	13,613	21,400000					12,266	5,625000
12,296	6,860000	13,661	9,281000	13,659	9,300000	13,659	0,000000	13,661	0,730000	13,661	0,500000	13,646	21,400000					12,296	5,634000
12,326	6,823000	13,694	9,284000	13,692	9,300000	13,692	0,000000	13,694	0,750000	13,694	0,500000	13,679	21,400000					12,326	5,643000
12,356	6,799000	13,727	9,285000	13,725	9,300000	13,725	0,000000	13,727	0,740000	13,727	0,500000	13,713	21,500000					12,356	5,652000
12,386	6,781000	13,761	9,289000	13,759	9,300000	13,759	0,000000	13,761	0,740000	13,761	0,500000	13,746	21,500000					12,386	5,660000
12,416	6,759000	13,794	9,290000	13,792	9,300000	13,792	0,000000	13,794	0,740000	13,794	0,500000	13,779	21,500000					12,416	5,668000
12,446	6,751000	13,827	9,294000	13,825	9,300000	13,825	0,000000	13,827	0,740000	13,827	0,500000	13,812	21,500000					12,446	5,676000
12,476	6,731000	13,861	9,294000	13,859	9,300000	13,859	0,000000	13,861	0,730000	13,861	0,500000	13,846	21,500000					12,476	5,684000
12,506	6,728000	13,894	9,295000	13,892	9,300000	13,892	0,000000	13,894	0,740000	13,894	0,500000	13,879	21,500000					12,506	5,693000
12,536	6,719000	13,927	9,294000	13,925	9,300000	13,925	0,000000	13,927	0,750000	13,927	0,500000	13,912	21,500000					12,536	5,701000
12,566	6,719000	13,961	9,295000	13,959	9,300000	13,959	0,000000	13,961	0,740000	13,961	0,500000	13,946	21,500000					12,566	5,709000
12,596	6,725000	13,994	9,294000	13,992	9,300000	13,992	0,000000	13,994	0,750000	13,994	0,500000	13,979	21,500000					12,596	5,717000
12,626	6,729000	14,027	9,295000	14,025	9,300000	14,025	0,000000	14,027	0,740000	14,027	0,500000	14,012	21,500000					12,626	5,724000
12,656	6,750000	14,061	9,294000	14,058	9,300000	14,058	0,000000	14,061	0,770000	14,061	0,500000	14,045	21,500000					12,656	5,732000
12,686	6,759000	14,094	9,294000	14,092	9,300000	14,092	0,000000	14,094	0,740000	14,094	0,500000	14,079	21,500000					12,686	5,739000
12,716	6,786000	14,127	9,296000	14,125	9,300000	14,125	0,000000	14,127	0,750000	14,127	0,500000	14,112	21,500000					12,716	5,747000
12,746	6,810000	14,160	9,296000	14,158	9,300000	14,158	0,000000	14,160	0,730000	14,160	0,500000	14,145	21,500000					12,746	5,754000
12,776	6,844000	14,194	9,297000	14,192	9,300000	14,192	0,000000	14,194	0,760000	14,194	0,500000	14,179	21,500000					12,776	5,761000
12,806	6,886000	14,227	9,297000	14,225	9,300000	14,225	0,000000	14,227	0,730000	14,227	0,500000	14,212	21,500000					12,806	5,768000
12,836	6,924000	14,260	9,299000	14,258	9,300000	14,258	0,000000	14,260	0,750000	14,260	0,500000	14,245	21,500000					12,836	5,775000
12,866	6,978000	14,294	9,297000	14,292	9,300000	14,292	0,000000	14,294	0,730000	14,294	0,500000	14,278	21,500000					12,866	5,782000
12,896	7,027000	14,327	9,300000	14,325	9,300000	14,325	0,000000	14,327	0,750000	14,327	0,500000	14,312	21,500000					12,896	5,788000
12,925	7,092000	14,360	9,298000	14,358	9,300000	14,358	0,000000	14,360	0,710000	14,360	0,500000	14,345	21,500000					12,925	5,795000
12,955	7,154000	14,394	9,301000	14,392	9,300000	14,392	0,000000	14,394	0,750000	14,394	0,500000	14,378	21,500000					12,955	5,802000
12,985	7,223000	14,427	9,301000	14,425	9,300000	14,425	0,000000	14,427	0,730000	14,427	0,500000	14,412	21,500000					12,985	5,811000
13,015	7,301000	14,460	9,304000	14,458	9,300000	14,458	0,000000	14,460	0,740000	14,460	0,500000	14,445	21,500000					13,015	5,822000
13,045	7,379000	14,494	9,306000	14,492	9,300000	14,492	0,000000	14,494	0,740000	14,494	0,500000	14,478	21,500000					13,045	5,828000
13,075	7,474000	14,527	9,309000	14,525	9,300000	14,525	0,000000	14,527	0,740000	14,527	0,500000	14,511	21,500000					13,075	5,833000
13,105	7,560000	14,560	9,307000	14,558	9,300000	14,558	0,000000	14,560	0,740000	14,560	0,500000	14,545	21,500000					13,105	5,840000
13,135	7,668000	14,594	9,308000	14,592	9,300000	14,592	0,000000	14,594	0,740000	14,594	0,500000	14,578	21,500000					13,135	5,846000
13,165	7,780000	14,627	9,308000	14,625	9,300000	14,625	0,000000	14,627	0,750000	14,627	0,500000	14,611	21,500000					13,165	5,851000
13,195	7,912000	14,660	9,309000	14,658	9,300000	14,658	0,000000	14,660	0,740000	14,660	0,500000	14,645	21,500000					13,195	5,862000
13,225	8,064000	14,694	9,309000	14,691	9,300000	14,691	0,000000	14,694	0,760000	14,694	0,500000	14,678	21,500000					13,225	5,869000
13,255	8,230000	14,727	9,308000	14,725	9,300000	14,725	0,000000	14,727	0,740000	14,727	0,500000	14,711	21,500000					13,255	5,875000
13,285	8,434000	14,760	9,308000	14,758	9,300000	14,758	0,000000	14,760	0,750000	14,760	0,500000	14,744	21,500000					13,285	5,880000
13,315	8,659000	14,794	9,306000	14,791	9,300000	14,791	0,000000	14,794	0,730000	14,794	0,500000	14,778	21,500000					13,315	5,887000
13,345	8,928000	14,827	9,308000	14,825	9,300000	14,825	0,000000	14,827	0,740000	14,827	0,500000	14,811	21,500000					13,345	5,896000
13,375	9,229000	14,860	9,305000	14,858	9,300000	14,858	0,000000	14,860	0,730000	14,860	0,500000	14,844	21,500000					13,375	5,901000
13,405	9,570000	14,894	9,306000	14,891	9,300000	14,891	0,000000	14,894	0,750000	14,894	0,500000	14,877	21,500000					13,405	5,906000
13,435	9,967000	14,927	9,302000	14,925	9,300000	14,925	0,000000	14,927	0,730000	14,927	0,500000	14,911	21,500000					13,435	5,911000
13,465	10,390000	14,960	9,303000	14,958	9,300000	14,958	0,000000	14,960	0,750000	14,960	0,500000	14,944	21,500000					13,465	5,920000
13,495	10,888000	14,993	9,298000	14,991	9,300000	14,991	0,000000	14,993	0,720000	14,993	0,500000	14,977	21,500000					13,495	5,926000
13,525	11,417000	15,027	9,298000	15,025	9,300000	15,025	0,000000	15,027	0,750000	15,027	0,500000	15,011	21,500000					13,525	5,931000
13,555	11,994000	15,060	9,294000	15,058	9,300000	15,058	0,000000	15,060	0,740000	15,060	0,500000	15,044	21,500000					13,555	5,938000
13,585	12,610000	15,093	9,294000	15,091	9,300000	15,091	0,000000	15,093	0,740000	15,093	0,500000	15,077	21,500000					13,585	5,944000
13,615	13,257000	15,127	9,292000	15,125	9,300000	15,125	0,000000	15,127	0,740000	15,127	0,500000	15,110	21,500000					13,615	5,948000
13,645	13,939000	15,160	9,291000	15,158	9,300000	15,158	0,000000	15,160	0,740000	15,160	0,500000	15,144	21,500000					13,645	5,953000
13,675	14,622000	15,193	9,288000	15,191	9,300000	15,191	0,000000	15,193	0,740000	15,193	0,500000	15,177	21,500000					13,675	5,961000
13,705	15,345000	15,227	9,286000	15,224	9,300000	15,224	0,000000	15,227	0,740000	15,227	0,500000	15,210	21,500000					13,705	5,966000
13,735	16,034000	15,260	9,282000	15,258	9,300000	15,258	0,000000	15,260	0,740000	15,260	0,500000	15,244	21,500000					13,735	5,969000
13,765	16,742000	15,293	9,278000	15,291	9,300000	15,291	0,000000	15,293	0,740000	15,293	0,500000	15,277	21,500000					13,765	5,977000
13,795	17,392000	15,327	9,273000	15,324	9,300000	15,324	0,000000	15,327	0,750000	15,327	0,500000	15,310	21,500000					13,795	5,981000
13,825	18,037000	15,360	9,269000	15,358	9,300000	15,358	0,000000	15,360	0,730000	15,360	0,500000	15,343	21,500000					13,825	5,987000
13,855	18,615000	15,393	9,266000	15,391	9,300000	15,391	0,000000	15,393	0,750000	15,393	0,500000	15,377	21,500000					13,855	5,993000
13,885	19,158000	15,427	9,262000	15,424	9,300000	15,424	0,000000	15,427	0,720000	15,427	0,500000	15,410	21,500000					13,885	5,998000
13,915	19,631000	15,460	9,259000	15,458	9,300000	15,458	0,000000	15,460	0,740000	15,460	0,500000	15,443	21,500000					13,915	6,004000
13,945	20,050000	15,493	9,251000	15,491	9,300000	15,491	0,000000	15,493	0,720000	15,493	0,500000	15,477	21,500000					13,945	6,008000
13,975	20,422000	15,527	9,246000	15,524	9,200000	15,524	0,000000	15,527	0,760000	15,527	0,500000	15,510	21,500000					13,975	6,014000
14,005	20,719000	15,560	9,240000	15,558	9,200000	15,558	0,000000	15,560	0,730000	15,560	0,500000	15,543	21,500000					14,005	6,017000
14,035	20,977000	15,593	9,238000	15,591	9,200000	15,591	0,000000	15,593	0,750000	15,593	0,500000	15,576	21,500000					14,035	6,023000
14,065	21,185000	15,627	9,233000	15,624	9,200000	15,624	0,000000	15,627	0,730000	15,627	0,500000	15,610	21,500000					14,065	6,029000
14,095	21,356000	15,660	9,232000	15,658	9,200000	15,658	0,000000	15,660	0,750000	15,660	0,500000	15,643	21,500000					14,095	6,033000
14,125	21,501000	15,693	9,227000	15,691	9,200000	15,691	0,000000	15,693	0,740000	15,693	0,500000	15,676	21,500000					14,125	6,038000
14,155	21,619000	15,726	9,228000	15,724	9,200000	15,724	0,000000	15,726	0,750000	15,726	0,500000	15,710	21,500000					14,155	6,042000
14,185	21,736000	15,760	9,226000	15,758	9,200000	15,758	0,000000	15,760	0,730000	15,760	0,500000	15,743	21,500000					14,185	6,046000
14,215	21,856000	15,793	9,227000	15,791	9,200000	15,791	0,000000	15,793	0,740000	15,793	0,500000	15,776	21,500000					14,215	6,051000
14,245	21,986000	15,826	9,226000	15,824	9,200000	15,824	0,000000	15,826	0,740000	15,826	0,500000	15,809	21,500000					14,245	6,056000
14,275	22,147000	15,860	9,228000	15,857	9,200000	15,857	0,000000	15,860	0,730000	15,860	0,500000	15,843	21,600000					14,275	6,061000
14,305	22,325000	15,893	9,228000	15,891	9,200000	15,891	0,000000	15,893	0,750000	15,893	0,500000	15,876	21,600000					14,305	6,064000
14,335	22,564000	15,926	9,230000	15,924	9,200000	15,924	0,000000	15,926	0,730000	15,926	0,500000	15,909	21,600000					14,335	6,068000
14,365	22,848000	15,960	9,232000	15,957	9,200000	15,957	0,000000	15,960	0,740000	15,960	0,500000	15,943	21,600000					14,365	6,073000
14,395	23,193000	15,993	9,237000	15,991	9,200000	15,991	0,000000	15,993	0,730000	15,993	0,500000	15,976	21,600000					14,395	6,077000
14,425	23,613000	16,026	9,242000	16,024	9,200000	16,024	0,000000	16,026	0,750000	16,026	0,500000	16,009	21,600000					14,425	6,081000
14,455	24,112000	16,060	9,244000	16,057	9,200000	16,057	0,000000	16,060	0,740000	16,060	0,500000	16,042	21,600000					14,455	6,083000
14,485	24,730000	16,093	9,249000	16,091	9,200000	16,091	0,000000	16,093	0,750000	16,093	0,500000	16,076	21,600000					14,485	6,085000
14,515	25,418000	16,126	9,253000	16,124	9,300000	16,124	0,000000	16,126	0,730000	16,126	0,500000	16,109	21,600000					14,515	6,089000
14,545	26,276000	16,160	9,257000	16,157	9,300000	16,157	0,000000	16,160	0,740000	16,160	0,500000	16,142	21,600000					14,545	6,092000
14,575	27,240000	16,193	9,269000	16,191	9,300000	16,191	0,000000	16,193	1,240000	16,193	0,052000	16,176	21,600000					14,575	6,096000
14,605	28,407000	16,226	9,362000	16,224	9,400000	16,224	0,000000	16,226	0,650000	16,226	0,500000	16,209	21,600000					14,605	6,100000
14,635	29,755000	16,260	9,303000	16,257	9,300000	16,257	0,000000	16,260	0,720000	16,260	0,500000	16,242	21,600000					14,635	6,103000
14,665	31,347000	16,293	9,285000	16,291	9,300000	16,291	0,000000	16,293	0,730000	16,293	0,500000	16,275	21,600000					14,665	6,106000
14,695	33,245000	16,326	9,276000	16,324	9,300000	16,324	0,000000	16,326	0,700000	16,326	0,500000	16,309	21,600000					14,695	6,111000
14,725	35,474000	16,360	9,279000	16,357	9,300000	16,357	0,000000	16,360	0,750000	16,360	0,500000	16,342	21,600000					14,725	6,116000
14,755	38,190000	16,393	9,278000	16,390	9,300000	16,390	0,000000	16,393	0,710000	16,393	0,500000	16,375	21,600000					14,755	6,119000
14,785	41,387000	16,426	9,282000	16,424	9,300000	16,424	0,000000	16,426	0,730000	16,426	0,500000	16,409	21,600000					14,785	6,121000
14,815	45,259000	16,459	9,281000	16,457	9,300000	16,457	0,000000	16,459	0,700000	16,459	0,500000	16,442	21,600000					14,815	6,123000
14,845	50,043000	16,493	9,284000	16,490	9,300000	16,490	0,000000	16,493	0,740000	16,493	0,500000	16,475	21,600000					14,845	6,126000
14,875	55,825000	16,526	9,283000	16,524	9,300000	16,524	0,000000	16,526	0,720000	16,526	0,500000	16,508	21,600000					14,875	6,129000
14,905	62,847000	16,559	9,287000	16,557	9,300000	16,557	0,000000	16,559	0,740000	16,559	0,500000	16,542	21,600000					14,905	6,132000
14,935	71,429000	16,593	9,285000	16,590	9,300000	16,590	0,000000	16,593	0,720000	16,593	0,500000	16,575	21,600000					14,935	6,133000
14,965	81,842000	16,626	9,287000	16,624	9,300000	16,624	0,000000	16,626	0,740000	16,626	0,500000	16,608	21,600000					14,965	6,138000
14,995	94,537000	16,659	9,285000	16,657	9,300000	16,657	0,000000	16,659	0,730000	16,659	0,500000	16,641	21,600000					14,995	6,140000
15,025	109,707000	16,693	9,286000	16,690	9,300000	16,690	0,000000	16,693	0,730000	16,693	0,500000	16,675	21,600000					15,025	6,142000
15,055	128,028000	16,726	9,284000	16,724	9,300000	16,724	0,000000	16,726	0,740000	16,726	0,500000	16,708	21,600000					15,055	6,144000
15,085	149,252000	16,759	9,285000	16,757	9,300000	16,757	0,000000	16,759	0,730000	16,759	0,500000	16,741	21,600000					15,085	6,146000
15,115	175,033000	16,793	9,285000	16,790	9,300000	16,790	0,000000	16,793	0,730000	16,793	0,500000	16,775	21,600000					15,115	6,148000
15,145	203,984000	16,826	9,288000	16,824	9,300000	16,824	0,000000	16,826	0,720000	16,826	0,500000	16,808	21,600000					15,145	6,150000
15,175	238,174000	16,859	9,288000	16,857	9,300000	16,857	0,000000	16,859	0,740000	16,859	0,500000	16,841	21,600000					15,175	6,153000
15,205	275,599000	16,893	9,288000	16,890	9,300000	16,890	0,000000	16,893	0,720000	16,893	0,500000	16,874	21,600000					15,205	6,154000
15,235	318,535000	16,926	9,290000	16,923	9,300000	16,923	0,000000	16,926	0,740000	16,926	0,500000	16,908	21,600000					15,235	6,155000
15,265	365,011000	16,959	9,288000	16,957	9,300000	16,957	0,000000	16,959	0,700000	16,959	0,500000	16,941	21,600000					15,265	6,157000
15,295	414,515000	16,993	9,289000	16,990	9,300000	16,990	0,000000	16,993	0,740000	16,993	0,500000	16,974	21,600000					15,295	6,158000
15,325	467,054000	17,026	9,287000	17,023	9,300000	17,023	0,000000	17,026	0,710000	17,026	0,500000	17,008	21,700000					15,325	6,160000
15,355	520,539000	17,059	9,289000	17,057	9,300000	17,057	0,000000	17,059	0,740000	17,059	0,500000	17,041	21,700000					15,355	6,162000
15,385	576,100000	17,093	9,288000	17,090	9,300000	17,090	0,000000	17,093	0,710000	17,093	0,500000	17,074	21,700000					15,385	6,163000
15,415	629,513000	17,126	9,289000	17,123	9,300000	17,123	0,000000	17,126	0,740000	17,126	0,500000	17,107	21,700000					15,415	6,164000
15,445	682,809000	17,159	9,285000	17,157	9,300000	17,157	0,000000	17,159	0,710000	17,159	0,500000	17,141	21,700000					15,445	6,166000
15,475	730,843000	17,192	9,286000	17,190	9,300000	17,190	0,000000	17,192	0,730000	17,192	0,500000	17,174	21,700000					15,475	6,167000
15,505	776,631000	17,226	9,283000	17,223	9,300000	17,223	0,000000	17,226	0,720000	17,226	0,500000	17,207	21,700000					15,505	6,168000
15,535	814,865000	17,259	9,283000	17,257	9,300000	17,257	0,000000	17,259	0,740000	17,259	0,500000	17,241	21,700000					15,535	6,168000
15,565	847,886000	17,292	9,280000	17,290	9,300000	17,290	0,000000	17,292	0,720000	17,292	0,500000	17,274	21,700000					15,565	6,168000
15,595	872,092000	17,326	9,279000	17,323	9,300000	17,323	0,000000	17,326	0,720000	17,326	0,500000	17,307	21,700000					15,595	6,169000
15,625	889,568000	17,359	9,275000	17,357	9,300000	17,357	0,000000	17,359	0,730000	17,359	0,500000	17,340	21,700000					15,625	6,170000
15,655	898,483000	17,392	9,275000	17,390	9,300000	17,390	0,000000	17,392	0,740000	17,392	0,500000	17,374	21,700000					15,655	6,170000
15,685	899,549000	17,426	9,274000	17,423	9,300000	17,423	0,000000	17,426	0,730000	17,426	0,500000	17,407	21,700000					15,685	6,171000
15,715	892,664000	17,459	9,275000	17,457	9,300000	17,457	0,000000	17,459	0,720000	17,459	0,500000	17,440	21,700000					15,715	6,171000
15,745	878,808000	17,492	9,274000	17,490	9,300000	17,490	0,000000	17,492	0,740000	17,492	0,500000	17,474	21,700000					15,745	6,172000
15,774	857,259000	17,526	9,273000	17,523	9,300000	17,523	0,000000	17,526	0,730000	17,526	0,500000	17,507	21,700000					15,774	6,172000
15,804	831,718000	17,559	9,271000	17,556	9,300000	17,556	0,000000	17,559	0,740000	17,559	0,500000	17,540	21,700000					15,804	6,172000
15,834	799,325000	17,592	9,270000	17,590	9,300000	17,590	0,000000	17,592	0,710000	17,592	0,500000	17,573	21,700000					15,834	6,171000
15,864	765,325000	17,626	9,272000	17,623	9,300000	17,623	0,000000	17,626	0,740000	17,626	0,500000	17,607	21,700000					15,864	6,171000
15,894	726,862000	17,659	9,269000	17,656	9,300000	17,656	0,000000	17,659	0,710000	17,659	0,500000	17,640	21,700000					15,894	6,171000
15,924	687,400000	17,692	9,269000	17,690	9,300000	17,690	0,000000	17,692	0,740000	17,692	0,500000	17,673	21,700000					15,924	6,170000
15,954	646,492000	17,726	9,265000	17,723	9,300000	17,723	0,000000	17,726	0,710000	17,726	0,500000	17,707	21,700000					15,954	6,169000
15,984	605,389000	17,759	9,265000	17,756	9,300000	17,756	0,000000	17,759	0,740000	17,759	0,500000	17,740	21,700000					15,984	6,168000
16,014	564,954000	17,792	9,262000	17,790	9,300000	17,790	0,000000	17,792	0,700000	17,792	0,500000	17,773	21,700000					16,014	6,168000
16,044	524,667000	17,826	9,263000	17,823	9,300000	17,823	0,000000	17,826	0,730000	17,826	0,500000	17,806	21,700000					16,044	6,167000
16,074	486,605000	17,859	9,258000	17,856	9,300000	17,856	0,000000	17,859	0,720000	17,859	0,500000	17,840	21,700000					16,074	6,166000
16,104	449,467000	17,892	9,260000	17,890	9,300000	17,890	0,000000	17,892	0,740000	17,892	0,500000	17,873	21,700000					16,104	6,165000
16,134	414,182000	17,926	9,257000	17,923	9,300000	17,923	0,000000	17,926	0,720000	17,926	0,500000	17,906	21,700000					16,134	6,164000
16,164	380,890000	17,959	9,257000	17,956	9,300000	17,956	0,000000	17,959	0,730000	17,959	0,500000	17,940	21,700000					16,164	6,163000
16,194	338,231000	17,992	9,253000	17,990	9,300000	17,990	0,000000	17,992	0,720000	17,992	0,500000	17,973	21,700000					16,194	6,161000
16,224	310,598000	18,025	9,251000	18,023	9,300000	18,023	0,000000	18,025	0,730000	18,025	0,500000	18,006	21,700000					16,224	6,160000
16,254	290,584000	18,059	9,248000	18,056	9,200000	18,056	0,000000	18,059	0,730000	18,059	0,500000	18,039	21,700000					16,254	6,158000
16,284	258,053000	18,092	9,248000	18,089	9,200000	18,089	0,000000	18,092	0,730000	18,092	0,500000	18,073	21,700000					16,284	6,156000
16,314	230,888000	18,125	9,247000	18,123	9,200000	18,123	0,000000	18,125	0,730000	18,125	0,500000	18,106	21,700000					16,314	6,155000
16,344	208,794000	18,159	9,247000	18,156	9,200000	18,156	0,000000	18,159	0,730000	18,159	0,500000	18,139	21,700000					16,344	6,152000
16,374	188,450000	18,192	9,246000	18,189	9,200000	18,189	0,000000	18,192	0,730000	18,192	0,500000	18,173	21,700000					16,374	6,151000
16,404	168,316000	18,225	9,245000	18,223	9,200000	18,223	0,000000	18,225	0,720000	18,225	0,500000	18,206	21,700000					16,404	6,149000
16,434	150,990000	18,259	9,245000	18,256	9,200000	18,256	0,000000	18,259	0,740000	18,259	0,500000	18,239	21,700000					16,434	6,147000
16,464	133,712000	18,292	9,243000	18,289	9,200000	18,289	0,000000	18,292	0,710000	18,292	0,500000	18,272	21,700000					16,464	6,143000
16,494	119,267000	18,325	9,246000	18,323	9,200000	18,323	0,000000	18,325	0,740000	18,325	0,500000	18,306	21,700000					16,494	6,141000
16,524	105,525000	18,359	9,244000	18,356	9,200000	18,356	0,000000	18,359	0,700000	18,359	0,500000	18,339	21,700000					16,524	6,139000
16,554	94,015000	18,392	9,246000	18,389	9,200000	18,389	0,000000	18,392	0,730000	18,392	0,500000	18,372	21,700000					16,554	6,136000
16,584	83,661000	18,425	9,242000	18,423	9,200000	18,423	0,000000	18,425	0,710000	18,425	0,500000	18,405	21,700000					16,584	6,133000
16,614	74,516000	18,459	9,243000	18,456	9,200000	18,456	0,000000	18,459	0,730000	18,459	0,500000	18,439	21,700000					16,614	6,130000
16,644	67,117000	18,492	9,240000	18,489	9,200000	18,489	0,000000	18,492	0,710000	18,492	0,500000	18,472	21,700000					16,644	6,127000
16,674	60,359000	18,525	9,241000	18,523	9,200000	18,523	0,000000	18,525	0,730000	18,525	0,500000	18,505	21,700000					16,674	6,124000
16,704	55,043000	18,559	9,238000	18,556	9,200000	18,556	0,000000	18,559	0,720000	18,559	0,500000	18,539	21,700000					16,704	6,122000
16,734	50,156000	18,592	9,241000	18,589	9,200000	18,589	0,000000	18,592	0,730000	18,592	0,500000	18,572	21,700000					16,734	6,115000
16,764	46,310000	18,625	9,240000	18,623	9,200000	18,623	0,000000	18,625	0,730000	18,625	0,500000	18,605	21,700000					16,764	6,112000
16,794	42,865000	18,659	9,241000	18,656	9,200000	18,656	0,000000	18,659	0,740000	18,659	0,500000	18,638	21,700000					16,794	6,109000
16,824	40,072000	18,692	9,239000	18,689	9,200000	18,689	0,000000	18,692	0,720000	18,692	0,500000	18,672	21,700000					16,824	6,106000
16,854	37,660000	18,725	9,241000	18,722	9,200000	18,722	0,000000	18,725	0,730000	18,725	0,500000	18,705	21,700000					16,854	6,101000
16,884	35,593000	18,758	9,239000	18,756	9,200000	18,756	0,000000	18,758	0,730000	18,758	0,500000	18,738	21,700000					16,884	6,096000
16,914	33,847000	18,792	9,239000	18,789	9,200000	18,789	0,000000	18,792	0,730000	18,792	0,500000	18,772	21,700000					16,914	6,092000
16,944	32,298000	18,825	9,239000	18,822	9,200000	18,822	0,000000	18,825	0,730000	18,825	0,500000	18,805	21,700000					16,944	6,089000
16,974	30,972000	18,858	9,238000	18,856	9,200000	18,856	0,000000	18,858	0,720000	18,858	0,500000	18,838	21,700000					16,974	6,086000
17,004	29,777000	18,892	9,238000	18,889	9,200000	18,889	0,000000	18,892	0,740000	18,892	0,500000	18,871	21,700000					17,004	6,079000
17,034	28,702000	18,925	9,236000	18,922	9,200000	18,922	0,000000	18,925	0,710000	18,925	0,500000	18,905	21,700000					17,034	6,075000
17,064	27,723000	18,958	9,235000	18,956	9,200000	18,956	0,000000	18,958	0,740000	18,958	0,500000	18,938	21,700000					17,064	6,071000
17,094	26,825000	18,992	9,233000	18,989	9,200000	18,989	0,000000	18,992	0,720000	18,992	0,500000	18,971	21,700000					17,094	6,064000
17,124	25,992000	19,025	9,234000	19,022	9,200000	19,022	0,000000	19,025	0,740000	19,025	0,500000	19,005	21,600000					17,124	6,059000
17,154	25,198000	19,058	9,233000	19,056	9,200000	19,056	0,000000	19,058	0,710000	19,058	0,500000	19,038	21,600000					17,154	6,056000
17,184	24,444000	19,092	9,233000	19,089	9,200000	19,089	0,000000	19,092	0,740000	19,092	0,500000	19,071	21,600000					17,184	6,050000
17,214	23,739000	19,125	9,228000	19,122	9,200000	19,122	0,000000	19,125	0,720000	19,125	0,500000	19,104	21,600000					17,214	6,043000
17,244	23,037000	19,158	9,227000	19,156	9,200000	19,156	0,000000	19,158	0,740000	19,158	0,500000	19,138	21,600000					17,244	6,038000
17,274	22,392000	19,192	9,225000	19,189	9,200000	19,189	0,000000	19,192	0,700000	19,192	0,500000	19,171	21,600000					17,274	6,030000
17,304	21,723000	19,225	9,225000	19,222	9,200000	19,222	0,000000	19,225	0,740000	19,225	0,500000	19,204	21,600000					17,304	6,026000
17,334	21,106000	19,258	9,220000	19,255	9,200000	19,255	0,000000	19,258	0,710000	19,258	0,500000	19,238	21,600000					17,334	6,022000
17,364	20,470000	19,292	9,221000	19,289	9,200000	19,289	0,000000	19,292	0,730000	19,292	0,500000	19,271	21,600000					17,364	6,014000
17,394	19,863000	19,325	9,218000	19,322	9,200000	19,322	0,000000	19,325	0,720000	19,325	0,500000	19,304	21,600000					17,394	6,008000
17,424	19,278000	19,358	9,219000	19,355	9,200000	19,355	0,000000	19,358	0,730000	19,358	0,500000	19,337	21,600000					17,424	6,001000
17,454	18,692000	19,392	9,217000	19,389	9,200000	19,389	0,000000	19,392	0,730000	19,392	0,500000	19,371	21,600000					17,454	5,994000
17,484	18,140000	19,425	9,217000	19,422	9,200000	19,422	0,000000	19,425	0,720000	19,425	0,500000	19,404	21,600000					17,484	5,988000
17,514	17,572000	19,458	9,215000	19,455	9,200000	19,455	0,000000	19,458	0,730000	19,458	0,500000	19,437	21,600000					17,514	5,980000
17,544	17,055000	19,491	9,217000	19,489	9,200000	19,489	0,000000	19,491	0,730000	19,491	0,500000	19,471	21,600000					17,544	5,976000
17,574	16,527000	19,525	9,218000	19,522	9,200000	19,522	0,000000	19,525	0,740000	19,525	0,500000	19,504	21,600000					17,574	5,970000
17,604	16,034000	19,558	9,218000	19,555	9,200000	19,555	0,000000	19,558	0,720000	19,558	0,500000	19,537	21,600000					17,604	5,961000
17,634	15,557000	19,591	9,219000	19,589	9,200000	19,589	0,000000	19,591	0,740000	19,591	0,500000	19,570	21,600000					17,634	5,956000
17,664	15,088000	19,625	9,221000	19,622	9,200000	19,622	0,000000	19,625	0,720000	19,625	0,500000	19,604	21,600000					17,664	5,947000
17,694	14,658000	19,658	9,226000	19,655	9,200000	19,655	0,000000	19,658	0,740000	19,658	0,500000	19,637	21,600000					17,694	5,937000
17,724	14,231000	19,691	9,228000	19,689	9,200000	19,689	0,000000	19,691	0,710000	19,691	0,500000	19,670	21,600000					17,724	5,931000
17,754	13,844000	19,725	9,233000	19,722	9,200000	19,722	0,000000	19,725	0,740000	19,725	0,500000	19,704	21,600000					17,754	5,923000
17,784	13,476000	19,758	9,236000	19,755	9,200000	19,755	0,000000	19,758	0,710000	19,758	0,500000	19,737	21,600000					17,784	5,915000
17,814	13,135000	19,791	9,242000	19,788	9,200000	19,788	0,000000	19,791	0,740000	19,791	0,500000	19,770	21,600000					17,814	5,908000
17,844	12,832000	19,825	9,247000	19,822	9,200000	19,822	0,000000	19,825	0,710000	19,825	0,500000	19,803	21,600000					17,844	5,899000
17,874	12,531000	19,858	9,260000	19,855	9,300000	19,855	0,000000	19,858	0,740000	19,858	0,500000	19,837	21,600000					17,874	5,893000
17,904	12,287000	19,891	9,271000	19,888	9,300000	19,888	0,000000	19,891	0,710000	19,891	0,500000	19,870	21,600000					17,904	5,883000
17,934	12,045000	19,925	9,293000	19,922	9,300000	19,922	0,000000	19,925	0,730000	19,925	0,500000	19,903	21,600000					17,934	5,873000
17,964	11,858000	19,958	9,317000	19,955	9,300000	19,955	0,000000	19,958	0,720000	19,958	0,500000	19,937	21,600000					17,964	5,867000
17,994	11,696000	19,991	9,340000	19,988	9,300000	19,988	0,000000	19,991	0,740000	19,991	0,500000	19,970	21,600000					17,994	5,857000
18,024	11,568000	20,025	9,368000	20,022	9,400000	20,022	0,000000	20,025	0,730000	20,025	0,500000	20,003	21,600000					18,024	5,846000
18,054	11,488000	20,058	9,396000	20,055	9,400000	20,055	0,000000	20,058	0,730000	20,058	0,500000	20,036	21,600000					18,054	5,839000
18,084	11,425000	20,091	9,413000	20,088	9,400000	20,088	0,000000	20,091	0,720000	20,091	0,500000	20,070	21,600000					18,084	5,831000
18,114	11,424000	20,125	9,435000	20,122	9,400000	20,122	0,000000	20,125	0,730000	20,125	0,500000	20,103	21,600000					18,114	5,820000
18,144	11,445000	20,158	9,452000	20,155	9,400000	20,155	0,000000	20,158	0,740000	20,158	0,500000	20,136	21,600000					18,144	5,810000
18,174	11,529000	20,191	9,468000	20,188	9,500000	20,188	0,000000	20,191	0,720000	20,191	0,500000	20,169	21,600000					18,174	5,804000
18,204	11,659000	20,225	9,489000	20,222	9,500000	20,222	0,000000	20,225	0,740000	20,225	0,500000	20,203	21,600000					18,204	5,794000
18,234	11,844000	20,258	9,510000	20,255	9,500000	20,255	0,000000	20,258	0,710000	20,258	0,500000	20,236	21,500000					18,234	5,783000
18,264	12,100000	20,291	9,526000	20,288	9,500000	20,288	0,000000	20,291	0,740000	20,291	0,500000	20,269	21,500000					18,264	5,771000
18,294	12,415000	20,324	9,541000	20,322	9,500000	20,322	0,000000	20,324	0,710000	20,324	0,500000	20,303	21,500000					18,294	5,764000
18,324	12,832000	20,358	9,554000	20,355	9,600000	20,355	0,000000	20,358	0,740000	20,358	0,500000	20,336	21,500000					18,324	5,755000
18,354	13,335000	20,391	9,561000	20,388	9,600000	20,388	0,000000	20,391	0,710000	20,391	0,500000	20,369	21,500000					18,354	5,744000
18,384	13,936000	20,424	9,570000	20,421	9,600000	20,421	0,000000	20,424	0,740000	20,424	0,500000	20,402	21,500000					18,384	5,733000
18,414	14,685000	20,458	9,571000	20,455	9,600000	20,455	0,000000	20,458	0,700000	20,458	0,500000	20,436	21,500000					18,414	5,722000
18,444	15,533000	20,491	9,571000	20,488	9,600000	20,488	0,000000	20,491	0,740000	20,491	0,500000	20,469	21,500000					18,444	5,710000
18,474	16,607000	20,524	9,563000	20,521	9,600000	20,521	0,000000	20,524	0,720000	20,524	0,500000	20,502	21,500000					18,474	5,699000
18,504	17,795000	20,558	9,553000	20,555	9,600000	20,555	0,000000	20,558	0,730000	20,558	0,500000	20,536	21,500000					18,504	5,694000
18,534	19,289000	20,591	9,538000	20,588	9,500000	20,588	0,000000	20,591	0,710000	20,591	0,500000	20,569	21,500000					18,534	5,682000
18,564	20,980000	20,624	9,521000	20,621	9,500000	20,621	0,000000	20,624	0,730000	20,624	0,500000	20,602	21,500000					18,564	5,671000
18,594	23,053000	20,658	9,497000	20,655	9,500000	20,655	0,000000	20,658	0,720000	20,658	0,500000	20,635	21,500000					18,594	5,659000
18,624	25,429000	20,691	9,478000	20,688	9,500000	20,688	0,000000	20,691	0,730000	20,691	0,500000	20,669	21,500000					18,624	5,648000
18,653	28,265000	20,724	9,448000	20,721	9,500000	20,721	0,000000	20,724	0,730000	20,724	0,500000	20,702	21,500000					18,653	5,637000
18,683	31,604000	20,758	9,414000	20,755	9,400000	20,755	0,000000	20,758	0,730000	20,758	0,500000	20,735	21,500000					18,683	5,625000
18,713	35,555000	20,791	9,382000	20,788	9,400000	20,788	0,000000	20,791	0,710000	20,791	0,500000	20,769	21,500000					18,713	5,614000
18,743	40,349000	20,824	9,340000	20,821	9,400000	20,821	0,000000	20,824	0,710000	20,824	0,500000	20,802	21,500000					18,743	5,602000
18,773	45,966000	20,858	9,289000	20,855	9,300000	20,855	0,000000	20,858	0,730000	20,858	0,500000	20,835	21,500000					18,773	5,590000
18,803	52,934000	20,891	9,248000	20,888	9,200000	20,888	0,000000	20,891	0,730000	20,891	0,500000	20,868	21,500000					18,803	5,579000
18,833	61,350000	20,924	9,199000	20,921	9,200000	20,921	0,000000	20,924	0,730000	20,924	0,500000	20,902	21,500000					18,833	5,568000
18,863	71,975000	20,958	9,151000	20,954	9,200000	20,954	0,000000	20,958	0,710000	20,958	0,500000	20,935	21,500000					18,863	5,556000
18,893	84,951000	20,991	9,124000	20,988	9,100000	20,988	0,000000	20,991	0,740000	20,991	0,500000	20,968	21,500000					18,893	5,540000
18,923	101,362000	21,024	9,093000	21,021	9,100000	21,021	0,000000	21,024	0,710000	21,024	0,500000	21,002	21,500000					18,923	5,526000
18,953	121,498000	21,057	9,078000	21,054	9,100000	21,054	0,000000	21,057	0,740000	21,057	0,500000	21,035	21,500000					18,953	5,515000
18,983	146,428000	21,091	9,071000	21,088	9,100000	21,088	0,000000	21,091	0,710000	21,091	0,500000	21,068	21,500000					18,983	5,503000
19,013	176,052000	21,124	9,074000	21,121	9,100000	21,121	0,000000	21,124	0,740000	21,124	0,500000	21,101	21,500000					19,013	5,492000
19,043	211,151000	21,157	9,083000	21,154	9,100000	21,154	0,000000	21,157	0,710000	21,157	0,500000	21,135	21,500000					19,043	5,480000
19,073	250,803000	21,191	9,099000	21,188	9,100000	21,188	0,000000	21,191	0,740000	21,191	0,500000	21,168	21,500000					19,073	5,468000
19,103	294,892000	21,224	9,119000	21,221	9,100000	21,221	0,000000	21,224	0,720000	21,224	0,500000	21,201	21,500000					19,103	5,458000
19,133	342,173000	21,257	9,143000	21,254	9,100000	21,254	0,000000	21,257	0,740000	21,257	0,500000	21,235	21,500000					19,133	5,446000
19,163	391,141000	21,291	9,159000	21,288	9,200000	21,288	0,000000	21,291	0,700000	21,291	0,500000	21,268	21,500000					19,163	5,434000
19,193	440,441000	21,324	9,183000	21,321	9,200000	21,321	0,000000	21,324	0,720000	21,324	0,500000	21,301	21,500000					19,193	5,414000
19,223	489,663000	21,357	9,200000	21,354	9,200000	21,354	0,000000	21,357	0,720000	21,357	0,500000	21,334	21,500000					19,223	5,399000
19,253	536,741000	21,391	9,213000	21,388	9,200000	21,388	0,000000	21,391	0,740000	21,391	0,500000	21,368	21,500000					19,253	5,387000
19,283	580,381000	21,424	9,225000	21,421	9,200000	21,421	0,000000	21,424	0,730000	21,424	0,500000	21,401	21,500000					19,283	5,376000
19,313	620,273000	21,457	9,236000	21,454	9,200000	21,454	0,000000	21,457	0,730000	21,457	0,500000	21,434	21,600000					19,313	5,361000
19,343	655,591000	21,491	9,244000	21,488	9,200000	21,488	0,000000	21,491	0,740000	21,491	0,500000	21,468	21,600000					19,343	5,341000
19,373	685,618000	21,524	9,251000	21,521	9,200000	21,521	0,000000	21,524	0,720000	21,524	0,500000	21,501	21,600000					19,373	5,329000
19,403	710,159000	21,557	9,256000	21,554	9,300000	21,554	0,000000	21,557	0,730000	21,557	0,500000	21,534	21,600000					19,403	5,319000
19,433	729,374000	21,591	9,259000	21,587	9,300000	21,587	0,000000	21,591	0,720000	21,591	0,500000	21,567	21,600000					19,433	5,307000
19,463	742,654000	21,624	9,261000	21,621	9,300000	21,621	0,000000	21,624	0,740000	21,624	0,500000	21,601	21,600000					19,463	5,286000
19,493	750,604000	21,657	9,260000	21,654	9,300000	21,654	0,000000	21,657	0,720000	21,657	0,500000	21,634	21,600000					19,493	5,272000
19,523	753,121000	21,691	9,260000	21,687	9,300000	21,687	0,000000	21,691	0,750000	21,691	0,500000	21,667	21,600000					19,523	5,261000
19,553	750,334000	21,724	9,259000	21,721	9,300000	21,721	0,000000	21,724	0,700000	21,724	0,500000	21,700	21,600000					19,553	5,244000
19,583	743,153000	21,757	9,264000	21,754	9,300000	21,754	0,000000	21,757	0,740000	21,757	0,500000	21,734	21,600000					19,583	5,227000
19,613	730,911000	21,790	9,263000	21,787	9,300000	21,787	0,000000	21,790	0,690000	21,790	0,500000	21,767	21,600000					19,613	5,216000
19,643	715,060000	21,824	9,265000	21,821	9,300000	21,821	0,000000	21,824	0,730000	21,824	0,500000	21,800	21,600000					19,643	5,203000
19,673	695,897000	21,857	9,260000	21,854	9,300000	21,854	0,000000	21,857	0,700000	21,857	0,500000	21,834	21,600000					19,673	5,182000
19,703	673,071000	21,890	9,262000	21,887	9,300000	21,887	0,000000	21,890	0,740000	21,890	0,500000	21,867	21,600000					19,703	5,172000
19,733	649,129000	21,924	9,259000	21,921	9,300000	21,921	0,000000	21,924	0,720000	21,924	0,500000	21,900	21,600000					19,733	5,150000
19,763	621,824000	21,957	9,260000	21,954	9,300000	21,954	0,000000	21,957	0,730000	21,957	0,500000	21,933	21,600000					19,763	5,139000
19,793	595,507000	21,990	9,257000	21,987	9,300000	21,987	0,000000	21,990	0,720000	21,990	0,500000	21,967	21,600000					19,793	5,128000
19,823	566,349000	22,024	9,258000	22,021	9,300000	22,021	0,000000	22,024	0,730000	22,024	0,500000	22,000	21,600000					19,823	5,111000
19,853	539,377000	22,057	9,254000	22,054	9,300000	22,054	0,000000	22,057	0,730000	22,057	0,500000	22,033	21,600000					19,853	5,090000
19,883	511,106000	22,090	9,255000	22,087	9,300000	22,087	0,000000	22,090	0,740000	22,090	0,500000	22,067	21,600000					19,883	5,073000
19,913	484,699000	22,124	9,254000	22,120	9,300000	22,120	0,000000	22,124	0,740000	22,124	0,500000	22,100	21,600000					19,913	5,060000
19,943	458,645000	22,157	9,253000	22,154	9,300000	22,154	0,000000	22,157	0,730000	22,157	0,500000	22,133	21,600000					19,943	5,041000
19,973	432,781000	22,190	9,252000	22,187	9,300000	22,187	0,000000	22,190	0,720000	22,190	0,500000	22,166	21,600000					19,973	5,030000
20,003	407,726000	22,224	9,251000	22,220	9,300000	22,220	0,000000	22,224	0,720000	22,224	0,500000	22,200	21,600000					20,003	5,010000
20,033	382,041000	22,257	9,249000	22,254	9,300000	22,254	0,000000	22,257	0,740000	22,257	0,500000	22,233	21,600000					20,033	5,000000
20,063	357,362000	22,290	9,247000	22,287	9,200000	22,287	0,000000	22,290	0,710000	22,290	0,500000	22,266	21,600000					20,063	4,981000
20,093	332,181000	22,324	9,246000	22,320	9,200000	22,320	0,000000	22,324	0,750000	22,324	0,500000	22,300	21,600000					20,093	4,961000
20,123	307,107000	22,357	9,244000	22,354	9,200000	22,354	0,000000	22,357	0,710000	22,357	0,500000	22,333	21,600000					20,123	4,948000
20,153	281,964000	22,390	9,244000	22,387	9,200000	22,387	0,000000	22,390	0,740000	22,390	0,500000	22,366	21,600000					20,153	4,933000
20,183	257,254000	22,424	9,242000	22,420	9,200000	22,420	0,000000	22,424	0,700000	22,424	0,500000	22,399	21,600000					20,183	4,914000
20,213	232,821000	22,457	9,245000	22,454	9,200000	22,454	0,000000	22,457	0,730000	22,457	0,500000	22,433	21,600000					20,213	4,895000
20,243	208,825000	22,490	9,243000	22,487	9,200000	22,487	0,000000	22,490	0,710000	22,490	0,500000	22,466	21,600000					20,243	4,876000
20,273	185,230000	22,524	9,247000	22,520	9,200000	22,520	0,000000	22,524	0,730000	22,524	0,500000	22,499	21,600000					20,273	4,857000
20,303	162,887000	22,557	9,246000	22,554	9,200000	22,554	0,000000	22,557	0,720000	22,557	0,500000	22,533	21,600000					20,303	4,839000
20,333	140,868000	22,590	9,249000	22,587	9,200000	22,587	0,000000	22,590	0,730000	22,590	0,500000	22,566	21,600000					20,333	4,830000
20,363	120,766000	22,623	9,249000	22,620	9,200000	22,620	0,000000	22,623	0,730000	22,623	0,500000	22,599	21,600000					20,363	4,813000
20,393	101,472000	22,657	9,253000	22,653	9,300000	22,653	0,000000	22,657	0,730000	22,657	0,500000	22,632	21,600000					20,393	4,795000
20,423	84,439000	22,690	9,255000	22,687	9,300000	22,687	0,000000	22,690	0,720000	22,690	0,500000	22,666	21,600000					20,423	4,777000
20,453	69,466000	22,723	9,260000	22,720	9,300000	22,720	0,000000	22,723	0,720000	22,723	0,500000	22,699	21,600000					20,453	4,759000
20,483	56,689000	22,757	9,260000	22,753	9,300000	22,753	0,000000	22,757	0,730000	22,757	0,500000	22,732	21,600000					20,483	4,742000
20,513	46,297000	22,790	9,262000	22,787	9,300000	22,787	0,000000	22,790	0,730000	22,790	0,500000	22,766	21,500000					20,513	4,722000
20,543	37,754000	22,823	9,263000	22,820	9,300000	22,820	0,000000	22,823	0,730000	22,823	0,500000	22,799	21,500000					20,543	4,698000
20,573	31,358000	22,857	9,266000	22,853	9,300000	22,853	0,000000	22,857	0,720000	22,857	0,500000	22,832	21,500000					20,573	4,682000
20,603	26,261000	22,890	9,268000	22,887	9,300000	22,887	0,000000	22,890	0,730000	22,890	0,500000	22,865	21,500000					20,603	4,666000
20,633	22,536000	22,923	9,268000	22,920	9,300000	22,920	0,000000	22,923	0,700000	22,923	0,500000	22,899	21,500000					20,633	4,648000
20,663	19,615000	22,957	9,270000	22,953	9,300000	22,953	0,000000	22,957	0,740000	22,957	0,500000	22,932	21,500000					20,663	4,633000
20,693	17,440000	22,990	9,270000	22,987	9,300000	22,987	0,000000	22,990	0,730000	22,990	0,500000	22,965	21,500000					20,693	4,611000
20,723	15,718000	23,023	9,273000	23,020	9,300000	23,020	0,000000	23,023	0,740000	23,023	0,500000	22,999	21,500000					20,723	4,592000
20,753	14,357000	23,057	9,271000	23,053	9,300000	23,053	0,000000	23,057	0,710000	23,057	0,500000	23,032	21,500000					20,753	4,573000
20,783	13,255000	23,090	9,273000	23,087	9,300000	23,087	0,000000	23,090	0,740000	23,090	0,500000	23,065	21,500000					20,783	4,554000
20,813	12,313000	23,123	9,273000	23,120	9,300000	23,120	0,000000	23,123	0,720000	23,123	0,500000	23,098	21,500000					20,813	4,539000
20,843	11,543000	23,157	9,278000	23,153	9,300000	23,153	0,000000	23,157	0,730000	23,157	0,500000	23,132	21,500000					20,843	4,524000
20,873	10,867000	23,190	9,278000	23,187	9,300000	23,187	0,000000	23,190	0,700000	23,190	0,500000	23,165	21,500000					20,873	4,508000
20,903	10,287000	23,223	9,279000	23,220	9,300000	23,220	0,000000	23,223	0,740000	23,223	0,500000	23,198	21,600000					20,903	4,480000
20,933	9,785000	23,257	9,276000	23,253	9,300000	23,253	0,000000	23,257	0,720000	23,257	0,500000	23,232	21,600000					20,933	4,465000
20,963	9,336000	23,290	9,278000	23,286	9,300000	23,286	0,000000	23,290	0,730000	23,290	0,500000	23,265	21,600000					20,963	4,452000
20,993	8,956000	23,323	9,277000	23,320	9,300000	23,320	0,000000	23,323	0,730000	23,323	0,500000	23,298	21,600000					20,993	4,428000
21,023	8,614000	23,356	9,280000	23,353	9,300000	23,353	0,000000	23,356	0,730000	23,356	0,500000	23,331	21,600000					21,023	4,410000
21,053	8,330000	23,390	9,279000	23,386	9,300000	23,386	0,000000	23,390	0,720000	23,390	0,500000	23,365	21,600000					21,053	4,390000
21,083	8,067000	23,423	9,280000	23,420	9,300000	23,420	0,000000	23,423	0,710000	23,423	0,500000	23,398	21,600000					21,083	4,370000
21,113	7,841000	23,456	9,280000	23,453	9,300000	23,453	0,000000	23,456	0,740000	23,456	0,500000	23,431	21,600000					21,113	4,353000
21,143	7,638000	23,490	9,282000	23,486	9,300000	23,486	0,000000	23,490	0,740000	23,490	0,500000	23,464	21,600000					21,143	4,328000
21,173	7,447000	23,523	9,284000	23,520	9,300000	23,520	0,000000	23,523	0,740000	23,523	0,500000	23,498	21,600000					21,173	4,306000
21,203	7,288000	23,556	9,285000	23,553	9,300000	23,553	0,000000	23,556	0,720000	23,556	0,500000	23,531	21,600000					21,203	4,295000
21,233	7,117000	23,590	9,286000	23,586	9,300000	23,586	0,000000	23,590	0,740000	23,590	0,500000	23,564	21,600000					21,233	4,271000
21,263	6,974000	23,623	9,286000	23,620	9,300000	23,620	0,000000	23,623	0,710000	23,623	0,500000	23,598	21,600000					21,263	4,249000
21,293	6,820000	23,656	9,287000	23,653	9,300000	23,653	0,000000	23,656	0,750000	23,656	0,500000	23,631	21,600000					21,293	4,228000
21,323	6,688000	23,690	9,287000	23,686	9,300000	23,686	0,000000	23,690	0,710000	23,690	0,500000	23,664	21,600000					21,323	4,207000
21,353	6,555000	23,723	9,289000	23,720	9,300000	23,720	0,000000	23,723	0,740000	23,723	0,500000	23,697	21,600000					21,353	4,186000
21,383	6,423000	23,756	9,291000	23,753	9,300000	23,753	0,000000	23,756	0,700000	23,756	0,500000	23,731	21,600000					21,383	4,166000
21,413	6,302000	23,790	9,295000	23,786	9,300000	23,786	0,000000	23,790	0,740000	23,790	0,500000	23,764	21,600000					21,413	4,147000
21,443	6,170000	23,823	9,293000	23,819	9,300000	23,819	0,000000	23,823	0,700000	23,823	0,500000	23,797	21,600000					21,443	4,128000
21,473	6,061000	23,856	9,295000	23,853	9,300000	23,853	0,000000	23,856	0,730000	23,856	0,500000	23,831	21,600000					21,473	4,110000
21,502	5,936000	23,890	9,293000	23,886	9,300000	23,886	0,000000	23,890	0,710000	23,890	0,500000	23,864	21,600000					21,502	4,092000
21,532	5,829000	23,923	9,295000	23,919	9,300000	23,919	0,000000	23,923	0,730000	23,923	0,500000	23,897	21,600000					21,532	4,066000
21,562	5,715000	23,956	9,293000	23,953	9,300000	23,953	0,000000	23,956	0,720000	23,956	0,500000	23,930	21,600000					21,562	4,049000
21,592	5,607000	23,990	9,296000	23,986	9,300000	23,986	0,000000	23,990	0,740000	23,990	0,500000	23,964	21,600000					21,592	4,027000
21,622	5,502000	24,023	9,294000	24,019	9,300000	24,019	0,000000	24,023	0,740000	24,023	0,500000	23,997	21,600000					21,622	4,008000
21,652	5,395000	24,056	9,296000	24,053	9,300000	24,053	0,000000	24,056	0,730000	24,056	0,500000	24,030	21,600000					21,652	3,994000
21,682	5,301000	24,089	9,297000	24,086	9,300000	24,086	0,000000	24,089	0,720000	24,089	0,500000	24,064	21,600000					21,682	3,973000
21,712	5,205000	24,123	9,298000	24,119	9,300000	24,119	0,000000	24,123	0,730000	24,123	0,500000	24,097	21,600000					21,712	3,949000
21,742	5,117000	24,156	9,299000	24,153	9,300000	24,153	0,000000	24,156	0,730000	24,156	0,500000	24,130	21,600000					21,742	3,934000
21,772	5,030000	24,189	9,300000	24,186	9,300000	24,186	0,000000	24,189	0,730000	24,189	0,500000	24,163	21,600000					21,772	3,908000
21,802	4,938000	24,223	9,301000	24,219	9,300000	24,219	0,000000	24,223	0,740000	24,223	0,500000	24,197	21,600000					21,802	3,884000
21,832	4,856000	24,256	9,301000	24,253	9,300000	24,253	0,000000	24,256	0,710000	24,256	0,500000	24,230	21,600000					21,832	3,861000
21,862	4,768000	24,289	9,301000	24,286	9,300000	24,286	0,000000	24,289	0,730000	24,289	0,500000	24,263	21,600000					21,862	3,840000
21,892	4,696000	24,323	9,301000	24,319	9,300000	24,319	0,000000	24,323	0,690000	24,323	0,500000	24,297	21,600000					21,892	3,820000
21,922	4,615000	24,356	9,304000	24,353	9,300000	24,353	0,000000	24,356	0,730000	24,356	0,500000	24,330	21,600000					21,922	3,801000
21,952	4,542000	24,389	9,304000	24,386	9,300000	24,386	0,000000	24,389	0,720000	24,389	0,500000	24,363	21,600000					21,952	3,783000
21,982	4,473000	24,423	9,307000	24,419	9,300000	24,419	0,000000	24,423	0,740000	24,423	0,500000	24,396	21,600000					21,982	3,763000
22,012	4,401000	24,456	9,305000	24,452	9,300000	24,452	0,000000	24,456	0,700000	24,456	0,500000	24,430	21,600000					22,012	3,742000
22,042	4,339000	24,489	9,307000	24,486	9,300000	24,486	0,000000	24,489	0,740000	24,489	0,500000	24,463	21,600000					22,042	3,724000
22,072	4,268000	24,523	9,303000	24,519	9,300000	24,519	0,000000	24,523	0,720000	24,523	0,500000	24,496	21,600000					22,072	3,697000
22,102	4,214000	24,556	9,304000	24,552	9,300000	24,552	0,000000	24,556	0,730000	24,556	0,500000	24,530	21,600000					22,102	3,674000
22,132	4,150000	24,589	9,301000	24,586	9,300000	24,586	0,000000	24,589	0,710000	24,589	0,500000	24,563	21,700000					22,132	3,653000
22,162	4,092000	24,623	9,306000	24,619	9,300000	24,619	0,000000	24,623	0,730000	24,623	0,500000	24,596	21,700000					22,162	3,634000
22,192	4,035000	24,656	9,306000	24,652	9,300000	24,652	0,000000	24,656	0,720000	24,656	0,500000	24,629	21,700000					22,192	3,611000
22,222	3,973000	24,689	9,309000	24,686	9,300000	24,686	0,000000	24,689	0,730000	24,689	0,500000	24,663	21,700000					22,222	3,595000
22,252	3,921000	24,723	9,309000	24,719	9,300000	24,719	0,000000	24,723	0,740000	24,723	0,500000	24,696	21,700000					22,252	3,577000
22,282	3,856000	24,756	9,310000	24,752	9,300000	24,752	0,000000	24,756	0,720000	24,756	0,500000	24,729	21,700000					22,282	3,553000
22,312	3,804000	24,789	9,308000	24,786	9,300000	24,786	0,000000	24,789	0,720000	24,789	0,500000	24,763	21,700000					22,312	3,529000
22,342	3,741000	24,823	9,308000	24,819	9,300000	24,819	0,000000	24,823	0,710000	24,823	0,500000	24,796	21,700000					22,342	3,508000
22,372	3,684000	24,856	9,306000	24,852	9,300000	24,852	0,000000	24,856	0,720000	24,856	0,500000	24,829	21,700000					22,372	3,487000
22,402	3,631000	24,889	9,304000	24,886	9,300000	24,886	0,000000	24,889	0,730000	24,889	0,500000	24,862	21,700000					22,402	3,465000
22,432	3,571000	24,922	9,303000	24,919	9,300000	24,919	0,000000	24,922	0,740000	24,922	0,500000	24,896	21,700000					22,432	3,442000
22,462	3,523000	24,956	9,303000	24,952	9,300000	24,952	0,000000	24,956	0,710000	24,956	0,500000	24,929	21,700000					22,462	3,430000
22,492	3,465000	24,989	9,303000	24,985	9,300000	24,985	0,000000	24,989	0,740000	24,989	0,500000	24,962	21,700000					22,492	3,411000
22,522	3,422000	25,022	9,301000	25,019	9,300000	25,019	0,000000	25,022	0,710000	25,022	0,500000	24,996	21,700000					22,522	3,389000
22,552	3,378000	25,056	9,302000	25,052	9,300000	25,052	0,000000	25,056	0,740000	25,056	0,500000	25,029	21,700000					22,552	3,364000
22,582	3,340000	25,089	9,298000	25,085	9,300000	25,085	0,000000	25,089	0,710000	25,089	0,500000	25,062	21,700000					22,582	3,330000
22,612	3,310000	25,122	9,298000	25,119	9,300000	25,119	0,000000	25,122	0,740000	25,122	0,500000	25,095	21,700000					22,612	3,297000
22,642	3,274000	25,156	9,293000	25,152	9,300000	25,152	0,000000	25,156	0,710000	25,156	0,500000	25,129	21,700000					22,642	3,268000
22,672	3,257000	25,189	9,294000	25,185	9,300000	25,185	0,000000	25,189	0,740000	25,189	0,500000	25,162	21,700000					22,672	3,250000
22,702	3,234000	25,222	9,289000	25,219	9,300000	25,219	0,000000	25,222	0,710000	25,222	0,500000	25,195	21,700000					22,702	3,230000
22,732	3,229000	25,256	9,290000	25,252	9,300000	25,252	0,000000	25,256	0,730000	25,256	0,500000	25,228	21,700000					22,732	3,228000
22,762	3,222000	25,289	9,286000	25,285	9,300000	25,285	0,000000	25,289	0,710000	25,289	0,500000	25,262	21,700000					22,762	3,214000
22,792	3,223000	25,322	9,288000	25,319	9,300000	25,319	0,000000	25,322	0,720000	25,322	0,500000	25,295	21,700000					22,792	3,194000
22,822	3,231000	25,356	9,286000	25,352	9,300000	25,352	0,000000	25,356	0,720000	25,356	0,500000	25,328	21,700000					22,822	3,175000
22,852	3,231000	25,389	9,287000	25,385	9,300000	25,385	0,000000	25,389	0,740000	25,389	0,500000	25,362	21,700000					22,852	3,156000
22,882	3,248000	25,422	9,285000	25,419	9,300000	25,419	0,000000	25,422	0,730000	25,422	0,500000	25,395	21,700000					22,882	3,137000
22,912	3,255000	25,456	9,284000	25,452	9,300000	25,452	0,000000	25,456	0,720000	25,456	0,500000	25,428	21,700000					22,912	3,115000
22,942	3,274000	25,489	9,282000	25,485	9,300000	25,485	0,000000	25,489	0,730000	25,489	0,500000	25,461	21,700000					22,942	3,089000
22,972	3,286000	25,522	9,280000	25,518	9,300000	25,518	0,000000	25,522	0,720000	25,522	0,500000	25,495	21,700000					22,972	3,071000
23,002	3,296000	25,556	9,278000	25,552	9,300000	25,552	0,000000	25,556	0,740000	25,556	0,500000	25,528	21,700000					23,002	3,053000
23,032	3,311000	25,589	9,276000	25,585	9,300000	25,585	0,000000	25,589	0,720000	25,589	0,500000	25,561	21,700000					23,032	3,026000
23,062	3,316000	25,622	9,276000	25,618	9,300000	25,618	0,000000	25,622	0,740000	25,622	0,500000	25,595	21,700000					23,062	3,008000
23,092	3,332000	25,655	9,274000	25,652	9,300000	25,652	0,000000	25,655	0,700000	25,655	0,500000	25,628	21,700000					23,092	2,990000
23,122	3,329000	25,689	9,275000	25,685	9,300000	25,685	0,000000	25,689	0,740000	25,689	0,500000	25,661	21,800000					23,122	2,967000
23,152	3,339000	25,722	9,273000	25,718	9,300000	25,718	0,000000	25,722	0,700000	25,722	0,500000	25,694	21,800000					23,152	2,947000
23,182	3,338000	25,755	9,274000	25,752	9,300000	25,752	0,000000	25,755	0,740000	25,755	0,500000	25,728	21,800000					23,182	2,926000
23,212	3,341000	25,789	9,270000	25,785	9,300000	25,785	0,000000	25,789	0,700000	25,789	0,500000	25,761	21,800000					23,212	2,904000
23,242	3,343000	25,822	9,271000	25,818	9,300000	25,818	0,000000	25,822	0,740000	25,822	0,500000	25,794	21,800000					23,242	2,886000
23,272	3,334000	25,855	9,267000	25,852	9,300000	25,852	0,000000	25,855	0,700000	25,855	0,500000	25,828	21,800000					23,272	2,862000
23,302	3,338000	25,889	9,268000	25,885	9,300000	25,885	0,000000	25,889	0,730000	25,889	0,500000	25,861	21,800000					23,302	2,838000
23,332	3,326000	25,922	9,265000	25,918	9,300000	25,918	0,000000	25,922	0,720000	25,922	0,500000	25,894	21,800000					23,332	2,822000
23,362	3,327000	25,955	9,267000	25,952	9,300000	25,952	0,000000	25,955	0,730000	25,955	0,500000	25,927	21,800000					23,362	2,800000
23,392	3,319000	25,989	9,265000	25,985	9,300000	25,985	0,000000	25,989	0,720000	25,989	0,500000	25,961	21,800000					23,392	2,777000
23,422	3,316000	26,022	9,266000	26,018	9,300000	26,018	0,000000	26,022	0,710000	26,022	0,500000	25,994	21,800000					23,422	2,755000
23,452	3,316000	26,055	9,264000	26,052	9,300000	26,052	0,000000	26,055	0,720000	26,055	0,500000	26,027	21,800000					23,452	2,737000
23,482	3,307000	26,089	9,265000	26,085	9,300000	26,085	0,000000	26,089	0,730000	26,089	0,500000	26,061	21,800000					23,482	2,719000
23,512	3,314000	26,122	9,263000	26,118	9,300000	26,118	0,000000	26,122	0,740000	26,122	0,500000	26,094	21,800000					23,512	2,697000
23,542	3,309000	26,155	9,266000	26,151	9,300000	26,151	0,000000	26,155	0,730000	26,155	0,500000	26,127	21,800000					23,542	2,676000
23,572	3,312000	26,189	9,266000	26,185	9,300000	26,185	0,000000	26,189	0,730000	26,189	0,500000	26,160	21,800000					23,572	2,655000
23,602	3,311000											26,194	21,800000					23,602	2,635000
23,632	3,310000											26,227	21,800000					23,632	2,615000
23,662	3,313000																	23,662	2,589000
23,692	3,304000																	23,692	2,568000
23,722	3,307000																	23,722	2,549000
23,752	3,300000																	23,752	2,530000
23,782	3,302000																	23,782	2,508000
23,812	3,298000																	23,812	2,486000
23,842	3,290000																	23,842	2,466000
23,872	3,291000																	23,872	2,444000
23,902	3,278000																	23,902	2,433000
23,932	3,282000																	23,932	2,410000
23,962	3,270000																	23,962	2,388000
23,992	3,270000																	23,992	2,366000
24,022	3,266000																	24,022	2,345000
24,052	3,261000																	24,052	2,324000
24,082	3,265000																	24,082	2,303000
24,112	3,258000																	24,112	2,283000
24,142	3,264000																	24,142	2,263000
24,172	3,254000																	24,172	2,242000
24,202	3,258000																	24,202	2,215000
24,232	3,259000																	24,232	2,196000
24,262	3,262000																	24,262	2,178000
24,292	3,268000																	24,292	2,161000
24,322	3,260000																	24,322	2,138000
24,352	3,265000																	24,352	2,117000
24,381	3,258000																	24,381	2,097000
24,411	3,262000																	24,411	2,073000
24,441	3,263000																	24,441	2,051000
24,471	3,262000																	24,471	2,035000
24,501	3,267000																	24,501	2,014000
24,531	3,257000																	24,531	1,992000
24,561	3,260000																	24,561	1,971000
24,591	3,251000																	24,591	1,951000
24,621	3,250000																	24,621	1,927000
24,651	3,242000																	24,651	1,906000
24,681	3,233000																	24,681	1,888000
24,711	3,232000																	24,711	1,868000
24,741	3,221000																	24,741	1,845000
24,771	3,226000																	24,771	1,823000
24,801	3,214000																	24,801	1,802000
24,831	3,217000																	24,831	1,782000
24,861	3,213000																	24,861	1,762000
24,891	3,207000																	24,891	1,743000
24,921	3,211000																	24,921	1,722000
24,951	3,202000																	24,951	1,703000
24,981	3,211000																	24,981	1,683000
25,011	3,204000																	25,011	1,659000
25,041	3,206000																	25,041	1,637000
25,071	3,204000																	25,071	1,616000
25,101	3,197000																	25,101	1,596000
25,131	3,203000																	25,131	1,578000
25,161	3,195000																	25,161	1,555000
25,191	3,204000																	25,191	1,537000
25,221	3,199000																	25,221	1,518000
25,251	3,203000																	25,251	1,496000
25,281	3,204000																	25,281	1,473000
25,311	3,200000																	25,311	1,453000
25,341	3,209000																	25,341	1,434000
25,371	3,204000																	25,371	1,414000
25,401	3,213000																	25,401	1,396000
25,431	3,207000																	25,431	1,374000
25,461	3,210000																	25,461	1,351000
25,491	3,214000																	25,491	1,331000
25,521	3,210000																	25,521	1,310000
25,551	3,214000																	25,551	1,290000
25,581	3,203000																	25,581	1,269000
25,611	3,206000																	25,611	1,247000
25,641	3,194000																	25,641	1,228000
25,671	3,189000																	25,671	1,208000
25,701	3,182000																	25,701	1,184000
25,731	3,174000																	25,731	1,165000
25,761	3,172000																	25,761	1,144000
25,791	3,152000																	25,791	1,124000
25,821	3,134000																	25,821	1,103000
25,851	3,101000																	25,851	1,083000
25,881	3,065000																	25,881	1,062000
25,911	3,022000																	25,911	1,042000
25,941	2,955000																	25,941	1,021000
25,971	2,888000																	25,971	0,999000
26,001	2,781000																	26,001	0,980000
26,031	2,674000																	26,031	0,958000
26,061	2,521000																	26,061	0,938000
26,091	2,352000																	26,091	0,917000
26,121	2,132000																	26,121	0,897000
26,151	1,865000																	26,151	0,876000
26,181	1,575000																	26,181	0,855000
26,211	1,206000																	26,211	0,835000
26,241	0,819000
