# Supplementary material for: Ancestral [Fe-S] biogenesis system SMS has a unique mechanism of cluster assembly and sulfur utilization
Source: PLoS Biol. 2025 Jun 25;23(6):e3003223. doi: 10.1371/journal.pbio.3003223 (PMC12192291; doi:10.1371/journal.pbio.3003223)
Supplement: S3 Data — (ZIP) [file pbio.3003223.s009.zip › RawFig5a-d/RawFig5c.asc]

10		10		10		10		10		10		10		10		10		10
SUPERDEX200minus001:10_UV		SUPERDEX200minus001:10_Cond		SUPERDEX200minus001:10_Cond%		SUPERDEX200minus001:10_Conc		SUPERDEX200minus001:10_Pressure		SUPERDEX200minus001:10_Flow		SUPERDEX200minus001:10_Temp		SUPERDEX200minus001:10_Inject		SUPERDEX200minus001:10_UV@01,BASEM		SUPERDEX200minus001:10_Logbook
ml	mAU	ml	mS/cm	ml	%	ml	%B	ml	MPa	ml	ml/min	ml	�C	ml	(Injections)	ml	mAU	ml	(Set Marks)
0,000	-0,001000	0,000	11,895000	0,000	11,900000	0,000	0,000000	0,000	0,060000	0,000	0,500000	0,000	29,100000	0,000	"3"	0,000	-0,014000	-2,430	"Method Run 02/12/2022, 13:29:45 Romance Standard Time, Method : SUPERDEX2"
0,030	-0,010000	0,033	11,925000	0,033	11,900000	0,033	0,000000	0,033	0,000000	0,033	0,500000	0,033	29,100000			0,030	-0,014000	-2,430	"Batch ID: 596BF740-A0C7-402F-BA64-9B6F28B7B3F3"
0,060	-0,019000	0,067	11,970000	0,067	12,000000	0,067	0,000000	0,067	0,000000	0,067	0,500000	0,067	29,100000			0,060	-0,019000	-2,430	"Base CV, 23.56 {ml}, Superdex_200_10/300_GL"
0,090	-0,026000	0,100	11,996000	0,100	12,000000	0,100	0,000000	0,100	0,000000	0,100	0,500000	0,100	29,100000			0,090	-0,026000	-2,410	"Block Start_with_PumpWash_Purifier"
0,120	-0,023000	0,133	12,007000	0,133	12,000000	0,133	0,000000	0,133	0,000000	0,133	0,500000	0,133	29,200000			0,120	-0,023000	-2,410	"Base SameAsMain"
0,150	-0,019000	0,167	12,017000	0,167	12,000000	0,167	0,000000	0,167	0,000000	0,167	0,500000	0,167	29,200000			0,150	-0,019000	-2,410	"PumpWashPurifier Off, Off, Off, Off"
0,180	-0,013000	0,200	12,023000	0,200	12,000000	0,200	0,000000	0,200	0,000000	0,200	0,500000	0,200	29,200000			0,180	-0,013000	-2,370	"End Block"
0,210	-0,006000	0,233	12,027000	0,233	12,000000	0,233	0,000000	0,233	0,000000	0,233	0,500000	0,233	29,200000			0,210	-0,013000	-2,370	"Block Flow_Rate"
0,240	0,000000	0,267	12,029000	0,267	12,000000	0,267	0,000000	0,267	0,000000	0,267	0,500000	0,267	29,200000			0,240	-0,013000	-2,370	"Base SameAsMain"
0,270	0,007000	0,300	12,032000	0,300	12,000000	0,300	0,000000	0,300	0,000000	0,300	0,500000	0,300	29,300000			0,270	-0,013000	-2,370	"Flow 0.500 ml/min"
0,300	0,012000	0,333	12,020000	0,333	12,000000	0,333	0,000000	0,333	0,280000	0,333	0,500000	0,333	29,300000			0,300	-0,012000	-2,370	"End Block"
0,330	0,021000	0,367	11,938000	0,367	11,900000	0,367	0,000000	0,367	0,280000	0,367	0,500000	0,367	29,300000			0,330	-0,012000	-2,370	"Block Column_Pressure_Limit"
0,360	0,043000	0,400	11,904000	0,400	11,900000	0,400	0,000000	0,400	0,280000	0,400	0,500000	0,400	29,300000			0,360	-0,012000	-2,370	"Base SameAsMain"
0,390	0,058000	0,433	11,894000	0,433	11,900000	0,433	0,000000	0,433	0,280000	0,433	0,500000	0,433	29,300000			0,390	-0,012000	-2,370	"Alarm_Pressure Enabled , 1.50 MPa, 0.00 MPa"
0,420	0,063000	0,467	11,895000	0,467	11,900000	0,467	0,000000	0,467	0,300000	0,467	0,500000	0,467	29,300000			0,420	-0,012000	-2,370	"End Block"
0,450	0,055000	0,500	11,894000	0,500	11,900000	0,500	0,000000	0,500	0,290000	0,500	0,500000	0,500	29,300000			0,450	-0,012000	-2,370	"Block Start_Instructions"
0,480	0,048000	0,533	11,896000	0,533	11,900000	0,533	0,000000	0,533	0,300000	0,533	0,500000	0,533	29,400000			0,480	-0,012000	-2,370	"Base SameAsMain"
0,510	0,045000	0,567	11,895000	0,567	11,900000	0,567	0,000000	0,567	0,280000	0,567	0,500000	0,567	29,400000			0,510	-0,012000	-2,370	"AveragingTimeUV 10.00 "
0,540	0,041000	0,600	11,897000	0,600	11,900000	0,600	0,000000	0,600	0,300000	0,600	0,500000	0,600	29,400000			0,540	-0,011000	-2,370	"End Block"
0,570	0,039000	0,633	11,896000	0,633	11,900000	0,633	0,000000	0,633	0,280000	0,633	0,500000	0,633	29,400000			0,570	-0,011000	-2,370	"Block Eluent_A_Inlet"
0,600	0,037000	0,667	11,897000	0,667	11,900000	0,667	0,000000	0,667	0,290000	0,667	0,500000	0,667	29,400000			0,600	-0,011000	-2,370	"Base SameAsMain"
0,630	0,034000	0,700	11,895000	0,700	11,900000	0,700	0,000000	0,700	0,270000	0,700	0,500000	0,700	29,400000			0,630	-0,011000	-2,370	"PumpAInlet A1 "
0,660	0,031000	0,733	11,896000	0,733	11,900000	0,733	0,000000	0,733	0,290000	0,733	0,500000	0,733	29,300000			0,660	-0,011000	-2,370	"End Block"
0,690	0,031000	0,767	11,896000	0,767	11,900000	0,767	0,000000	0,767	0,280000	0,767	0,500000	0,767	29,300000			0,690	-0,011000	-2,370	"Block Column_Equilibration"
0,720	0,030000	0,800	11,898000	0,800	11,900000	0,800	0,000000	0,800	0,290000	0,800	0,500000	0,800	29,300000			0,720	-0,011000	-2,370	"Base SameAsMain"
0,750	0,030000	0,833	11,898000	0,833	11,900000	0,833	0,000000	0,833	0,280000	0,833	0,500000	0,833	29,300000			0,750	-0,011000	-0,010	"End Block"
0,780	0,028000	0,867	11,898000	0,867	11,900000	0,867	0,000000	0,867	0,290000	0,867	0,500000	0,867	29,300000			0,780	-0,010000	-0,010	"Block AutoZero_UV"
0,810	0,027000	0,900	11,897000	0,900	11,900000	0,900	0,000000	0,900	0,280000	0,900	0,500000	0,900	29,300000			0,810	-0,010000	-0,010	"Base SameAsMain"
0,840	0,025000	0,933	11,896000	0,933	11,900000	0,933	0,000000	0,933	0,280000	0,933	0,500000	0,933	29,300000			0,840	-0,010000	-0,010	"Watch_Off UV"
0,870	0,022000	0,967	11,896000	0,967	11,900000	0,967	0,000000	0,967	0,290000	0,967	0,500000	0,967	29,300000			0,870	-0,010000	-0,010	"AutozeroUV "
0,900	0,020000	1,000	11,899000	1,000	11,900000	1,000	0,000000	1,000	0,290000	1,000	0,500000	1,000	29,300000			0,900	-0,010000	-0,010	"End Block"
0,930	0,017000	1,033	11,900000	1,033	11,900000	1,033	0,000000	1,033	0,290000	1,033	0,500000	1,033	29,300000			0,930	-0,010000	-0,010	"Block Aut_PressureFlow_Regulation"
0,960	0,018000	1,067	11,901000	1,067	11,900000	1,067	0,000000	1,067	0,290000	1,067	0,500000	1,067	29,300000			0,960	-0,010000	-0,010	"Base Time {min}"
0,990	0,016000	1,100	11,903000	1,100	11,900000	1,100	0,000000	1,100	0,300000	1,100	0,500000	1,100	29,300000			0,990	-0,009000	-0,010	"SystemPumpControlMode Normal , 0.00 MPa, 0.000 ml/min"
1,020	0,015000	1,133	11,901000	1,133	11,900000	1,133	0,000000	1,133	0,290000	1,133	0,500000	1,133	29,300000			1,020	-0,009000	-0,010	"End Block"
1,050	0,015000	1,166	11,901000	1,167	11,900000	1,167	0,000000	1,166	0,290000	1,166	0,500000	1,167	29,300000			1,050	-0,009000	-0,010	"Block Sample_Injection_"
1,080	0,014000	1,200	11,897000	1,200	11,900000	1,200	0,000000	1,200	0,280000	1,200	0,500000	1,200	29,300000			1,080	-0,009000	-0,010	"Base SameAsMain"
1,110	0,016000	1,233	11,896000	1,233	11,900000	1,233	0,000000	1,233	0,300000	1,233	0,500000	1,233	29,300000			1,110	-0,009000	-0,010	"InjectionValve Inject "
1,140	0,013000	1,266	11,895000	1,267	11,900000	1,267	0,000000	1,266	0,280000	1,266	0,500000	1,267	29,300000			1,140	-0,009000	-0,010	"Block Sample_Injection"
1,170	0,015000	1,300	11,898000	1,300	11,900000	1,300	0,000000	1,300	0,290000	1,300	0,500000	1,300	29,300000			1,170	-0,009000	-0,010	"Base Volume {ml}"
1,200	0,011000	1,333	11,898000	1,333	11,900000	1,333	0,000000	1,333	0,280000	1,333	0,500000	1,333	29,300000			1,200	-0,009000	0,290	"End Block"
1,230	0,011000	1,366	11,902000	1,367	11,900000	1,367	0,000000	1,366	0,310000	1,366	0,500000	1,367	29,300000			1,230	-0,008000	0,290	"InjectionValve Load "
1,260	0,011000	1,400	11,901000	1,400	11,900000	1,400	0,000000	1,400	0,280000	1,400	0,500000	1,400	29,300000			1,260	-0,008000	0,300	"End Block"
1,290	0,010000	1,433	11,903000	1,433	11,900000	1,433	0,000000	1,433	0,290000	1,433	0,500000	1,433	29,300000			1,290	-0,008000	0,300	"Block Aut_PressureFlow_Reset"
1,320	0,012000	1,466	11,902000	1,467	11,900000	1,467	0,000000	1,466	0,280000	1,466	0,500000	1,467	29,300000			1,320	-0,008000	0,300	"Base Time {min}"
1,350	0,008000	1,500	11,904000	1,500	11,900000	1,500	0,000000	1,500	0,290000	1,500	0,500000	1,500	29,300000			1,350	-0,008000	0,300	"SystemPumpControlMode Normal , 0.00 MPa, 0.100 ml/min"
1,380	0,008000	1,533	11,904000	1,533	11,900000	1,533	0,000000	1,533	0,280000	1,533	0,500000	1,533	29,300000			1,380	-0,008000	0,300	"Block Delay0p02min"
1,410	0,006000	1,566	11,908000	1,567	11,900000	1,567	0,000000	1,566	0,290000	1,566	0,500000	1,567	29,300000			1,410	-0,008000	0,300	"Base Time {min}"
1,440	0,007000	1,600	11,909000	1,600	11,900000	1,600	0,000000	1,600	0,290000	1,600	0,500000	1,600	29,300000			1,440	-0,008000	0,310	"End Block"
1,470	0,008000	1,633	11,910000	1,633	11,900000	1,633	0,000000	1,633	0,280000	1,633	0,500000	1,633	29,300000			1,470	-0,008000	0,310	"End Block"
1,500	0,008000	1,666	11,910000	1,667	11,900000	1,667	0,000000	1,666	0,280000	1,666	0,500000	1,667	29,300000			1,500	-0,007000	0,310	"Block Flow_Rate"
1,530	0,010000	1,700	11,910000	1,700	11,900000	1,700	0,000000	1,700	0,280000	1,700	0,500000	1,700	29,300000			1,530	-0,007000	0,310	"Base SameAsMain"
1,560	0,009000	1,733	11,910000	1,733	11,900000	1,733	0,000000	1,733	0,290000	1,733	0,500000	1,733	29,300000			1,560	-0,007000	0,310	"Flow 0.500 ml/min"
1,590	0,008000	1,766	11,911000	1,767	11,900000	1,767	0,000000	1,766	0,290000	1,766	0,500000	1,767	29,300000			1,590	-0,007000	0,310	"End Block"
1,620	0,008000	1,800	11,913000	1,800	11,900000	1,800	0,000000	1,800	0,300000	1,800	0,500000	1,800	29,300000			1,620	-0,007000	0,310	"Block Isocratic_Elution"
1,650	0,008000	1,833	11,912000	1,833	11,900000	1,833	0,000000	1,833	0,280000	1,833	0,500000	1,833	29,300000			1,650	-0,007000	0,310	"Base SameAsMain"
1,680	0,008000	1,866	11,912000	1,867	11,900000	1,867	0,000000	1,866	0,300000	1,866	0,500000	1,867	29,300000			1,680	-0,007000	0,310	"Block Length_of_Elution"
1,710	0,007000	1,900	11,909000	1,900	11,900000	1,900	0,000000	1,900	0,280000	1,900	0,500000	1,900	29,300000			1,710	-0,007000	0,310	"Base SameAsMain"
1,740	0,007000	1,933	11,910000	1,933	11,900000	1,933	0,000000	1,933	0,300000	1,933	0,500000	1,933	29,300000			1,740	-0,006000	26,230	"End Block"
1,770	0,008000	1,966	11,908000	1,967	11,900000	1,967	0,000000	1,966	0,280000	1,966	0,500000	1,967	29,300000			1,770	-0,006000	26,230	"End Block"
1,800	0,010000	2,000	11,910000	2,000	11,900000	2,000	0,000000	2,000	0,300000	2,000	0,500000	2,000	29,300000			1,800	-0,006000
1,830	0,008000	2,033	11,910000	2,033	11,900000	2,033	0,000000	2,033	0,280000	2,033	0,500000	2,033	29,300000			1,830	-0,006000
1,860	0,008000	2,066	11,912000	2,067	11,900000	2,067	0,000000	2,066	0,300000	2,066	0,500000	2,067	29,300000			1,860	-0,006000
1,890	0,007000	2,100	11,909000	2,100	11,900000	2,100	0,000000	2,100	0,280000	2,100	0,500000	2,100	29,300000			1,890	-0,006000
1,920	0,008000	2,133	11,909000	2,133	11,900000	2,133	0,000000	2,133	0,290000	2,133	0,500000	2,133	29,300000			1,920	-0,006000
1,950	0,007000	2,166	11,907000	2,167	11,900000	2,167	0,000000	2,166	0,270000	2,166	0,500000	2,167	29,300000			1,950	-0,006000
1,980	0,005000	2,200	11,906000	2,200	11,900000	2,200	0,000000	2,200	0,280000	2,200	0,500000	2,200	29,300000			1,980	-0,006000
2,010	0,003000	2,233	11,904000	2,233	11,900000	2,233	0,000000	2,233	0,290000	2,233	0,500000	2,233	29,300000			2,010	-0,005000
2,040	0,003000	2,266	11,904000	2,267	11,900000	2,267	0,000000	2,266	0,290000	2,266	0,500000	2,267	29,300000			2,040	-0,005000
2,070	0,002000	2,300	11,902000	2,300	11,900000	2,300	0,000000	2,300	0,290000	2,300	0,500000	2,300	29,300000			2,070	-0,005000
2,100	0,003000	2,333	11,902000	2,333	11,900000	2,333	0,000000	2,333	0,280000	2,333	0,500000	2,333	29,300000			2,100	-0,005000
2,130	0,004000	2,366	11,902000	2,367	11,900000	2,367	0,000000	2,366	0,290000	2,366	0,500000	2,367	29,300000			2,130	-0,005000
2,160	0,006000	2,400	11,902000	2,400	11,900000	2,400	0,000000	2,400	0,270000	2,400	0,500000	2,400	29,300000			2,160	-0,005000
2,190	0,004000	2,433	11,901000	2,433	11,900000	2,433	0,000000	2,433	0,290000	2,433	0,500000	2,433	29,300000			2,190	-0,005000
2,220	0,005000	2,466	11,897000	2,467	11,900000	2,467	0,000000	2,466	0,280000	2,466	0,500000	2,467	29,300000			2,220	-0,005000
2,250	0,005000	2,500	11,896000	2,500	11,900000	2,500	0,000000	2,500	0,300000	2,500	0,500000	2,500	29,300000			2,250	-0,005000
2,280	0,006000	2,533	11,892000	2,533	11,900000	2,533	0,000000	2,533	0,280000	2,533	0,500000	2,533	29,300000			2,280	-0,004000
2,310	0,006000	2,566	11,892000	2,567	11,900000	2,567	0,000000	2,566	0,290000	2,566	0,500000	2,567	29,300000			2,310	-0,004000
2,340	0,008000	2,600	11,890000	2,600	11,900000	2,600	0,000000	2,600	0,280000	2,600	0,500000	2,600	29,300000			2,340	-0,004000
2,370	0,009000	2,633	11,891000	2,633	11,900000	2,633	0,000000	2,633	0,300000	2,633	0,500000	2,633	29,300000			2,370	-0,004000
2,400	0,009000	2,666	11,888000	2,667	11,900000	2,667	0,000000	2,666	0,270000	2,666	0,500000	2,667	29,300000			2,400	-0,004000
2,430	0,008000	2,700	11,888000	2,700	11,900000	2,700	0,000000	2,700	0,300000	2,700	0,500000	2,700	29,300000			2,430	-0,004000
2,460	0,007000	2,733	11,887000	2,733	11,900000	2,733	0,000000	2,733	0,280000	2,733	0,500000	2,733	29,300000			2,460	-0,004000
2,490	0,009000	2,766	11,889000	2,767	11,900000	2,767	0,000000	2,766	0,300000	2,766	0,500000	2,767	29,300000			2,490	-0,003000
2,520	0,008000	2,800	11,887000	2,800	11,900000	2,800	0,000000	2,800	0,270000	2,800	0,500000	2,800	29,300000			2,520	-0,003000
2,550	0,006000	2,833	11,887000	2,833	11,900000	2,833	0,000000	2,833	0,290000	2,833	0,500000	2,833	29,300000			2,550	-0,003000
2,580	0,007000	2,866	11,882000	2,867	11,900000	2,867	0,000000	2,866	0,280000	2,866	0,500000	2,867	29,300000			2,580	-0,003000
2,610	0,005000	2,900	11,882000	2,900	11,900000	2,900	0,000000	2,900	0,280000	2,900	0,500000	2,900	29,300000			2,610	-0,003000
2,640	0,005000	2,933	11,881000	2,933	11,900000	2,933	0,000000	2,933	0,280000	2,933	0,500000	2,933	29,300000			2,640	-0,003000
2,670	0,003000	2,966	11,882000	2,967	11,900000	2,967	0,000000	2,966	0,280000	2,966	0,500000	2,967	29,300000			2,670	-0,002000
2,700	0,004000	3,000	11,880000	3,000	11,900000	3,000	0,000000	3,000	0,290000	3,000	0,500000	3,000	29,300000			2,700	-0,002000
2,730	0,005000	3,033	11,877000	3,033	11,900000	3,033	0,000000	3,033	0,290000	3,033	0,500000	3,033	29,300000			2,730	-0,002000
2,760	0,003000	3,066	11,875000	3,067	11,900000	3,067	0,000000	3,066	0,290000	3,066	0,500000	3,067	29,300000			2,760	-0,001000
2,790	0,004000	3,100	11,874000	3,100	11,900000	3,100	0,000000	3,100	0,290000	3,100	0,500000	3,100	29,300000			2,790	-0,001000
2,820	0,002000	3,133	11,875000	3,133	11,900000	3,133	0,000000	3,133	0,290000	3,133	0,500000	3,133	29,300000			2,820	-0,001000
2,850	0,005000	3,166	11,873000	3,167	11,900000	3,167	0,000000	3,166	0,280000	3,166	0,500000	3,167	29,300000			2,850	-0,001000
2,880	0,003000	3,200	11,872000	3,200	11,900000	3,200	0,000000	3,200	0,300000	3,200	0,500000	3,200	29,300000			2,880	0,000000
2,910	0,006000	3,233	11,868000	3,233	11,900000	3,233	0,000000	3,233	0,280000	3,233	0,500000	3,233	29,300000			2,910	0,000000
2,940	0,005000	3,266	11,869000	3,267	11,900000	3,267	0,000000	3,266	0,300000	3,266	0,500000	3,267	29,300000			2,940	0,000000
2,970	0,003000	3,300	11,867000	3,300	11,900000	3,300	0,000000	3,300	0,270000	3,300	0,500000	3,300	29,300000			2,970	0,001000
3,000	0,002000	3,333	11,869000	3,333	11,900000	3,333	0,000000	3,333	0,290000	3,333	0,500000	3,333	29,300000			3,000	0,002000
3,030	0,000000	3,366	11,867000	3,367	11,900000	3,367	0,000000	3,366	0,280000	3,366	0,500000	3,367	29,300000			3,030	0,000000
3,060	0,000000	3,400	11,868000	3,400	11,900000	3,400	0,000000	3,400	0,290000	3,400	0,500000	3,400	29,300000			3,060	0,000000
3,090	-0,001000	3,433	11,867000	3,433	11,900000	3,433	0,000000	3,433	0,280000	3,433	0,500000	3,433	29,300000			3,090	-0,001000
3,120	0,001000	3,466	11,868000	3,467	11,900000	3,467	0,000000	3,466	0,300000	3,466	0,500000	3,467	29,300000			3,120	0,001000
3,150	0,003000	3,499	11,866000	3,500	11,900000	3,500	0,000000	3,499	0,280000	3,499	0,500000	3,500	29,300000			3,150	0,003000
3,180	0,002000	3,533	11,865000	3,533	11,900000	3,533	0,000000	3,533	0,290000	3,533	0,500000	3,533	29,300000			3,180	0,002000
3,210	0,003000	3,566	11,864000	3,567	11,900000	3,567	0,000000	3,566	0,270000	3,566	0,500000	3,567	29,300000			3,210	0,003000
3,240	0,001000	3,599	11,865000	3,600	11,900000	3,600	0,000000	3,599	0,290000	3,599	0,500000	3,600	29,300000			3,240	0,001000
3,270	0,002000	3,633	11,864000	3,633	11,900000	3,633	0,000000	3,633	0,280000	3,633	0,500000	3,633	29,300000			3,270	0,002000
3,300	0,000000	3,666	11,862000	3,667	11,900000	3,667	0,000000	3,666	0,280000	3,666	0,500000	3,667	29,300000			3,300	0,000000
3,330	0,000000	3,699	11,861000	3,700	11,900000	3,700	0,000000	3,699	0,280000	3,699	0,500000	3,700	29,300000			3,330	0,000000
3,360	0,000000	3,733	11,860000	3,733	11,900000	3,733	0,000000	3,733	0,290000	3,733	0,500000	3,733	29,300000			3,360	0,000000
3,390	0,000000	3,766	11,861000	3,767	11,900000	3,767	0,000000	3,766	0,290000	3,766	0,500000	3,767	29,300000			3,390	0,000000
3,420	0,000000	3,799	11,861000	3,800	11,900000	3,800	0,000000	3,799	0,280000	3,799	0,500000	3,800	29,300000			3,420	0,000000
3,450	-0,002000	3,833	11,861000	3,833	11,900000	3,833	0,000000	3,833	0,300000	3,833	0,500000	3,833	29,300000			3,450	-0,002000
3,480	0,000000	3,866	11,859000	3,867	11,900000	3,867	0,000000	3,866	0,290000	3,866	0,500000	3,867	29,300000			3,480	0,000000
3,510	0,000000	3,899	11,860000	3,900	11,900000	3,900	0,000000	3,899	0,290000	3,899	0,500000	3,900	29,300000			3,510	0,000000
3,540	0,001000	3,933	11,859000	3,933	11,900000	3,933	0,000000	3,933	0,280000	3,933	0,500000	3,933	29,300000			3,540	0,001000
3,570	0,000000	3,966	11,861000	3,967	11,900000	3,967	0,000000	3,966	0,300000	3,966	0,500000	3,967	29,300000			3,570	0,000000
3,600	-0,001000	3,999	11,858000	4,000	11,900000	4,000	0,000000	3,999	0,280000	3,999	0,500000	4,000	29,300000			3,600	-0,001000
3,630	0,000000	4,033	11,859000	4,033	11,900000	4,033	0,000000	4,033	0,300000	4,033	0,500000	4,033	29,300000			3,630	0,000000
3,660	0,000000	4,066	11,857000	4,067	11,900000	4,067	0,000000	4,066	0,280000	4,066	0,500000	4,067	29,300000			3,660	0,000000
3,690	0,002000	4,099	11,858000	4,100	11,900000	4,100	0,000000	4,099	0,300000	4,099	0,500000	4,100	29,300000			3,690	0,002000
3,720	0,003000	4,133	11,857000	4,133	11,900000	4,133	0,000000	4,133	0,280000	4,133	0,500000	4,133	29,300000			3,720	0,003000
3,750	0,002000	4,166	11,858000	4,167	11,900000	4,167	0,000000	4,166	0,280000	4,166	0,500000	4,167	29,300000			3,750	0,002000
3,780	0,001000	4,199	11,857000	4,200	11,900000	4,200	0,000000	4,199	0,280000	4,199	0,500000	4,200	29,300000			3,780	0,001000
3,810	0,000000	4,233	11,859000	4,233	11,900000	4,233	0,000000	4,233	0,280000	4,233	0,500000	4,233	29,300000			3,810	0,000000
3,840	0,000000	4,266	11,860000	4,267	11,900000	4,267	0,000000	4,266	0,280000	4,266	0,500000	4,267	29,300000			3,840	0,000000
3,870	0,000000	4,299	11,860000	4,300	11,900000	4,300	0,000000	4,299	0,290000	4,299	0,500000	4,300	29,300000			3,870	0,000000
3,900	0,002000	4,333	11,858000	4,333	11,900000	4,333	0,000000	4,333	0,300000	4,333	0,500000	4,333	29,300000			3,900	0,002000
3,930	0,001000	4,366	11,857000	4,367	11,900000	4,367	0,000000	4,366	0,290000	4,366	0,500000	4,367	29,300000			3,930	0,001000
3,960	0,003000	4,399	11,857000	4,400	11,900000	4,400	0,000000	4,399	0,300000	4,399	0,500000	4,400	29,300000			3,960	0,003000
3,990	0,002000	4,433	11,856000	4,433	11,900000	4,433	0,000000	4,433	0,290000	4,433	0,500000	4,433	29,300000			3,990	0,002000
4,020	0,002000	4,466	11,857000	4,467	11,900000	4,467	0,000000	4,466	0,290000	4,466	0,500000	4,467	29,300000			4,020	0,002000
4,050	0,005000	4,499	11,857000	4,500	11,900000	4,500	0,000000	4,499	0,280000	4,499	0,500000	4,500	29,300000			4,050	0,005000
4,080	0,004000	4,533	11,859000	4,533	11,900000	4,533	0,000000	4,533	0,300000	4,533	0,500000	4,533	29,300000			4,080	0,004000
4,110	0,007000	4,566	11,859000	4,567	11,900000	4,567	0,000000	4,566	0,280000	4,566	0,500000	4,567	29,300000			4,110	0,007000
4,140	0,005000	4,599	11,859000	4,600	11,900000	4,600	0,000000	4,599	0,300000	4,599	0,500000	4,600	29,300000			4,140	0,005000
4,170	0,005000	4,633	11,857000	4,633	11,900000	4,633	0,000000	4,633	0,270000	4,633	0,500000	4,633	29,300000			4,170	0,005000
4,200	0,003000	4,666	11,859000	4,667	11,900000	4,667	0,000000	4,666	0,300000	4,666	0,500000	4,667	29,300000			4,200	0,003000
4,230	0,002000	4,699	11,859000	4,700	11,900000	4,700	0,000000	4,699	0,270000	4,699	0,500000	4,700	29,300000			4,230	0,002000
4,260	0,002000	4,733	11,862000	4,733	11,900000	4,733	0,000000	4,733	0,290000	4,733	0,500000	4,733	29,300000			4,260	0,002000
4,290	0,000000	4,766	11,860000	4,767	11,900000	4,767	0,000000	4,766	0,280000	4,766	0,500000	4,767	29,300000			4,290	0,000000
4,320	0,003000	4,799	11,861000	4,800	11,900000	4,800	0,000000	4,799	0,300000	4,799	0,500000	4,800	29,300000			4,320	0,003000
4,350	0,003000	4,833	11,860000	4,833	11,900000	4,833	0,000000	4,833	0,280000	4,833	0,500000	4,833	29,300000			4,350	0,003000
4,380	0,003000	4,866	11,861000	4,867	11,900000	4,867	0,000000	4,866	0,300000	4,866	0,500000	4,867	29,300000			4,380	0,003000
4,410	0,003000	4,899	11,861000	4,900	11,900000	4,900	0,000000	4,899	0,280000	4,899	0,500000	4,900	29,300000			4,410	0,003000
4,440	0,002000	4,933	11,862000	4,933	11,900000	4,933	0,000000	4,933	0,290000	4,933	0,500000	4,933	29,300000			4,440	0,002000
4,470	0,003000	4,966	11,864000	4,967	11,900000	4,967	0,000000	4,966	0,290000	4,966	0,500000	4,967	29,300000			4,470	0,003000
4,500	0,000000	4,999	11,866000	5,000	11,900000	5,000	0,000000	4,999	0,290000	4,999	0,500000	5,000	29,300000			4,500	0,000000
4,530	-0,001000	5,033	11,867000	5,033	11,900000	5,033	0,000000	5,033	0,290000	5,033	0,500000	5,033	29,300000			4,530	-0,001000
4,560	0,000000	5,066	11,867000	5,067	11,900000	5,067	0,000000	5,066	0,290000	5,066	0,500000	5,067	29,300000			4,560	0,000000
4,590	0,002000	5,099	11,870000	5,100	11,900000	5,100	0,000000	5,099	0,300000	5,099	0,500000	5,100	29,300000			4,590	0,002000
4,620	0,001000	5,133	11,872000	5,133	11,900000	5,133	0,000000	5,133	0,280000	5,133	0,500000	5,133	29,300000			4,620	0,001000
4,650	0,000000	5,166	11,875000	5,167	11,900000	5,167	0,000000	5,166	0,290000	5,166	0,500000	5,167	29,300000			4,650	0,000000
4,680	0,000000	5,199	11,875000	5,200	11,900000	5,200	0,000000	5,199	0,280000	5,199	0,500000	5,200	29,300000			4,680	0,000000
4,710	-0,002000	5,233	11,877000	5,233	11,900000	5,233	0,000000	5,233	0,300000	5,233	0,500000	5,233	29,300000			4,710	-0,002000
4,740	-0,001000	5,266	11,878000	5,267	11,900000	5,267	0,000000	5,266	0,280000	5,266	0,500000	5,267	29,300000			4,740	-0,001000
4,770	0,000000	5,299	11,882000	5,300	11,900000	5,300	0,000000	5,299	0,300000	5,299	0,500000	5,300	29,300000			4,770	0,000000
4,800	-0,001000	5,333	11,882000	5,333	11,900000	5,333	0,000000	5,333	0,280000	5,333	0,500000	5,333	29,300000			4,800	-0,001000
4,830	0,000000	5,366	11,885000	5,367	11,900000	5,367	0,000000	5,366	0,300000	5,366	0,500000	5,367	29,300000			4,830	0,000000
4,860	0,000000	5,399	11,883000	5,400	11,900000	5,400	0,000000	5,399	0,290000	5,399	0,500000	5,400	29,300000			4,860	0,000000
4,890	0,004000	5,433	11,884000	5,433	11,900000	5,433	0,000000	5,433	0,290000	5,433	0,500000	5,433	29,300000			4,890	0,004000
4,920	0,005000	5,466	11,883000	5,467	11,900000	5,467	0,000000	5,466	0,280000	5,466	0,500000	5,467	29,300000			4,920	0,005000
4,950	0,004000	5,499	11,883000	5,500	11,900000	5,500	0,000000	5,499	0,290000	5,499	0,500000	5,500	29,300000			4,950	0,004000
4,980	0,002000	5,533	11,881000	5,533	11,900000	5,533	0,000000	5,533	0,290000	5,533	0,500000	5,533	29,300000			4,980	0,002000
5,010	0,000000	5,566	11,881000	5,567	11,900000	5,567	0,000000	5,566	0,290000	5,566	0,500000	5,567	29,300000			5,010	0,000000
5,040	0,000000	5,599	11,880000	5,600	11,900000	5,600	0,000000	5,599	0,290000	5,599	0,500000	5,600	29,300000			5,040	0,000000
5,070	0,002000	5,633	11,880000	5,633	11,900000	5,633	0,000000	5,633	0,280000	5,633	0,500000	5,633	29,300000			5,070	0,002000
5,100	0,003000	5,666	11,882000	5,667	11,900000	5,667	0,000000	5,666	0,280000	5,666	0,500000	5,667	29,300000			5,100	0,003000
5,130	0,002000	5,699	11,884000	5,700	11,900000	5,700	0,000000	5,699	0,280000	5,699	0,500000	5,700	29,300000			5,130	0,002000
5,160	0,004000	5,733	11,885000	5,733	11,900000	5,733	0,000000	5,733	0,300000	5,733	0,500000	5,733	29,300000			5,160	0,004000
5,190	0,005000	5,766	11,885000	5,767	11,900000	5,767	0,000000	5,766	0,290000	5,766	0,500000	5,767	29,300000			5,190	0,005000
5,220	0,007000	5,799	11,885000	5,800	11,900000	5,800	0,000000	5,799	0,290000	5,799	0,500000	5,800	29,300000			5,220	0,007000
5,250	0,008000	5,832	11,884000	5,833	11,900000	5,833	0,000000	5,832	0,280000	5,832	0,500000	5,833	29,300000			5,250	0,008000
5,280	0,005000	5,866	11,887000	5,867	11,900000	5,867	0,000000	5,866	0,300000	5,866	0,500000	5,867	29,300000			5,280	0,005000
5,310	0,005000	5,899	11,888000	5,900	11,900000	5,900	0,000000	5,899	0,280000	5,899	0,500000	5,900	29,300000			5,310	0,005000
5,340	0,003000	5,932	11,890000	5,933	11,900000	5,933	0,000000	5,932	0,300000	5,932	0,500000	5,933	29,300000			5,340	0,003000
5,370	0,005000	5,966	11,888000	5,967	11,900000	5,967	0,000000	5,966	0,290000	5,966	0,500000	5,967	29,300000			5,370	0,005000
5,400	0,005000	5,999	11,889000	6,000	11,900000	6,000	0,000000	5,999	0,310000	5,999	0,500000	6,000	29,300000			5,400	0,005000
5,430	0,007000	6,032	11,887000	6,033	11,900000	6,033	0,000000	6,032	0,280000	6,032	0,500000	6,033	29,300000			5,430	0,007000
5,460	0,007000	6,066	11,889000	6,067	11,900000	6,067	0,000000	6,066	0,300000	6,066	0,500000	6,067	29,300000			5,460	0,007000
5,490	0,004000	6,099	11,888000	6,100	11,900000	6,100	0,000000	6,099	0,280000	6,099	0,500000	6,100	29,300000			5,490	0,004000
5,520	0,008000	6,132	11,891000	6,133	11,900000	6,133	0,000000	6,132	0,290000	6,132	0,500000	6,133	29,300000			5,520	0,008000
5,550	0,005000	6,166	11,889000	6,167	11,900000	6,167	0,000000	6,166	0,280000	6,166	0,500000	6,167	29,300000			5,550	0,005000
5,580	0,008000	6,199	11,890000	6,200	11,900000	6,200	0,000000	6,199	0,290000	6,199	0,500000	6,200	29,300000			5,580	0,008000
5,610	0,008000	6,232	11,888000	6,233	11,900000	6,233	0,000000	6,232	0,290000	6,232	0,500000	6,233	29,300000			5,610	0,008000
5,640	0,011000	6,266	11,889000	6,267	11,900000	6,267	0,000000	6,266	0,290000	6,266	0,500000	6,267	29,300000			5,640	0,011000
5,670	0,012000	6,299	11,889000	6,300	11,900000	6,300	0,000000	6,299	0,280000	6,299	0,500000	6,300	29,300000			5,670	0,012000
5,700	0,008000	6,332	11,891000	6,333	11,900000	6,333	0,000000	6,332	0,280000	6,332	0,500000	6,333	29,300000			5,700	0,008000
5,730	0,008000	6,366	11,894000	6,367	11,900000	6,367	0,000000	6,366	0,280000	6,366	0,500000	6,367	29,300000			5,730	0,008000
5,760	0,005000	6,399	11,895000	6,400	11,900000	6,400	0,000000	6,399	0,290000	6,399	0,500000	6,400	29,300000			5,760	0,005000
5,790	0,007000	6,432	11,897000	6,433	11,900000	6,433	0,000000	6,432	0,290000	6,432	0,500000	6,433	29,300000			5,790	0,007000
5,820	0,006000	6,466	11,898000	6,467	11,900000	6,467	0,000000	6,466	0,300000	6,466	0,500000	6,467	29,300000			5,820	0,006000
5,850	0,006000	6,499	11,898000	6,500	11,900000	6,500	0,000000	6,499	0,300000	6,499	0,500000	6,500	29,300000			5,850	0,006000
5,880	0,008000	6,532	11,897000	6,533	11,900000	6,533	0,000000	6,532	0,280000	6,532	0,500000	6,533	29,300000			5,880	0,008000
5,910	0,007000	6,566	11,900000	6,567	11,900000	6,567	0,000000	6,566	0,290000	6,566	0,500000	6,567	29,300000			5,910	0,007000
5,940	0,009000	6,599	11,898000	6,600	11,900000	6,600	0,000000	6,599	0,290000	6,599	0,500000	6,600	29,300000			5,940	0,009000
5,970	0,008000	6,632	11,899000	6,633	11,900000	6,633	0,000000	6,632	0,300000	6,632	0,500000	6,633	29,300000			5,970	0,008000
6,000	0,009000	6,666	11,896000	6,667	11,900000	6,667	0,000000	6,666	0,290000	6,666	0,500000	6,667	29,300000			6,000	0,009000
6,030	0,009000	6,699	11,897000	6,700	11,900000	6,700	0,000000	6,699	0,300000	6,699	0,500000	6,700	29,300000			6,030	0,009000
6,060	0,010000	6,732	11,896000	6,733	11,900000	6,733	0,000000	6,732	0,280000	6,732	0,500000	6,733	29,300000			6,060	0,010000
6,090	0,010000	6,766	11,896000	6,767	11,900000	6,767	0,000000	6,766	0,310000	6,766	0,500000	6,767	29,400000			6,090	0,010000
6,120	0,008000	6,799	11,892000	6,800	11,900000	6,800	0,000000	6,799	0,280000	6,799	0,500000	6,800	29,400000			6,120	0,008000
6,150	0,009000	6,832	11,893000	6,833	11,900000	6,833	0,000000	6,832	0,280000	6,832	0,500000	6,833	29,400000			6,150	0,009000
6,180	0,006000	6,866	11,891000	6,867	11,900000	6,867	0,000000	6,866	0,280000	6,866	0,500000	6,867	29,400000			6,180	0,006000
6,210	0,008000	6,899	11,892000	6,900	11,900000	6,900	0,000000	6,899	0,280000	6,899	0,500000	6,900	29,400000			6,210	0,008000
6,240	0,007000	6,932	11,892000	6,933	11,900000	6,933	0,000000	6,932	0,280000	6,932	0,500000	6,933	29,400000			6,240	0,007000
6,270	0,008000	6,966	11,892000	6,967	11,900000	6,967	0,000000	6,966	0,290000	6,966	0,500000	6,967	29,400000			6,270	0,008000
6,300	0,009000	6,999	11,890000	7,000	11,900000	7,000	0,000000	6,999	0,300000	6,999	0,500000	7,000	29,400000			6,300	0,009000
6,330	0,009000	7,032	11,888000	7,033	11,900000	7,033	0,000000	7,032	0,280000	7,032	0,500000	7,033	29,400000			6,330	0,009000
6,360	0,011000	7,066	11,885000	7,067	11,900000	7,067	0,000000	7,066	0,290000	7,066	0,500000	7,067	29,400000			6,360	0,011000
6,390	0,011000	7,099	11,885000	7,100	11,900000	7,100	0,000000	7,099	0,280000	7,099	0,500000	7,100	29,400000			6,390	0,011000
6,420	0,013000	7,132	11,885000	7,133	11,900000	7,133	0,000000	7,132	0,300000	7,132	0,500000	7,133	29,400000			6,420	0,013000
6,450	0,012000	7,166	11,886000	7,167	11,900000	7,167	0,000000	7,166	0,280000	7,166	0,500000	7,167	29,400000			6,450	0,012000
6,480	0,011000	7,199	11,887000	7,200	11,900000	7,200	0,000000	7,199	0,300000	7,199	0,500000	7,200	29,400000			6,480	0,011000
6,510	0,010000	7,232	11,884000	7,233	11,900000	7,233	0,000000	7,232	0,280000	7,232	0,500000	7,233	29,400000			6,510	0,010000
6,540	0,010000	7,266	11,884000	7,267	11,900000	7,267	0,000000	7,266	0,300000	7,266	0,500000	7,267	29,400000			6,540	0,010000
6,570	0,014000	7,299	11,881000	7,300	11,900000	7,300	0,000000	7,299	0,290000	7,299	0,500000	7,300	29,400000			6,570	0,014000
6,600	0,011000	7,332	11,882000	7,333	11,900000	7,333	0,000000	7,332	0,300000	7,332	0,500000	7,333	29,400000			6,600	0,011000
6,630	0,012000	7,366	11,878000	7,367	11,900000	7,367	0,000000	7,366	0,280000	7,366	0,500000	7,367	29,400000			6,630	0,012000
6,660	0,011000	7,399	11,880000	7,400	11,900000	7,400	0,000000	7,399	0,290000	7,399	0,500000	7,400	29,400000			6,660	0,011000
6,690	0,013000	7,432	11,880000	7,433	11,900000	7,433	0,000000	7,432	0,280000	7,432	0,500000	7,433	29,400000			6,690	0,013000
6,720	0,014000	7,466	11,883000	7,467	11,900000	7,467	0,000000	7,466	0,300000	7,466	0,500000	7,467	29,400000			6,720	0,014000
6,750	0,014000	7,499	11,881000	7,500	11,900000	7,500	0,000000	7,499	0,270000	7,499	0,500000	7,500	29,400000			6,750	0,014000
6,780	0,019000	7,532	11,882000	7,533	11,900000	7,533	0,000000	7,532	0,280000	7,532	0,500000	7,533	29,400000			6,780	0,019000
6,810	0,020000	7,566	11,883000	7,567	11,900000	7,567	0,000000	7,566	0,270000	7,566	0,500000	7,567	29,400000			6,810	0,020000
6,840	0,027000	7,599	11,883000	7,600	11,900000	7,600	0,000000	7,599	0,290000	7,599	0,500000	7,600	29,400000			6,840	0,027000
6,870	0,036000	7,632	11,881000	7,633	11,900000	7,633	0,000000	7,632	0,280000	7,632	0,500000	7,633	29,400000			6,870	0,036000
6,900	0,051000	7,666	11,879000	7,667	11,900000	7,667	0,000000	7,666	0,280000	7,666	0,500000	7,667	29,400000			6,900	0,051000
6,930	0,075000	7,699	11,876000	7,700	11,900000	7,700	0,000000	7,699	0,290000	7,699	0,500000	7,700	29,400000			6,930	0,075000
6,960	0,104000	7,732	11,875000	7,733	11,900000	7,733	0,000000	7,732	0,290000	7,732	0,500000	7,733	29,400000			6,960	0,104000
6,990	0,144000	7,766	11,875000	7,767	11,900000	7,767	0,000000	7,766	0,290000	7,766	0,500000	7,767	29,400000			6,990	0,144000
7,020	0,197000	7,799	11,875000	7,800	11,900000	7,800	0,000000	7,799	0,280000	7,799	0,500000	7,800	29,400000			7,020	0,197000
7,050	0,265000	7,832	11,875000	7,833	11,900000	7,833	0,000000	7,832	0,290000	7,832	0,500000	7,833	29,400000			7,050	0,265000
7,080	0,350000	7,866	11,873000	7,867	11,900000	7,867	0,000000	7,866	0,280000	7,866	0,500000	7,867	29,400000			7,080	0,350000
7,110	0,448000	7,899	11,874000	7,900	11,900000	7,900	0,000000	7,899	0,300000	7,899	0,500000	7,900	29,400000			7,110	0,448000
7,140	0,567000	7,932	11,872000	7,933	11,900000	7,933	0,000000	7,932	0,280000	7,932	0,500000	7,933	29,400000			7,140	0,567000
7,170	0,706000	7,966	11,874000	7,967	11,900000	7,967	0,000000	7,966	0,290000	7,966	0,500000	7,967	29,400000			7,170	0,706000
7,200	0,865000	7,999	11,871000	8,000	11,900000	8,000	0,000000	7,999	0,280000	7,999	0,500000	8,000	29,400000			7,200	0,865000
7,230	1,060000	8,032	11,872000	8,033	11,900000	8,033	0,000000	8,032	0,300000	8,032	0,500000	8,033	29,400000			7,230	0,969000
7,260	1,274000	8,065	11,869000	8,067	11,900000	8,067	0,000000	8,065	0,280000	8,065	0,500000	8,067	29,400000			7,260	0,986000
7,290	1,545000	8,099	11,871000	8,100	11,900000	8,100	0,000000	8,099	0,290000	8,099	0,500000	8,100	29,400000			7,290	0,997000
7,320	1,849000	8,132	11,870000	8,133	11,900000	8,133	0,000000	8,132	0,280000	8,132	0,500000	8,133	29,400000			7,320	1,016000
7,350	2,221000	8,165	11,873000	8,167	11,900000	8,167	0,000000	8,165	0,290000	8,165	0,500000	8,167	29,400000			7,350	1,026000
7,380	2,668000	8,199	11,873000	8,200	11,900000	8,200	0,000000	8,199	0,280000	8,199	0,500000	8,200	29,400000			7,380	1,035000
7,410	3,182000	8,232	11,876000	8,233	11,900000	8,233	0,000000	8,232	0,280000	8,232	0,500000	8,233	29,400000			7,410	1,054000
7,440	3,840000	8,265	11,874000	8,267	11,900000	8,267	0,000000	8,265	0,280000	8,265	0,500000	8,267	29,400000			7,440	1,066000
7,470	4,611000	8,299	11,874000	8,300	11,900000	8,300	0,000000	8,299	0,290000	8,299	0,500000	8,300	29,400000			7,470	1,083000
7,500	5,642000	8,332	11,873000	8,333	11,900000	8,333	0,000000	8,332	0,290000	8,332	0,500000	8,333	29,400000			7,500	1,097000
7,530	6,925000	8,365	11,873000	8,367	11,900000	8,367	0,000000	8,365	0,280000	8,365	0,500000	8,367	29,400000			7,530	1,107000
7,560	8,721000	8,399	11,872000	8,400	11,900000	8,400	0,000000	8,399	0,280000	8,399	0,500000	8,400	29,400000			7,560	1,120000
7,590	11,114000	8,432	11,872000	8,433	11,900000	8,433	0,000000	8,432	0,280000	8,432	0,500000	8,433	29,400000			7,590	1,138000
7,620	14,507000	8,465	11,873000	8,467	11,900000	8,467	0,000000	8,465	0,290000	8,465	0,500000	8,467	29,400000			7,620	1,149000
7,650	19,111000	8,499	11,873000	8,500	11,900000	8,500	0,000000	8,499	0,290000	8,499	0,500000	8,500	29,400000			7,650	1,169000
7,680	25,590000	8,532	11,874000	8,533	11,900000	8,533	0,000000	8,532	0,300000	8,532	0,500000	8,533	29,400000			7,680	1,178000
7,710	33,887000	8,565	11,873000	8,567	11,900000	8,567	0,000000	8,565	0,290000	8,565	0,500000	8,567	29,400000			7,710	1,198000
7,740	45,006000	8,599	11,873000	8,600	11,900000	8,600	0,000000	8,599	0,300000	8,599	0,500000	8,600	29,400000			7,740	1,210000
7,770	57,912000	8,632	11,871000	8,633	11,900000	8,633	0,000000	8,632	0,280000	8,632	0,500000	8,633	29,400000			7,770	1,220000
7,800	73,372000	8,665	11,872000	8,667	11,900000	8,667	0,000000	8,665	0,290000	8,665	0,500000	8,667	29,400000			7,800	1,236000
7,830	89,239000	8,699	11,869000	8,700	11,900000	8,700	0,000000	8,699	0,270000	8,699	0,500000	8,700	29,400000			7,830	1,251000
7,860	103,816000	8,732	11,870000	8,733	11,900000	8,733	0,000000	8,732	0,290000	8,732	0,500000	8,733	29,400000			7,860	1,264000
7,890	114,944000	8,765	11,866000	8,767	11,900000	8,767	0,000000	8,765	0,280000	8,765	0,500000	8,767	29,400000			7,890	1,283000
7,920	120,634000	8,799	11,868000	8,800	11,900000	8,800	0,000000	8,799	0,290000	8,799	0,500000	8,800	29,400000			7,920	1,294000
7,950	120,003000	8,832	11,867000	8,833	11,900000	8,833	0,000000	8,832	0,280000	8,832	0,500000	8,833	29,400000			7,950	1,314000
7,980	113,264000	8,865	11,869000	8,867	11,900000	8,867	0,000000	8,865	0,300000	8,865	0,500000	8,867	29,400000			7,980	1,323000
8,010	102,204000	8,899	11,867000	8,900	11,900000	8,900	0,000000	8,899	0,280000	8,899	0,500000	8,900	29,400000			8,010	1,343000
8,040	88,920000	8,932	11,866000	8,933	11,900000	8,933	0,000000	8,932	0,280000	8,932	0,500000	8,933	29,400000			8,040	1,355000
8,070	75,943000	8,965	11,867000	8,967	11,900000	8,967	0,000000	8,965	0,290000	8,965	0,500000	8,967	29,400000			8,070	1,365000
8,100	64,533000	8,999	11,869000	9,000	11,900000	9,000	0,000000	8,999	0,290000	8,999	0,500000	9,000	29,400000			8,100	1,381000
8,130	55,341000	9,032	11,868000	9,033	11,900000	9,033	0,000000	9,032	0,280000	9,032	0,500000	9,033	29,400000			8,130	1,396000
8,160	48,326000	9,065	11,867000	9,067	11,900000	9,067	0,000000	9,065	0,280000	9,065	0,500000	9,067	29,400000			8,160	1,410000
8,190	42,832000	9,099	11,869000	9,100	11,900000	9,100	0,000000	9,099	0,280000	9,099	0,500000	9,100	29,400000			8,190	1,428000
8,220	38,513000	9,132	11,869000	9,133	11,900000	9,133	0,000000	9,132	0,290000	9,132	0,500000	9,133	29,300000			8,220	1,439000
8,250	35,026000	9,165	11,870000	9,167	11,900000	9,167	0,000000	9,165	0,290000	9,165	0,500000	9,167	29,300000			8,250	1,459000
8,280	32,046000	9,199	11,870000	9,200	11,900000	9,200	0,000000	9,199	0,280000	9,199	0,500000	9,200	29,300000			8,280	1,468000
8,310	29,685000	9,232	11,873000	9,233	11,900000	9,233	0,000000	9,232	0,300000	9,232	0,500000	9,233	29,300000			8,310	1,487000
8,340	27,540000	9,265	11,875000	9,267	11,900000	9,267	0,000000	9,265	0,280000	9,265	0,500000	9,267	29,300000			8,340	1,500000
8,370	25,730000	9,299	11,877000	9,300	11,900000	9,300	0,000000	9,299	0,290000	9,299	0,500000	9,300	29,300000			8,370	1,517000
8,400	24,114000	9,332	11,875000	9,333	11,900000	9,333	0,000000	9,332	0,280000	9,332	0,500000	9,333	29,300000			8,400	1,531000
8,430	22,676000	9,365	11,878000	9,367	11,900000	9,367	0,000000	9,365	0,300000	9,365	0,500000	9,367	29,300000			8,430	1,545000
8,460	21,405000	9,399	11,876000	9,400	11,900000	9,400	0,000000	9,399	0,280000	9,399	0,500000	9,400	29,300000			8,460	1,565000
8,490	20,237000	9,432	11,876000	9,433	11,900000	9,433	0,000000	9,432	0,290000	9,432	0,500000	9,433	29,300000			8,490	1,583000
8,520	19,203000	9,465	11,874000	9,467	11,900000	9,467	0,000000	9,465	0,290000	9,465	0,500000	9,467	29,300000			8,520	1,594000
8,550	18,236000	9,499	11,877000	9,500	11,900000	9,500	0,000000	9,499	0,290000	9,499	0,500000	9,500	29,300000			8,550	1,614000
8,580	17,356000	9,532	11,878000	9,533	11,900000	9,533	0,000000	9,532	0,280000	9,532	0,500000	9,533	29,300000			8,580	1,623000
8,610	16,552000	9,565	11,878000	9,567	11,900000	9,567	0,000000	9,565	0,290000	9,565	0,500000	9,567	29,300000			8,610	1,641000
8,640	15,797000	9,599	11,875000	9,600	11,900000	9,600	0,000000	9,599	0,280000	9,599	0,500000	9,600	29,300000			8,640	1,653000
8,670	15,117000	9,632	11,874000	9,633	11,900000	9,633	0,000000	9,632	0,290000	9,632	0,500000	9,633	29,300000			8,670	1,670000
8,700	14,501000	9,665	11,873000	9,667	11,900000	9,667	0,000000	9,665	0,280000	9,665	0,500000	9,667	29,300000			8,700	1,689000
8,730	13,942000	9,699	11,874000	9,700	11,900000	9,700	0,000000	9,699	0,290000	9,699	0,500000	9,700	29,300000			8,730	1,704000
8,760	13,427000	9,732	11,873000	9,733	11,900000	9,733	0,000000	9,732	0,290000	9,732	0,500000	9,733	29,300000			8,760	1,717000
8,790	12,965000	9,765	11,872000	9,767	11,900000	9,767	0,000000	9,765	0,280000	9,765	0,500000	9,767	29,300000			8,790	1,735000
8,820	12,530000	9,799	11,873000	9,800	11,900000	9,800	0,000000	9,799	0,300000	9,799	0,500000	9,800	29,300000			8,820	1,745000
8,850	12,145000	9,832	11,873000	9,833	11,900000	9,833	0,000000	9,832	0,270000	9,832	0,500000	9,833	29,300000			8,850	1,765000
8,880	11,780000	9,865	11,874000	9,867	11,900000	9,867	0,000000	9,865	0,300000	9,865	0,500000	9,867	29,300000			8,880	1,783000
8,910	11,441000	9,899	11,872000	9,900	11,900000	9,900	0,000000	9,899	0,280000	9,899	0,500000	9,900	29,300000			8,910	1,794000
8,940	11,134000	9,932	11,872000	9,933	11,900000	9,933	0,000000	9,932	0,300000	9,932	0,500000	9,933	29,300000			8,940	1,810000
8,970	10,827000	9,965	11,871000	9,967	11,900000	9,967	0,000000	9,965	0,290000	9,965	0,500000	9,967	29,300000			8,970	1,823000
9,000	10,561000	9,999	11,871000	10,000	11,900000	10,000	0,000000	9,999	0,300000	9,999	0,500000	10,000	29,300000			9,000	1,838000
9,030	10,282000	10,032	11,868000	10,033	11,900000	10,033	0,000000	10,032	0,280000	10,032	0,500000	10,033	29,300000			9,030	1,857000
9,060	10,051000	10,065	11,866000	10,067	11,900000	10,067	0,000000	10,065	0,290000	10,065	0,500000	10,067	29,300000			9,060	1,873000
9,090	9,802000	10,099	11,864000	10,100	11,900000	10,100	0,000000	10,099	0,280000	10,099	0,500000	10,100	29,300000			9,090	1,884000
9,120	9,581000	10,132	11,867000	10,133	11,900000	10,133	0,000000	10,132	0,290000	10,132	0,500000	10,133	29,300000			9,120	1,903000
9,150	9,365000	10,165	11,867000	10,167	11,900000	10,167	0,000000	10,165	0,270000	10,165	0,500000	10,167	29,300000			9,150	1,922000
9,180	9,151000	10,199	11,868000	10,200	11,900000	10,200	0,000000	10,199	0,280000	10,199	0,500000	10,200	29,300000			9,180	1,940000
9,210	8,962000	10,232	11,866000	10,233	11,900000	10,233	0,000000	10,232	0,280000	10,232	0,500000	10,233	29,300000			9,210	1,950000
9,240	8,752000	10,265	11,868000	10,267	11,900000	10,267	0,000000	10,265	0,290000	10,265	0,500000	10,267	29,300000			9,240	1,966000
9,270	8,575000	10,299	11,869000	10,300	11,900000	10,300	0,000000	10,299	0,280000	10,299	0,500000	10,300	29,300000			9,270	1,985000
9,300	8,381000	10,332	11,871000	10,333	11,900000	10,333	0,000000	10,332	0,290000	10,332	0,500000	10,333	29,300000			9,300	1,998000
9,330	8,216000	10,365	11,869000	10,367	11,900000	10,367	0,000000	10,365	0,290000	10,365	0,500000	10,367	29,300000			9,330	2,011000
9,360	8,041000	10,398	11,869000	10,400	11,900000	10,400	0,000000	10,398	0,290000	10,398	0,500000	10,400	29,300000			9,360	2,029000
9,390	7,878000	10,432	11,869000	10,433	11,900000	10,433	0,000000	10,432	0,290000	10,432	0,500000	10,433	29,300000			9,390	2,047000
9,420	7,718000	10,465	11,870000	10,467	11,900000	10,467	0,000000	10,465	0,290000	10,465	0,500000	10,467	29,300000			9,420	2,064000
9,450	7,556000	10,498	11,870000	10,500	11,900000	10,500	0,000000	10,498	0,300000	10,498	0,500000	10,500	29,300000			9,450	2,082000
9,480	7,408000	10,532	11,870000	10,533	11,900000	10,533	0,000000	10,532	0,290000	10,532	0,500000	10,533	29,300000			9,480	2,091000
9,510	7,252000	10,565	11,873000	10,567	11,900000	10,567	0,000000	10,565	0,300000	10,565	0,500000	10,567	29,300000			9,510	2,108000
9,540	7,107000	10,598	11,874000	10,600	11,900000	10,600	0,000000	10,598	0,290000	10,598	0,500000	10,600	29,300000			9,540	2,125000
9,570	6,965000	10,632	11,877000	10,633	11,900000	10,633	0,000000	10,632	0,300000	10,632	0,500000	10,633	29,300000			9,570	2,142000
9,600	6,823000	10,665	11,876000	10,667	11,900000	10,667	0,000000	10,665	0,280000	10,665	0,500000	10,667	29,300000			9,600	2,160000
9,630	6,688000	10,698	11,876000	10,700	11,900000	10,700	0,000000	10,698	0,300000	10,698	0,500000	10,700	29,300000			9,630	2,170000
9,660	6,554000	10,732	11,874000	10,733	11,900000	10,733	0,000000	10,732	0,280000	10,732	0,500000	10,733	29,300000			9,660	2,175000
9,690	6,432000	10,765	11,876000	10,767	11,900000	10,767	0,000000	10,765	0,290000	10,765	0,500000	10,767	29,300000			9,690	2,192000
9,720	6,310000	10,798	11,876000	10,800	11,900000	10,800	0,000000	10,798	0,280000	10,798	0,500000	10,800	29,300000			9,720	2,208000
9,750	6,197000	10,832	11,879000	10,833	11,900000	10,833	0,000000	10,832	0,290000	10,832	0,500000	10,833	29,300000			9,750	2,226000
9,780	6,086000	10,865	11,880000	10,867	11,900000	10,867	0,000000	10,865	0,280000	10,865	0,500000	10,867	29,300000			9,780	2,243000
9,810	5,978000	10,898	11,883000	10,900	11,900000	10,900	0,000000	10,898	0,290000	10,898	0,500000	10,900	29,300000			9,810	2,260000
9,840	5,883000	10,932	11,883000	10,933	11,900000	10,933	0,000000	10,932	0,290000	10,932	0,500000	10,933	29,300000			9,840	2,276000
9,870	5,785000	10,965	11,886000	10,967	11,900000	10,967	0,000000	10,965	0,280000	10,965	0,500000	10,967	29,300000			9,870	2,292000
9,900	5,701000	10,998	11,887000	11,000	11,900000	11,000	0,000000	10,998	0,280000	10,998	0,500000	11,000	29,300000			9,900	2,309000
9,930	5,613000	11,032	11,888000	11,033	11,900000	11,033	0,000000	11,032	0,290000	11,032	0,500000	11,033	29,300000			9,930	2,325000
9,960	5,536000	11,065	11,887000	11,067	11,900000	11,067	0,000000	11,065	0,290000	11,065	0,500000	11,067	29,300000			9,960	2,341000
9,990	5,464000	11,098	11,886000	11,100	11,900000	11,100	0,000000	11,098	0,290000	11,098	0,500000	11,100	29,300000			9,990	2,357000
10,020	5,397000	11,132	11,887000	11,133	11,900000	11,133	0,000000	11,132	0,290000	11,132	0,500000	11,133	29,200000			10,020	2,373000
10,050	5,344000	11,165	11,887000	11,167	11,900000	11,167	0,000000	11,165	0,280000	11,165	0,500000	11,167	29,200000			10,050	2,390000
10,080	5,288000	11,198	11,888000	11,200	11,900000	11,200	0,000000	11,198	0,290000	11,198	0,500000	11,200	29,200000			10,080	2,405000
10,110	5,247000	11,232	11,888000	11,233	11,900000	11,233	0,000000	11,232	0,280000	11,232	0,500000	11,233	29,200000			10,110	2,421000
10,140	5,199000	11,265	11,889000	11,267	11,900000	11,267	0,000000	11,265	0,300000	11,265	0,500000	11,267	29,200000			10,140	2,436000
10,170	5,164000	11,298	11,889000	11,300	11,900000	11,300	0,000000	11,298	0,280000	11,298	0,500000	11,300	29,200000			10,170	2,452000
10,200	5,130000	11,332	11,892000	11,333	11,900000	11,333	0,000000	11,332	0,300000	11,332	0,500000	11,333	29,200000			10,200	2,467000
10,230	5,101000	11,365	11,892000	11,367	11,900000	11,367	0,000000	11,365	0,280000	11,365	0,500000	11,367	29,200000			10,230	2,482000
10,260	5,080000	11,398	11,894000	11,400	11,900000	11,400	0,000000	11,398	0,300000	11,398	0,500000	11,400	29,200000			10,260	2,498000
10,290	5,056000	11,432	11,892000	11,433	11,900000	11,433	0,000000	11,432	0,280000	11,432	0,500000	11,433	29,200000			10,290	2,513000
10,320	5,046000	11,465	11,892000	11,467	11,900000	11,467	0,000000	11,465	0,290000	11,465	0,500000	11,467	29,200000			10,320	2,527000
10,350	5,026000	11,498	11,891000	11,500	11,900000	11,500	0,000000	11,498	0,280000	11,498	0,500000	11,500	29,300000			10,350	2,543000
10,380	5,015000	11,532	11,894000	11,533	11,900000	11,533	0,000000	11,532	0,290000	11,532	0,500000	11,533	29,300000			10,380	2,572000
10,410	5,001000	11,565	11,893000	11,567	11,900000	11,567	0,000000	11,565	0,270000	11,565	0,500000	11,567	29,300000			10,410	2,588000
10,440	4,988000	11,598	11,893000	11,600	11,900000	11,600	0,000000	11,598	0,290000	11,598	0,500000	11,600	29,300000			10,440	2,603000
10,470	4,982000	11,632	11,891000	11,633	11,900000	11,633	0,000000	11,632	0,280000	11,632	0,500000	11,633	29,300000			10,470	2,617000
10,500	4,966000	11,665	11,891000	11,667	11,900000	11,667	0,000000	11,665	0,280000	11,665	0,500000	11,667	29,300000			10,500	2,631000
10,530	4,963000	11,698	11,888000	11,700	11,900000	11,700	0,000000	11,698	0,280000	11,698	0,500000	11,700	29,300000			10,530	2,645000
10,560	4,948000	11,732	11,886000	11,733	11,900000	11,733	0,000000	11,732	0,280000	11,732	0,500000	11,733	29,300000			10,560	2,659000
10,590	4,941000	11,765	11,886000	11,767	11,900000	11,767	0,000000	11,765	0,280000	11,765	0,500000	11,767	29,300000			10,590	2,673000
10,620	4,927000	11,798	11,887000	11,800	11,900000	11,800	0,000000	11,798	0,280000	11,798	0,500000	11,800	29,300000			10,620	2,689000
10,650	4,914000	11,832	11,887000	11,833	11,900000	11,833	0,000000	11,832	0,290000	11,832	0,500000	11,833	29,300000			10,650	2,716000
10,680	4,909000	11,865	11,886000	11,867	11,900000	11,867	0,000000	11,865	0,280000	11,865	0,500000	11,867	29,300000			10,680	2,729000
10,710	4,892000	11,898	11,885000	11,900	11,900000	11,900	0,000000	11,898	0,290000	11,898	0,500000	11,900	29,300000			10,710	2,743000
10,740	4,883000	11,932	11,884000	11,933	11,900000	11,933	0,000000	11,932	0,280000	11,932	0,500000	11,933	29,300000			10,740	2,756000
10,770	4,859000	11,965	11,884000	11,967	11,900000	11,967	0,000000	11,965	0,300000	11,965	0,500000	11,967	29,300000			10,770	2,769000
10,800	4,841000	11,998	11,883000	12,000	11,900000	12,000	0,000000	11,998	0,280000	11,998	0,500000	12,000	29,300000			10,800	2,789000
10,830	4,817000	12,032	11,884000	12,033	11,900000	12,033	0,000000	12,032	0,300000	12,032	0,500000	12,033	29,300000			10,830	2,810000
10,860	4,787000	12,065	11,883000	12,067	11,900000	12,067	0,000000	12,065	0,280000	12,065	0,500000	12,067	29,300000			10,860	2,823000
10,890	4,766000	12,098	11,883000	12,100	11,900000	12,100	0,000000	12,098	0,300000	12,098	0,500000	12,100	29,300000			10,890	2,835000
10,920	4,723000	12,132	11,880000	12,133	11,900000	12,133	0,000000	12,132	0,270000	12,132	0,500000	12,133	29,300000			10,920	2,849000
10,950	4,697000	12,165	11,880000	12,167	11,900000	12,167	0,000000	12,165	0,290000	12,165	0,500000	12,167	29,300000			10,950	2,874000
10,980	4,653000	12,198	11,878000	12,200	11,900000	12,200	0,000000	12,198	0,270000	12,198	0,500000	12,200	29,300000			10,980	2,886000
11,010	4,619000	12,232	11,880000	12,233	11,900000	12,233	0,000000	12,232	0,290000	12,232	0,500000	12,233	29,300000			11,010	2,899000
11,040	4,574000	12,265	11,879000	12,267	11,900000	12,267	0,000000	12,265	0,280000	12,265	0,500000	12,267	29,300000			11,040	2,911000
11,070	4,530000	12,298	11,879000	12,300	11,900000	12,300	0,000000	12,298	0,290000	12,298	0,500000	12,300	29,300000			11,070	2,930000
11,100	4,490000	12,332	11,878000	12,333	11,900000	12,333	0,000000	12,332	0,290000	12,332	0,500000	12,333	29,300000			11,100	2,948000
11,130	4,444000	12,365	11,880000	12,367	11,900000	12,367	0,000000	12,365	0,290000	12,365	0,500000	12,367	29,300000			11,130	2,959000
11,160	4,409000	12,398	11,882000	12,400	11,900000	12,400	0,000000	12,398	0,280000	12,398	0,500000	12,400	29,300000			11,160	2,974000
11,190	4,364000	12,432	11,882000	12,433	11,900000	12,433	0,000000	12,432	0,290000	12,432	0,500000	12,433	29,300000			11,190	2,995000
11,220	4,330000	12,465	11,881000	12,467	11,900000	12,467	0,000000	12,465	0,290000	12,465	0,500000	12,467	29,300000			11,220	3,008000
11,250	4,294000	12,498	11,880000	12,500	11,900000	12,500	0,000000	12,498	0,290000	12,498	0,500000	12,500	29,300000			11,250	3,031000
11,280	4,262000	12,532	11,880000	12,533	11,900000	12,533	0,000000	12,532	0,290000	12,532	0,500000	12,533	29,300000			11,280	3,041000
11,310	4,240000	12,565	11,879000	12,567	11,900000	12,567	0,000000	12,565	0,280000	12,565	0,500000	12,567	29,300000			11,310	3,052000
11,340	4,217000	12,598	11,879000	12,600	11,900000	12,600	0,000000	12,598	0,290000	12,598	0,500000	12,600	29,300000			11,340	3,071000
11,370	4,212000	12,631	11,878000	12,633	11,900000	12,633	0,000000	12,631	0,270000	12,631	0,500000	12,633	29,300000			11,370	3,086000
11,400	4,206000	12,665	11,879000	12,667	11,900000	12,667	0,000000	12,665	0,290000	12,665	0,500000	12,667	29,300000			11,400	3,102000
11,430	4,218000	12,698	11,877000	12,700	11,900000	12,700	0,000000	12,698	0,280000	12,698	0,500000	12,700	29,300000			11,430	3,118000
11,460	4,240000	12,731	11,879000	12,733	11,900000	12,733	0,000000	12,731	0,290000	12,731	0,500000	12,733	29,300000			11,460	3,132000
11,490	4,275000	12,765	11,879000	12,767	11,900000	12,767	0,000000	12,765	0,270000	12,765	0,500000	12,767	29,300000			11,490	3,151000
11,520	4,338000	12,798	11,882000	12,800	11,900000	12,800	0,000000	12,798	0,290000	12,798	0,500000	12,800	29,300000			11,520	3,162000
11,550	4,408000	12,831	11,883000	12,833	11,900000	12,833	0,000000	12,831	0,280000	12,831	0,500000	12,833	29,300000			11,550	3,182000
11,580	4,511000	12,865	11,886000	12,867	11,900000	12,867	0,000000	12,865	0,300000	12,865	0,500000	12,867	29,300000			11,580	3,191000
11,610	4,624000	12,898	11,885000	12,900	11,900000	12,900	0,000000	12,898	0,290000	12,898	0,500000	12,900	29,300000			11,610	3,209000
11,640	4,767000	12,931	11,886000	12,933	11,900000	12,933	0,000000	12,931	0,280000	12,931	0,500000	12,933	29,300000			11,640	3,229000
11,670	4,929000	12,965	11,884000	12,967	11,900000	12,967	0,000000	12,965	0,290000	12,965	0,500000	12,967	29,300000			11,670	3,242000
11,700	5,107000	12,998	11,886000	13,000	11,900000	13,000	0,000000	12,998	0,280000	12,998	0,500000	13,000	29,300000			11,700	3,256000
11,730	5,318000	13,031	11,886000	13,033	11,900000	13,033	0,000000	13,031	0,290000	13,031	0,500000	13,033	29,300000			11,730	3,275000
11,760	5,520000	13,065	11,888000	13,067	11,900000	13,067	0,000000	13,065	0,280000	13,065	0,500000	13,067	29,300000			11,760	3,290000
11,790	5,761000	13,098	11,888000	13,100	11,900000	13,100	0,000000	13,098	0,280000	13,098	0,500000	13,100	29,300000			11,790	3,300000
11,820	5,980000	13,131	11,888000	13,133	11,900000	13,133	0,000000	13,131	0,280000	13,131	0,500000	13,133	29,300000			11,820	3,318000
11,850	6,217000	13,165	11,887000	13,167	11,900000	13,167	0,000000	13,165	0,290000	13,165	0,500000	13,167	29,300000			11,850	3,336000
11,880	6,434000	13,198	11,885000	13,200	11,900000	13,200	0,000000	13,198	0,270000	13,198	0,500000	13,200	29,300000			11,880	3,352000
11,910	6,630000	13,231	11,885000	13,233	11,900000	13,233	0,000000	13,231	0,290000	13,231	0,500000	13,233	29,300000			11,910	3,362000
11,940	6,829000	13,265	11,884000	13,267	11,900000	13,267	0,000000	13,265	0,290000	13,265	0,500000	13,267	29,300000			11,940	3,376000
11,970	6,970000	13,298	11,884000	13,300	11,900000	13,300	0,000000	13,298	0,300000	13,298	0,500000	13,300	29,300000			11,970	3,392000
12,000	7,122000	13,331	11,881000	13,333	11,900000	13,333	0,000000	13,331	0,280000	13,331	0,500000	13,333	29,300000			12,000	3,409000
12,030	7,198000	13,365	11,881000	13,367	11,900000	13,367	0,000000	13,365	0,300000	13,365	0,500000	13,367	29,300000			12,030	3,424000
12,060	7,262000	13,398	11,877000	13,400	11,900000	13,400	0,000000	13,398	0,280000	13,398	0,500000	13,400	29,300000			12,060	3,440000
12,090	7,277000	13,431	11,877000	13,433	11,900000	13,433	0,000000	13,431	0,290000	13,431	0,500000	13,433	29,300000			12,090	3,455000
12,120	7,250000	13,465	11,874000	13,467	11,900000	13,467	0,000000	13,465	0,290000	13,465	0,500000	13,467	29,300000			12,120	3,470000
12,150	7,209000	13,498	11,874000	13,500	11,900000	13,500	0,000000	13,498	0,290000	13,498	0,500000	13,500	29,300000			12,150	3,485000
12,180	7,109000	13,531	11,872000	13,533	11,900000	13,533	0,000000	13,531	0,280000	13,531	0,500000	13,533	29,300000			12,180	3,499000
12,210	7,012000	13,565	11,873000	13,567	11,900000	13,567	0,000000	13,565	0,290000	13,565	0,500000	13,567	29,300000			12,210	3,513000
12,240	6,874000	13,598	11,871000	13,600	11,900000	13,600	0,000000	13,598	0,280000	13,598	0,500000	13,600	29,300000			12,240	3,528000
12,270	6,734000	13,631	11,872000	13,633	11,900000	13,633	0,000000	13,631	0,280000	13,631	0,500000	13,633	29,300000			12,270	3,542000
12,300	6,587000	13,665	11,871000	13,667	11,900000	13,667	0,000000	13,665	0,280000	13,665	0,500000	13,667	29,300000			12,300	3,555000
12,330	6,425000	13,698	11,871000	13,700	11,900000	13,700	0,000000	13,698	0,280000	13,698	0,500000	13,700	29,300000			12,330	3,568000
12,360	6,284000	13,731	11,870000	13,733	11,900000	13,733	0,000000	13,731	0,280000	13,731	0,500000	13,733	29,300000			12,360	3,581000
12,390	6,128000	13,765	11,869000	13,767	11,900000	13,767	0,000000	13,765	0,280000	13,765	0,500000	13,767	29,300000			12,390	3,596000
12,420	6,003000	13,798	11,868000	13,800	11,900000	13,800	0,000000	13,798	0,280000	13,798	0,500000	13,800	29,300000			12,420	3,620000
12,450	5,870000	13,831	11,868000	13,833	11,900000	13,833	0,000000	13,831	0,280000	13,831	0,500000	13,833	29,300000			12,450	3,633000
12,480	5,762000	13,865	11,867000	13,867	11,900000	13,867	0,000000	13,865	0,290000	13,865	0,500000	13,867	29,300000			12,480	3,644000
12,510	5,663000	13,898	11,866000	13,900	11,900000	13,900	0,000000	13,898	0,290000	13,898	0,500000	13,900	29,300000			12,510	3,656000
12,540	5,575000	13,931	11,866000	13,933	11,900000	13,933	0,000000	13,931	0,280000	13,931	0,500000	13,933	29,300000			12,540	3,668000
12,570	5,510000	13,965	11,862000	13,967	11,900000	13,967	0,000000	13,965	0,290000	13,965	0,500000	13,967	29,300000			12,570	3,687000
12,600	5,444000	13,998	11,862000	14,000	11,900000	14,000	0,000000	13,998	0,300000	13,998	0,500000	14,000	29,300000			12,600	3,703000
12,630	5,409000	14,031	11,860000	14,033	11,900000	14,033	0,000000	14,031	0,270000	14,031	0,500000	14,033	29,300000			12,630	3,713000
12,660	5,373000	14,065	11,860000	14,067	11,900000	14,067	0,000000	14,065	0,290000	14,065	0,500000	14,067	29,300000			12,660	3,727000
12,690	5,359000	14,098	11,857000	14,100	11,900000	14,100	0,000000	14,098	0,280000	14,098	0,500000	14,100	29,300000			12,690	3,746000
12,720	5,358000	14,131	11,860000	14,133	11,900000	14,133	0,000000	14,131	0,290000	14,131	0,500000	14,133	29,300000			12,720	3,757000
12,750	5,366000	14,165	11,858000	14,167	11,900000	14,167	0,000000	14,165	0,280000	14,165	0,500000	14,167	29,300000			12,750	3,777000
12,780	5,405000	14,198	11,859000	14,200	11,900000	14,200	0,000000	14,198	0,280000	14,198	0,500000	14,200	29,300000			12,780	3,786000
12,810	5,444000	14,231	11,858000	14,233	11,900000	14,233	0,000000	14,231	0,280000	14,231	0,500000	14,233	29,300000			12,810	3,803000
12,840	5,518000	14,265	11,859000	14,267	11,900000	14,267	0,000000	14,265	0,300000	14,265	0,500000	14,267	29,300000			12,840	3,815000
12,870	5,597000	14,298	11,858000	14,300	11,900000	14,300	0,000000	14,298	0,280000	14,298	0,500000	14,300	29,300000			12,870	3,829000
12,900	5,706000	14,331	11,859000	14,333	11,900000	14,333	0,000000	14,331	0,280000	14,331	0,500000	14,333	29,300000			12,900	3,846000
12,930	5,835000	14,365	11,858000	14,367	11,900000	14,367	0,000000	14,365	0,280000	14,365	0,500000	14,367	29,300000			12,930	3,859000
12,960	5,978000	14,398	11,859000	14,400	11,900000	14,400	0,000000	14,398	0,290000	14,398	0,500000	14,400	29,300000			12,960	3,870000
12,990	6,157000	14,431	11,858000	14,433	11,900000	14,433	0,000000	14,431	0,280000	14,431	0,500000	14,433	29,300000			12,990	3,885000
13,020	6,331000	14,465	11,859000	14,467	11,900000	14,467	0,000000	14,465	0,290000	14,465	0,500000	14,467	29,300000			13,020	3,900000
13,050	6,539000	14,498	11,859000	14,500	11,900000	14,500	0,000000	14,498	0,290000	14,498	0,500000	14,500	29,400000			13,050	3,916000
13,080	6,724000	14,531	11,859000	14,533	11,900000	14,533	0,000000	14,531	0,290000	14,531	0,500000	14,533	29,400000			13,080	3,929000
13,110	6,920000	14,565	11,859000	14,567	11,900000	14,567	0,000000	14,565	0,290000	14,565	0,500000	14,567	29,400000			13,110	3,943000
13,140	7,104000	14,598	11,858000	14,600	11,900000	14,600	0,000000	14,598	0,280000	14,598	0,500000	14,600	29,400000			13,140	3,956000
13,170	7,259000	14,631	11,859000	14,633	11,900000	14,633	0,000000	14,631	0,290000	14,631	0,500000	14,633	29,400000			13,170	3,969000
13,200	7,409000	14,665	11,858000	14,667	11,900000	14,667	0,000000	14,665	0,280000	14,665	0,500000	14,667	29,400000			13,200	3,981000
13,230	7,500000	14,698	11,860000	14,700	11,900000	14,700	0,000000	14,698	0,300000	14,698	0,500000	14,700	29,400000			13,230	3,993000
13,260	7,586000	14,731	11,859000	14,733	11,900000	14,733	0,000000	14,731	0,280000	14,731	0,500000	14,733	29,400000			13,260	4,004000
13,290	7,604000	14,765	11,861000	14,767	11,900000	14,767	0,000000	14,765	0,280000	14,765	0,500000	14,767	29,400000			13,290	4,016000
13,320	7,598000	14,798	11,861000	14,800	11,900000	14,800	0,000000	14,798	0,280000	14,798	0,500000	14,800	29,400000			13,320	4,028000
13,350	7,553000	14,831	11,864000	14,833	11,900000	14,833	0,000000	14,831	0,290000	14,831	0,500000	14,833	29,400000			13,350	4,049000
13,380	7,471000	14,865	11,864000	14,867	11,900000	14,867	0,000000	14,865	0,280000	14,865	0,500000	14,867	29,400000			13,380	4,058000
13,410	7,386000	14,898	11,866000	14,900	11,900000	14,900	0,000000	14,898	0,290000	14,898	0,500000	14,900	29,400000			13,410	4,076000
13,440	7,268000	14,931	11,866000	14,933	11,900000	14,933	0,000000	14,931	0,280000	14,931	0,500000	14,933	29,400000			13,440	4,087000
13,470	7,171000	14,964	11,867000	14,967	11,900000	14,967	0,000000	14,964	0,290000	14,964	0,500000	14,967	29,400000			13,470	4,100000
13,500	7,079000	14,998	11,865000	15,000	11,900000	15,000	0,000000	14,998	0,280000	14,998	0,500000	15,000	29,400000			13,500	4,112000
13,530	7,028000	15,031	11,866000	15,033	11,900000	15,033	0,000000	15,031	0,290000	15,031	0,500000	15,033	29,400000			13,530	4,123000
13,560	7,036000	15,064	11,866000	15,067	11,900000	15,067	0,000000	15,064	0,280000	15,064	0,500000	15,067	29,400000			13,560	4,137000
13,590	7,113000	15,098	11,866000	15,100	11,900000	15,100	0,000000	15,098	0,280000	15,098	0,500000	15,100	29,400000			13,590	4,151000
13,620	7,311000	15,131	11,866000	15,133	11,900000	15,133	0,000000	15,131	0,290000	15,131	0,500000	15,133	29,400000			13,620	4,164000
13,650	7,600000	15,164	11,866000	15,167	11,900000	15,167	0,000000	15,164	0,280000	15,164	0,500000	15,167	29,400000			13,650	4,176000
13,680	8,074000	15,198	11,868000	15,200	11,900000	15,200	0,000000	15,198	0,290000	15,198	0,500000	15,200	29,400000			13,680	4,186000
13,710	8,668000	15,231	11,868000	15,233	11,900000	15,233	0,000000	15,231	0,280000	15,231	0,500000	15,233	29,400000			13,710	4,197000
13,740	9,496000	15,264	11,869000	15,267	11,900000	15,267	0,000000	15,264	0,290000	15,264	0,500000	15,267	29,400000			13,740	4,214000
13,770	10,481000	15,298	11,865000	15,300	11,900000	15,300	0,000000	15,298	0,280000	15,298	0,500000	15,300	29,400000			13,770	4,226000
13,800	11,695000	15,331	11,865000	15,333	11,900000	15,333	0,000000	15,331	0,300000	15,331	0,500000	15,333	29,400000			13,800	4,238000
13,830	13,095000	15,364	11,862000	15,367	11,900000	15,367	0,000000	15,364	0,280000	15,364	0,500000	15,367	29,400000			13,830	4,249000
13,860	14,682000	15,398	11,862000	15,400	11,900000	15,400	0,000000	15,398	0,300000	15,398	0,500000	15,400	29,400000			13,860	4,258000
13,890	16,423000	15,431	11,860000	15,433	11,900000	15,433	0,000000	15,431	0,280000	15,431	0,500000	15,433	29,400000			13,890	4,270000
13,920	18,289000	15,464	11,859000	15,467	11,900000	15,467	0,000000	15,464	0,290000	15,464	0,500000	15,467	29,400000			13,920	4,281000
13,950	20,257000	15,498	11,856000	15,500	11,900000	15,500	0,000000	15,498	0,280000	15,498	0,500000	15,500	29,400000			13,950	4,300000
13,980	22,173000	15,531	11,856000	15,533	11,900000	15,533	0,000000	15,531	0,280000	15,531	0,500000	15,533	29,400000			13,980	4,306000
14,010	24,072000	15,564	11,851000	15,567	11,900000	15,567	0,000000	15,564	0,270000	15,564	0,500000	15,567	29,400000			14,010	4,317000
14,040	25,904000	15,598	11,850000	15,600	11,800000	15,600	0,000000	15,598	0,280000	15,598	0,500000	15,600	29,400000			14,040	4,327000
14,070	27,489000	15,631	11,845000	15,633	11,800000	15,633	0,000000	15,631	0,280000	15,631	0,500000	15,633	29,400000			14,070	4,339000
14,100	28,928000	15,664	11,840000	15,667	11,800000	15,667	0,000000	15,664	0,290000	15,664	0,500000	15,667	29,400000			14,100	4,352000
14,130	30,021000	15,698	11,833000	15,700	11,800000	15,700	0,000000	15,698	0,280000	15,698	0,500000	15,700	29,400000			14,130	4,362000
14,160	30,804000	15,731	11,830000	15,733	11,800000	15,733	0,000000	15,731	0,280000	15,731	0,500000	15,733	29,400000			14,160	4,373000
14,190	31,298000	15,764	11,822000	15,767	11,800000	15,767	0,000000	15,764	0,280000	15,764	0,500000	15,767	29,400000			14,190	4,387000
14,220	31,360000	15,798	11,817000	15,800	11,800000	15,800	0,000000	15,798	0,290000	15,798	0,500000	15,800	29,400000			14,220	4,395000
14,250	31,243000	15,831	11,812000	15,833	11,800000	15,833	0,000000	15,831	0,290000	15,831	0,500000	15,833	29,400000			14,250	4,403000
14,280	30,666000	15,864	11,809000	15,867	11,800000	15,867	0,000000	15,864	0,290000	15,864	0,500000	15,867	29,400000			14,280	4,418000
14,310	29,941000	15,898	11,807000	15,900	11,800000	15,900	0,000000	15,898	0,300000	15,898	0,500000	15,900	29,400000			14,310	4,426000
14,340	28,871000	15,931	11,803000	15,933	11,800000	15,933	0,000000	15,931	0,280000	15,931	0,500000	15,933	29,400000			14,340	4,439000
14,370	27,726000	15,964	11,799000	15,967	11,800000	15,967	0,000000	15,964	0,290000	15,964	0,500000	15,967	29,400000			14,370	4,449000
14,400	26,404000	15,998	11,794000	16,000	11,800000	16,000	0,000000	15,998	0,280000	15,998	0,500000	16,000	29,400000			14,400	4,460000
14,430	25,050000	16,031	11,793000	16,033	11,800000	16,033	0,000000	16,031	0,300000	16,031	0,500000	16,033	29,400000			14,430	4,471000
14,460	23,681000	16,064	11,791000	16,067	11,800000	16,067	0,000000	16,064	0,280000	16,064	0,500000	16,067	29,400000			14,460	4,480000
14,490	22,324000	16,098	11,793000	16,100	11,800000	16,100	0,000000	16,098	0,300000	16,098	0,500000	16,100	29,400000			14,490	4,492000
14,520	21,039000	16,131	11,790000	16,133	11,800000	16,133	0,000000	16,131	0,280000	16,131	0,500000	16,133	29,400000			14,520	4,499000
14,550	19,829000	16,164	11,792000	16,167	11,800000	16,167	0,000000	16,164	0,290000	16,164	0,500000	16,167	29,400000			14,550	4,512000
14,580	18,718000	16,198	11,792000	16,200	11,800000	16,200	0,000000	16,198	0,280000	16,198	0,500000	16,200	29,400000			14,580	4,518000
14,610	17,754000	16,231	11,796000	16,233	11,800000	16,233	0,000000	16,231	0,280000	16,231	0,500000	16,233	29,400000			14,610	4,530000
14,640	16,901000	16,264	11,800000	16,267	11,800000	16,267	0,000000	16,264	0,280000	16,264	0,500000	16,267	29,400000			14,640	4,537000
14,670	16,207000	16,298	11,807000	16,300	11,800000	16,300	0,000000	16,298	0,280000	16,298	0,500000	16,300	29,400000			14,670	4,546000
14,700	15,626000	16,331	11,811000	16,333	11,800000	16,333	0,000000	16,331	0,270000	16,331	0,500000	16,333	29,400000			14,700	4,555000
14,730	15,187000	16,364	11,818000	16,367	11,800000	16,367	0,000000	16,364	0,280000	16,364	0,500000	16,367	29,300000			14,730	4,563000
14,760	14,888000	16,398	11,824000	16,400	11,800000	16,400	0,000000	16,398	0,280000	16,398	0,500000	16,400	29,300000			14,760	4,574000
14,790	14,710000	16,431	11,830000	16,433	11,800000	16,433	0,000000	16,431	0,280000	16,431	0,500000	16,433	29,300000			14,790	4,584000
14,820	14,667000	16,464	11,837000	16,467	11,800000	16,467	0,000000	16,464	0,290000	16,464	0,500000	16,467	29,300000			14,820	4,590000
14,850	14,721000	16,498	11,842000	16,500	11,800000	16,500	0,000000	16,498	0,280000	16,498	0,500000	16,500	29,300000			14,850	4,601000
14,880	14,923000	16,531	11,845000	16,533	11,800000	16,533	0,000000	16,531	0,290000	16,531	0,500000	16,533	29,300000			14,880	4,610000
14,910	15,223000	16,564	11,847000	16,567	11,800000	16,567	0,000000	16,564	0,280000	16,564	0,500000	16,567	29,300000			14,910	4,616000
14,940	15,669000	16,598	11,853000	16,600	11,900000	16,600	0,000000	16,598	0,290000	16,598	0,500000	16,600	29,300000			14,940	4,624000
14,970	16,237000	16,631	11,857000	16,633	11,900000	16,633	0,000000	16,631	0,280000	16,631	0,500000	16,633	29,300000			14,970	4,634000
15,000	16,937000	16,664	11,864000	16,667	11,900000	16,667	0,000000	16,664	0,290000	16,664	0,500000	16,667	29,300000			15,000	4,643000
15,030	17,812000	16,698	11,868000	16,700	11,900000	16,700	0,000000	16,698	0,270000	16,698	0,500000	16,700	29,300000			15,030	4,650000
15,060	18,816000	16,731	11,872000	16,733	11,900000	16,733	0,000000	16,731	0,290000	16,731	0,500000	16,733	29,300000			15,060	4,655000
15,090	20,105000	16,764	11,875000	16,767	11,900000	16,767	0,000000	16,764	0,270000	16,764	0,500000	16,767	29,300000			15,090	4,663000
15,120	21,529000	16,798	11,879000	16,800	11,900000	16,800	0,000000	16,798	0,300000	16,798	0,500000	16,800	29,300000			15,120	4,671000
15,150	23,392000	16,831	11,880000	16,833	11,900000	16,833	0,000000	16,831	0,270000	16,831	0,500000	16,833	29,300000			15,150	4,680000
15,180	25,498000	16,864	11,882000	16,867	11,900000	16,867	0,000000	16,864	0,300000	16,864	0,500000	16,867	29,300000			15,180	4,688000
15,210	28,242000	16,898	11,881000	16,900	11,900000	16,900	0,000000	16,898	0,280000	16,898	0,500000	16,900	29,300000			15,210	4,695000
15,240	31,605000	16,931	11,883000	16,933	11,900000	16,933	0,000000	16,931	0,290000	16,931	0,500000	16,933	29,300000			15,240	4,702000
15,270	35,723000	16,964	11,884000	16,967	11,900000	16,967	0,000000	16,964	0,290000	16,964	0,500000	16,967	29,300000			15,270	4,707000
15,300	41,088000	16,998	11,888000	17,000	11,900000	17,000	0,000000	16,998	0,280000	16,998	0,500000	17,000	29,300000			15,300	4,712000
15,330	47,547000	17,031	11,890000	17,033	11,900000	17,033	0,000000	17,031	0,290000	17,031	0,500000	17,033	29,300000			15,330	4,719000
15,360	56,163000	17,064	11,894000	17,067	11,900000	17,067	0,000000	17,064	0,280000	17,064	0,500000	17,067	29,300000			15,360	4,726000
15,390	66,352000	17,098	11,894000	17,100	11,900000	17,100	0,000000	17,098	0,280000	17,098	0,500000	17,100	29,300000			15,390	4,732000
15,420	79,768000	17,131	11,896000	17,133	11,900000	17,133	0,000000	17,131	0,280000	17,131	0,500000	17,133	29,300000			15,420	4,737000
15,450	95,527000	17,164	11,897000	17,167	11,900000	17,167	0,000000	17,164	0,280000	17,164	0,500000	17,167	29,300000			15,450	4,744000
15,480	115,280000	17,198	11,899000	17,200	11,900000	17,200	0,000000	17,198	0,270000	17,198	0,500000	17,200	29,300000			15,480	4,752000
15,510	138,258000	17,231	11,900000	17,233	11,900000	17,233	0,000000	17,231	0,290000	17,231	0,500000	17,233	29,300000			15,510	4,757000
15,540	165,806000	17,264	11,901000	17,267	11,900000	17,267	0,000000	17,264	0,280000	17,264	0,500000	17,267	29,300000			15,540	4,762000
15,570	196,727000	17,297	11,902000	17,300	11,900000	17,300	0,000000	17,297	0,290000	17,297	0,500000	17,300	29,300000			15,570	4,767000
15,600	232,498000	17,331	11,901000	17,333	11,900000	17,333	0,000000	17,331	0,280000	17,331	0,500000	17,333	29,300000			15,600	4,772000
15,630	272,310000	17,364	11,903000	17,367	11,900000	17,367	0,000000	17,364	0,290000	17,364	0,500000	17,367	29,300000			15,630	4,777000
15,660	314,411000	17,397	11,902000	17,400	11,900000	17,400	0,000000	17,397	0,290000	17,397	0,500000	17,400	29,300000			15,660	4,782000
15,690	360,371000	17,431	11,903000	17,433	11,900000	17,433	0,000000	17,431	0,300000	17,431	0,500000	17,433	29,300000			15,690	4,787000
15,720	407,726000	17,464	11,901000	17,467	11,900000	17,467	0,000000	17,464	0,290000	17,464	0,500000	17,467	29,300000			15,720	4,791000
15,750	455,643000	17,497	11,901000	17,500	11,900000	17,500	0,000000	17,497	0,290000	17,497	0,500000	17,500	29,300000			15,750	4,795000
15,780	502,163000	17,531	11,899000	17,533	11,900000	17,533	0,000000	17,531	0,280000	17,531	0,500000	17,533	29,300000			15,780	4,798000
15,810	546,912000	17,564	11,899000	17,567	11,900000	17,567	0,000000	17,564	0,290000	17,564	0,500000	17,567	29,300000			15,810	4,803000
15,840	585,072000	17,597	11,898000	17,600	11,900000	17,600	0,000000	17,597	0,280000	17,597	0,500000	17,600	29,300000			15,840	4,807000
15,870	620,320000	17,631	11,901000	17,633	11,900000	17,633	0,000000	17,631	0,280000	17,631	0,500000	17,633	29,300000			15,870	4,811000
15,900	645,299000	17,664	11,901000	17,667	11,900000	17,667	0,000000	17,664	0,280000	17,664	0,500000	17,667	29,300000			15,900	4,815000
15,930	666,237000	17,697	11,900000	17,700	11,900000	17,700	0,000000	17,697	0,280000	17,697	0,500000	17,700	29,300000			15,930	4,817000
15,960	674,999000	17,731	11,898000	17,733	11,900000	17,733	0,000000	17,731	0,270000	17,731	0,500000	17,733	29,300000			15,960	4,820000
15,990	678,042000	17,764	11,895000	17,767	11,900000	17,767	0,000000	17,764	0,280000	17,764	0,500000	17,767	29,300000			15,990	4,823000
16,020	671,145000	17,797	11,892000	17,800	11,900000	17,800	0,000000	17,797	0,290000	17,797	0,500000	17,800	29,300000			16,020	4,827000
16,050	656,963000	17,831	11,890000	17,833	11,900000	17,833	0,000000	17,831	0,280000	17,831	0,500000	17,833	29,300000			16,050	4,829000
16,080	636,548000	17,864	11,889000	17,867	11,900000	17,867	0,000000	17,864	0,290000	17,864	0,500000	17,867	29,300000			16,080	4,831000
16,110	609,492000	17,897	11,888000	17,900	11,900000	17,900	0,000000	17,897	0,280000	17,897	0,500000	17,900	29,300000			16,110	4,833000
16,140	578,607000	17,931	11,889000	17,933	11,900000	17,933	0,000000	17,931	0,290000	17,931	0,500000	17,933	29,300000			16,140	4,836000
16,170	542,253000	17,964	11,888000	17,967	11,900000	17,967	0,000000	17,964	0,280000	17,964	0,500000	17,967	29,300000			16,170	4,837000
16,200	504,094000	17,997	11,889000	18,000	11,900000	18,000	0,000000	17,997	0,300000	17,997	0,500000	18,000	29,300000			16,200	4,839000
16,230	463,261000	18,031	11,889000	18,033	11,900000	18,033	0,000000	18,031	0,280000	18,031	0,500000	18,033	29,300000			16,230	4,841000
16,260	421,832000	18,064	11,891000	18,067	11,900000	18,067	0,000000	18,064	0,290000	18,064	0,500000	18,067	29,300000			16,260	4,842000
16,290	381,301000	18,097	11,891000	18,100	11,900000	18,100	0,000000	18,097	0,280000	18,097	0,500000	18,100	29,300000			16,290	4,843000
16,320	341,711000	18,131	11,893000	18,133	11,900000	18,133	0,000000	18,131	0,290000	18,131	0,500000	18,133	29,300000			16,320	4,844000
16,350	304,715000	18,164	11,896000	18,167	11,900000	18,167	0,000000	18,164	0,280000	18,164	0,500000	18,167	29,300000			16,350	4,845000
16,380	270,238000	18,197	11,898000	18,200	11,900000	18,200	0,000000	18,197	0,290000	18,197	0,500000	18,200	29,300000			16,380	4,845000
16,410	238,759000	18,231	11,897000	18,233	11,900000	18,233	0,000000	18,231	0,280000	18,231	0,500000	18,233	29,300000			16,410	4,846000
16,440	210,076000	18,264	11,898000	18,267	11,900000	18,267	0,000000	18,264	0,280000	18,264	0,500000	18,267	29,300000			16,440	4,846000
16,470	184,163000	18,297	11,895000	18,300	11,900000	18,300	0,000000	18,297	0,280000	18,297	0,500000	18,300	29,300000			16,470	4,846000
16,500	160,482000	18,331	11,896000	18,333	11,900000	18,333	0,000000	18,331	0,290000	18,331	0,500000	18,333	29,300000			16,500	4,846000
16,530	139,451000	18,364	11,896000	18,367	11,900000	18,367	0,000000	18,364	0,280000	18,364	0,500000	18,367	29,300000			16,530	4,845000
16,560	119,930000	18,397	11,897000	18,400	11,900000	18,400	0,000000	18,397	0,290000	18,397	0,500000	18,400	29,300000			16,560	4,844000
16,590	103,014000	18,431	11,896000	18,433	11,900000	18,433	0,000000	18,431	0,280000	18,431	0,500000	18,433	29,300000			16,590	4,843000
16,620	87,504000	18,464	11,897000	18,467	11,900000	18,467	0,000000	18,464	0,290000	18,464	0,500000	18,467	29,300000			16,620	4,842000
16,650	74,136000	18,497	11,897000	18,500	11,900000	18,500	0,000000	18,497	0,280000	18,497	0,500000	18,500	29,300000			16,650	4,841000
16,680	62,418000	18,531	11,897000	18,533	11,900000	18,533	0,000000	18,531	0,280000	18,531	0,500000	18,533	29,300000			16,680	4,839000
16,710	52,256000	18,564	11,897000	18,567	11,900000	18,567	0,000000	18,564	0,280000	18,564	0,500000	18,567	29,300000			16,710	4,838000
16,740	44,031000	18,597	11,898000	18,600	11,900000	18,600	0,000000	18,597	0,280000	18,597	0,500000	18,600	29,300000			16,740	4,836000
16,770	36,702000	18,631	11,899000	18,633	11,900000	18,633	0,000000	18,631	0,290000	18,631	0,500000	18,633	29,300000			16,770	4,834000
16,800	31,214000	18,664	11,898000	18,667	11,900000	18,667	0,000000	18,664	0,280000	18,664	0,500000	18,667	29,300000			16,800	4,831000
16,830	26,296000	18,697	11,898000	18,700	11,900000	18,700	0,000000	18,697	0,290000	18,697	0,500000	18,700	29,300000			16,830	4,828000
16,860	22,704000	18,731	11,898000	18,733	11,900000	18,733	0,000000	18,731	0,280000	18,731	0,500000	18,733	29,300000			16,860	4,826000
16,890	19,603000	18,764	11,899000	18,767	11,900000	18,767	0,000000	18,764	0,290000	18,764	0,500000	18,767	29,300000			16,890	4,823000
16,920	17,263000	18,797	11,894000	18,800	11,900000	18,800	0,000000	18,797	0,280000	18,797	0,500000	18,800	29,300000			16,920	4,819000
16,950	15,383000	18,831	11,893000	18,833	11,900000	18,833	0,000000	18,831	0,290000	18,831	0,500000	18,833	29,300000			16,950	4,816000
16,980	13,871000	18,864	11,889000	18,867	11,900000	18,867	0,000000	18,864	0,280000	18,864	0,500000	18,867	29,300000			16,980	4,812000
17,010	12,789000	18,897	11,891000	18,900	11,900000	18,900	0,000000	18,897	0,300000	18,897	0,500000	18,900	29,300000			17,010	4,808000
17,040	11,854000	18,931	11,890000	18,933	11,900000	18,933	0,000000	18,931	0,280000	18,931	0,500000	18,933	29,300000			17,040	4,805000
17,070	11,184000	18,964	11,891000	18,967	11,900000	18,967	0,000000	18,964	0,290000	18,964	0,500000	18,967	29,300000			17,070	4,799000
17,100	10,615000	18,997	11,890000	19,000	11,900000	19,000	0,000000	18,997	0,270000	18,997	0,500000	19,000	29,300000			17,100	4,794000
17,130	10,162000	19,031	11,891000	19,033	11,900000	19,033	0,000000	19,031	0,280000	19,031	0,500000	19,033	29,300000			17,130	4,790000
17,160	9,813000	19,064	11,890000	19,067	11,900000	19,067	0,000000	19,064	0,280000	19,064	0,500000	19,067	29,300000			17,160	4,785000
17,190	9,490000	19,097	11,891000	19,100	11,900000	19,100	0,000000	19,097	0,280000	19,097	0,500000	19,100	29,300000			17,190	4,780000
17,220	9,253000	19,131	11,890000	19,133	11,900000	19,133	0,000000	19,131	0,290000	19,131	0,500000	19,133	29,300000			17,220	4,773000
17,250	9,030000	19,164	11,889000	19,167	11,900000	19,167	0,000000	19,164	0,280000	19,164	0,500000	19,167	29,300000			17,250	4,769000
17,280	8,843000	19,197	11,888000	19,200	11,900000	19,200	0,000000	19,197	0,280000	19,197	0,500000	19,200	29,300000			17,280	4,761000
17,310	8,686000	19,231	11,886000	19,233	11,900000	19,233	0,000000	19,231	0,270000	19,231	0,500000	19,233	29,300000			17,310	4,756000
17,340	8,512000	19,264	11,885000	19,267	11,900000	19,267	0,000000	19,264	0,280000	19,264	0,500000	19,267	29,300000			17,340	4,749000
17,370	8,379000	19,297	11,884000	19,300	11,900000	19,300	0,000000	19,297	0,290000	19,297	0,500000	19,300	29,300000			17,370	4,741000
17,400	8,215000	19,331	11,885000	19,333	11,900000	19,333	0,000000	19,331	0,300000	19,331	0,500000	19,333	29,300000			17,400	4,734000
17,430	8,093000	19,364	11,883000	19,367	11,900000	19,367	0,000000	19,364	0,280000	19,364	0,500000	19,367	29,300000			17,430	4,727000
17,460	7,954000	19,397	11,883000	19,400	11,900000	19,400	0,000000	19,397	0,300000	19,397	0,500000	19,400	29,300000			17,460	4,721000
17,490	7,824000	19,431	11,881000	19,433	11,900000	19,433	0,000000	19,431	0,280000	19,431	0,500000	19,433	29,300000			17,490	4,713000
17,520	7,702000	19,464	11,884000	19,467	11,900000	19,467	0,000000	19,464	0,300000	19,464	0,500000	19,467	29,300000			17,520	4,705000
17,550	7,551000	19,497	11,882000	19,500	11,900000	19,500	0,000000	19,497	0,270000	19,497	0,500000	19,500	29,300000			17,550	4,697000
17,580	7,438000	19,530	11,884000	19,533	11,900000	19,533	0,000000	19,530	0,290000	19,530	0,500000	19,533	29,300000			17,580	4,686000
17,610	7,283000	19,564	11,882000	19,567	11,900000	19,567	0,000000	19,564	0,280000	19,564	0,500000	19,567	29,300000			17,610	4,680000
17,640	7,162000	19,597	11,881000	19,600	11,900000	19,600	0,000000	19,597	0,290000	19,597	0,500000	19,600	29,300000			17,640	4,669000
17,670	7,011000	19,630	11,878000	19,633	11,900000	19,633	0,000000	19,630	0,280000	19,630	0,500000	19,633	29,300000			17,670	4,658000
17,700	6,870000	19,664	11,878000	19,667	11,900000	19,667	0,000000	19,664	0,280000	19,664	0,500000	19,667	29,300000			17,700	4,651000
17,730	6,734000	19,697	11,877000	19,700	11,900000	19,700	0,000000	19,697	0,280000	19,697	0,500000	19,700	29,300000			17,730	4,643000
17,760	6,572000	19,730	11,878000	19,733	11,900000	19,733	0,000000	19,730	0,270000	19,730	0,500000	19,733	29,300000			17,760	4,632000
17,790	6,443000	19,764	11,878000	19,767	11,900000	19,767	0,000000	19,764	0,280000	19,764	0,500000	19,767	29,300000			17,790	4,621000
17,820	6,275000	19,797	11,880000	19,800	11,900000	19,800	0,000000	19,797	0,290000	19,797	0,500000	19,800	29,300000			17,820	4,609000
17,850	6,146000	19,830	11,881000	19,833	11,900000	19,833	0,000000	19,830	0,280000	19,830	0,500000	19,833	29,300000			17,850	4,599000
17,880	5,995000	19,864	11,884000	19,867	11,900000	19,867	0,000000	19,864	0,290000	19,864	0,500000	19,867	29,300000			17,880	4,588000
17,910	5,858000	19,897	11,887000	19,900	11,900000	19,900	0,000000	19,897	0,290000	19,897	0,500000	19,900	29,300000			17,910	4,578000
17,940	5,728000	19,930	11,888000	19,933	11,900000	19,933	0,000000	19,930	0,280000	19,930	0,500000	19,933	29,300000			17,940	4,563000
17,970	5,587000	19,964	11,891000	19,967	11,900000	19,967	0,000000	19,964	0,290000	19,964	0,500000	19,967	29,300000			17,970	4,551000
18,000	5,476000	19,997	11,891000	20,000	11,900000	20,000	0,000000	19,997	0,280000	19,997	0,500000	20,000	29,300000			18,000	4,541000
18,030	5,349000	20,030	11,891000	20,033	11,900000	20,033	0,000000	20,030	0,290000	20,030	0,500000	20,033	29,300000			18,030	4,528000
18,060	5,254000	20,064	11,889000	20,067	11,900000	20,067	0,000000	20,064	0,280000	20,064	0,500000	20,067	29,200000			18,060	4,513000
18,090	5,148000	20,097	11,893000	20,100	11,900000	20,100	0,000000	20,097	0,290000	20,097	0,500000	20,100	29,200000			18,090	4,500000
18,120	5,058000	20,130	11,892000	20,133	11,900000	20,133	0,000000	20,130	0,280000	20,130	0,500000	20,133	29,200000			18,120	4,490000
18,150	4,981000	20,164	11,893000	20,167	11,900000	20,167	0,000000	20,164	0,290000	20,164	0,500000	20,167	29,200000			18,150	4,476000
18,180	4,898000	20,197	11,892000	20,200	11,900000	20,200	0,000000	20,197	0,280000	20,197	0,500000	20,200	29,200000			18,180	4,462000
18,210	4,849000	20,230	11,894000	20,233	11,900000	20,233	0,000000	20,230	0,290000	20,230	0,500000	20,233	29,200000			18,210	4,445000
18,240	4,790000	20,264	11,893000	20,267	11,900000	20,267	0,000000	20,264	0,280000	20,264	0,500000	20,267	29,200000			18,240	4,434000
18,270	4,763000	20,297	11,896000	20,300	11,900000	20,300	0,000000	20,297	0,280000	20,297	0,500000	20,300	29,200000			18,270	4,420000
18,300	4,732000	20,330	11,896000	20,333	11,900000	20,333	0,000000	20,330	0,280000	20,330	0,500000	20,333	29,200000			18,300	4,404000
18,330	4,716000	20,364	11,899000	20,367	11,900000	20,367	0,000000	20,364	0,290000	20,364	0,500000	20,367	29,200000			18,330	4,388000
18,360	4,717000	20,397	11,901000	20,400	11,900000	20,400	0,000000	20,397	0,280000	20,397	0,500000	20,400	29,200000			18,360	4,373000
18,390	4,715000	20,430	11,903000	20,433	11,900000	20,433	0,000000	20,430	0,280000	20,430	0,500000	20,433	29,200000			18,390	4,357000
18,420	4,737000	20,464	11,905000	20,467	11,900000	20,467	0,000000	20,464	0,290000	20,464	0,500000	20,467	29,200000			18,420	4,337000
18,450	4,754000	20,497	11,909000	20,500	11,900000	20,500	0,000000	20,497	0,280000	20,497	0,500000	20,500	29,200000			18,450	4,325000
18,480	4,792000	20,530	11,913000	20,533	11,900000	20,533	0,000000	20,530	0,290000	20,530	0,500000	20,533	29,200000			18,480	4,307000
18,510	4,833000	20,564	11,919000	20,567	11,900000	20,567	0,000000	20,564	0,280000	20,564	0,500000	20,567	29,200000			18,510	4,289000
18,540	4,878000	20,597	11,927000	20,600	11,900000	20,600	0,000000	20,597	0,290000	20,597	0,500000	20,600	29,200000			18,540	4,274000
18,570	4,935000	20,630	11,932000	20,633	11,900000	20,633	0,000000	20,630	0,280000	20,630	0,500000	20,633	29,200000			18,570	4,256000
18,600	4,986000	20,664	11,941000	20,667	11,900000	20,667	0,000000	20,664	0,290000	20,664	0,500000	20,667	29,200000			18,600	4,239000
18,630	5,047000	20,697	11,948000	20,700	12,000000	20,700	0,000000	20,697	0,270000	20,697	0,500000	20,700	29,200000			18,630	4,223000
18,660	5,101000	20,730	11,956000	20,733	12,000000	20,733	0,000000	20,730	0,290000	20,730	0,500000	20,733	29,200000			18,660	4,206000
18,690	5,158000	20,764	11,964000	20,767	12,000000	20,767	0,000000	20,764	0,280000	20,764	0,500000	20,767	29,200000			18,690	4,186000
18,720	5,213000	20,797	11,975000	20,800	12,000000	20,800	0,000000	20,797	0,300000	20,797	0,500000	20,800	29,200000			18,720	4,165000
18,750	5,260000	20,830	11,979000	20,833	12,000000	20,833	0,000000	20,830	0,280000	20,830	0,500000	20,833	29,200000			18,750	4,148000
18,780	5,310000	20,864	11,984000	20,867	12,000000	20,867	0,000000	20,864	0,290000	20,864	0,500000	20,867	29,200000			18,780	4,129000
18,810	5,346000	20,897	11,984000	20,900	12,000000	20,900	0,000000	20,897	0,280000	20,897	0,500000	20,900	29,200000			18,810	4,113000
18,840	5,381000	20,930	11,985000	20,933	12,000000	20,933	0,000000	20,930	0,300000	20,930	0,500000	20,933	29,200000			18,840	4,090000
18,870	5,402000	20,964	11,981000	20,967	12,000000	20,967	0,000000	20,964	0,290000	20,964	0,500000	20,967	29,200000			18,870	4,070000
18,900	5,421000	20,997	11,974000	21,000	12,000000	21,000	0,000000	20,997	0,280000	20,997	0,500000	21,000	29,200000			18,900	4,052000
18,930	5,434000	21,030	11,967000	21,033	12,000000	21,033	0,000000	21,030	0,280000	21,030	0,500000	21,033	29,200000			18,930	4,034000
18,960	5,437000	21,064	11,958000	21,067	12,000000	21,067	0,000000	21,064	0,280000	21,064	0,500000	21,067	29,200000			18,960	4,013000
18,990	5,433000	21,097	11,946000	21,100	11,900000	21,100	0,000000	21,097	0,280000	21,097	0,500000	21,100	29,200000			18,990	3,988000
19,020	5,419000	21,130	11,938000	21,133	11,900000	21,133	0,000000	21,130	0,290000	21,130	0,500000	21,133	29,200000			19,020	3,970000
19,050	5,398000	21,164	11,928000	21,167	11,900000	21,167	0,000000	21,164	0,290000	21,164	0,500000	21,167	29,200000			19,050	3,952000
19,080	5,367000	21,197	11,921000	21,200	11,900000	21,200	0,000000	21,197	0,280000	21,197	0,500000	21,200	29,200000			19,080	3,925000
19,110	5,330000	21,230	11,918000	21,233	11,900000	21,233	0,000000	21,230	0,290000	21,230	0,500000	21,233	29,200000			19,110	3,906000
19,140	5,283000	21,264	11,914000	21,267	11,900000	21,267	0,000000	21,264	0,280000	21,264	0,500000	21,267	29,200000			19,140	3,888000
19,170	5,230000	21,297	11,911000	21,300	11,900000	21,300	0,000000	21,297	0,290000	21,297	0,500000	21,300	29,200000			19,170	3,864000
19,200	5,173000	21,330	11,908000	21,333	11,900000	21,333	0,000000	21,330	0,280000	21,330	0,500000	21,333	29,200000			19,200	3,842000
19,230	5,110000	21,364	11,904000	21,367	11,900000	21,367	0,000000	21,364	0,290000	21,364	0,500000	21,367	29,200000			19,230	3,820000
19,260	5,045000	21,397	11,898000	21,400	11,900000	21,400	0,000000	21,397	0,280000	21,397	0,500000	21,400	29,200000			19,260	3,796000
19,290	4,975000	21,430	11,897000	21,433	11,900000	21,433	0,000000	21,430	0,290000	21,430	0,500000	21,433	29,200000			19,290	3,776000
19,320	4,903000	21,464	11,895000	21,467	11,900000	21,467	0,000000	21,464	0,280000	21,464	0,500000	21,467	29,200000			19,320	3,750000
19,350	4,827000	21,497	11,896000	21,500	11,900000	21,500	0,000000	21,497	0,290000	21,497	0,500000	21,500	29,200000			19,350	3,732000
19,380	4,747000	21,530	11,895000	21,533	11,900000	21,533	0,000000	21,530	0,280000	21,530	0,500000	21,533	29,200000			19,380	3,705000
19,410	4,666000	21,564	11,897000	21,567	11,900000	21,567	0,000000	21,564	0,290000	21,564	0,500000	21,567	29,200000			19,410	3,678000
19,440	4,578000	21,597	11,897000	21,600	11,900000	21,600	0,000000	21,597	0,290000	21,597	0,500000	21,600	29,200000			19,440	3,658000
19,470	4,491000	21,630	11,899000	21,633	11,900000	21,633	0,000000	21,630	0,290000	21,630	0,500000	21,633	29,200000			19,470	3,634000
19,500	4,399000	21,664	11,898000	21,667	11,900000	21,667	0,000000	21,664	0,270000	21,664	0,500000	21,667	29,200000			19,500	3,608000
19,530	4,309000	21,697	11,900000	21,700	11,900000	21,700	0,000000	21,697	0,290000	21,697	0,500000	21,700	29,200000			19,530	3,585000
19,560	4,216000	21,730	11,900000	21,733	11,900000	21,733	0,000000	21,730	0,290000	21,730	0,500000	21,733	29,200000			19,560	3,565000
19,590	4,123000	21,764	11,901000	21,767	11,900000	21,767	0,000000	21,764	0,290000	21,764	0,500000	21,767	29,200000			19,590	3,538000
19,620	4,032000	21,797	11,901000	21,800	11,900000	21,800	0,000000	21,797	0,280000	21,797	0,500000	21,800	29,200000			19,620	3,512000
19,650	3,941000	21,830	11,900000	21,833	11,900000	21,833	0,000000	21,830	0,280000	21,830	0,500000	21,833	29,300000			19,650	3,486000
19,680	3,855000	21,863	11,899000	21,867	11,900000	21,867	0,000000	21,863	0,280000	21,863	0,500000	21,867	29,300000			19,680	3,459000
19,710	3,764000	21,897	11,899000	21,900	11,900000	21,900	0,000000	21,897	0,290000	21,897	0,500000	21,900	29,300000			19,710	3,441000
19,740	3,675000	21,930	11,898000	21,933	11,900000	21,933	0,000000	21,930	0,300000	21,930	0,500000	21,933	29,300000			19,740	3,418000
19,770	3,586000	21,963	11,898000	21,967	11,900000	21,967	0,000000	21,963	0,290000	21,963	0,500000	21,967	29,300000			19,770	3,392000
19,800	3,496000	21,997	11,900000	22,000	11,900000	22,000	0,000000	21,997	0,290000	21,997	0,500000	22,000	29,300000			19,800	3,367000
19,830	3,406000	22,030	11,899000	22,033	11,900000	22,033	0,000000	22,030	0,280000	22,030	0,500000	22,033	29,300000			19,830	3,341000
19,860	3,301000	22,063	11,898000	22,067	11,900000	22,067	0,000000	22,063	0,290000	22,063	0,500000	22,067	29,300000			19,860	3,301000
19,890	3,199000	22,097	11,894000	22,100	11,900000	22,100	0,000000	22,097	0,280000	22,097	0,500000	22,100	29,300000			19,890	3,199000
19,920	3,079000	22,130	11,894000	22,133	11,900000	22,133	0,000000	22,130	0,290000	22,130	0,500000	22,133	29,300000			19,920	3,079000
19,950	2,959000	22,163	11,894000	22,167	11,900000	22,167	0,000000	22,163	0,280000	22,163	0,500000	22,167	29,300000			19,950	2,959000
19,980	2,833000	22,197	11,896000	22,200	11,900000	22,200	0,000000	22,197	0,300000	22,197	0,500000	22,200	29,300000			19,980	2,833000
20,010	2,698000	22,230	11,894000	22,233	11,900000	22,233	0,000000	22,230	0,280000	22,230	0,500000	22,233	29,300000			20,010	2,698000
20,040	2,568000	22,263	11,895000	22,267	11,900000	22,267	0,000000	22,263	0,290000	22,263	0,500000	22,267	29,300000			20,040	2,568000
20,070	2,430000	22,297	11,896000	22,300	11,900000	22,300	0,000000	22,297	0,280000	22,297	0,500000	22,300	29,300000			20,070	2,430000
20,100	2,304000	22,330	11,898000	22,333	11,900000	22,333	0,000000	22,330	0,280000	22,330	0,500000	22,333	29,300000			20,100	2,304000
20,130	2,170000	22,363	11,899000	22,367	11,900000	22,367	0,000000	22,363	0,280000	22,363	0,500000	22,367	29,300000			20,130	2,170000
20,160	2,052000	22,397	11,903000	22,400	11,900000	22,400	0,000000	22,397	0,280000	22,397	0,500000	22,400	29,300000			20,160	2,052000
20,190	1,935000	22,430	11,905000	22,433	11,900000	22,433	0,000000	22,430	0,290000	22,430	0,500000	22,433	29,300000			20,190	1,935000
20,220	1,827000	22,463	11,909000	22,467	11,900000	22,467	0,000000	22,463	0,280000	22,463	0,500000	22,467	29,300000			20,220	1,827000
20,250	1,727000	22,497	11,908000	22,500	11,900000	22,500	0,000000	22,497	0,280000	22,497	0,500000	22,500	29,300000			20,250	1,727000
20,280	1,631000	22,530	11,909000	22,533	11,900000	22,533	0,000000	22,530	0,280000	22,530	0,500000	22,533	29,300000			20,280	1,631000
20,310	1,546000	22,563	11,911000	22,567	11,900000	22,567	0,000000	22,563	0,280000	22,563	0,500000	22,567	29,300000			20,310	1,546000
20,340	1,465000	22,597	11,911000	22,600	11,900000	22,600	0,000000	22,597	0,290000	22,597	0,500000	22,600	29,300000			20,340	1,465000
20,370	1,389000	22,630	11,910000	22,633	11,900000	22,633	0,000000	22,630	0,290000	22,630	0,500000	22,633	29,300000			20,370	1,389000
20,400	1,318000	22,663	11,908000	22,667	11,900000	22,667	0,000000	22,663	0,280000	22,663	0,500000	22,667	29,300000			20,400	1,318000
20,430	1,253000	22,697	11,908000	22,700	11,900000	22,700	0,000000	22,697	0,290000	22,697	0,500000	22,700	29,300000			20,430	1,253000
20,460	1,191000	22,730	11,906000	22,733	11,900000	22,733	0,000000	22,730	0,280000	22,730	0,500000	22,733	29,300000			20,460	1,191000
20,490	1,130000	22,763	11,908000	22,767	11,900000	22,767	0,000000	22,763	0,280000	22,763	0,500000	22,767	29,300000			20,490	1,130000
20,520	1,077000	22,797	11,909000	22,800	11,900000	22,800	0,000000	22,797	0,270000	22,797	0,500000	22,800	29,300000			20,520	1,077000
20,550	1,024000	22,830	11,912000	22,833	11,900000	22,833	0,000000	22,830	0,290000	22,830	0,500000	22,833	29,300000			20,550	1,024000
20,580	0,977000	22,863	11,910000	22,867	11,900000	22,867	0,000000	22,863	0,280000	22,863	0,500000	22,867	29,300000			20,580	0,977000
20,610	0,935000	22,897	11,909000	22,900	11,900000	22,900	0,000000	22,897	0,300000	22,897	0,500000	22,900	29,300000			20,610	0,935000
20,640	0,896000	22,930	11,907000	22,933	11,900000	22,933	0,000000	22,930	0,290000	22,930	0,500000	22,933	29,300000			20,640	0,896000
20,670	0,867000	22,963	11,908000	22,967	11,900000	22,967	0,000000	22,963	0,300000	22,963	0,500000	22,967	29,300000			20,670	0,867000
20,700	0,833000	22,997	11,904000	23,000	11,900000	23,000	0,000000	22,997	0,280000	22,997	0,500000	23,000	29,300000			20,700	0,833000
20,730	0,807000	23,030	11,903000	23,033	11,900000	23,033	0,000000	23,030	0,280000	23,030	0,500000	23,033	29,300000			20,730	0,807000
20,760	0,778000	23,063	11,900000	23,067	11,900000	23,067	0,000000	23,063	0,280000	23,063	0,500000	23,067	29,300000			20,760	0,778000
20,790	0,753000	23,097	11,900000	23,100	11,900000	23,100	0,000000	23,097	0,280000	23,097	0,500000	23,100	29,300000			20,790	0,753000
20,820	0,732000	23,130	11,899000	23,133	11,900000	23,133	0,000000	23,130	0,280000	23,130	0,500000	23,133	29,300000			20,820	0,732000
20,850	0,708000	23,163	11,900000	23,167	11,900000	23,167	0,000000	23,163	0,280000	23,163	0,500000	23,167	29,300000			20,850	0,708000
20,880	0,692000	23,197	11,901000	23,200	11,900000	23,200	0,000000	23,197	0,280000	23,197	0,500000	23,200	29,300000			20,880	0,692000
20,910	0,671000	23,230	11,901000	23,233	11,900000	23,233	0,000000	23,230	0,270000	23,230	0,500000	23,233	29,300000			20,910	0,671000
20,940	0,656000	23,263	11,902000	23,267	11,900000	23,267	0,000000	23,263	0,290000	23,263	0,500000	23,267	29,300000			20,940	0,656000
20,970	0,638000	23,297	11,900000	23,300	11,900000	23,300	0,000000	23,297	0,280000	23,297	0,500000	23,300	29,300000			20,970	0,638000
21,000	0,625000	23,330	11,901000	23,333	11,900000	23,333	0,000000	23,330	0,300000	23,330	0,500000	23,333	29,300000			21,000	0,625000
21,030	0,612000	23,363	11,901000	23,367	11,900000	23,367	0,000000	23,363	0,280000	23,363	0,500000	23,367	29,300000			21,030	0,612000
21,060	0,599000	23,397	11,903000	23,400	11,900000	23,400	0,000000	23,397	0,290000	23,397	0,500000	23,400	29,300000			21,060	0,599000
21,090	0,591000	23,430	11,901000	23,433	11,900000	23,433	0,000000	23,430	0,280000	23,430	0,500000	23,433	29,300000			21,090	0,591000
21,120	0,579000	23,463	11,903000	23,467	11,900000	23,467	0,000000	23,463	0,290000	23,463	0,500000	23,467	29,300000			21,120	0,579000
21,150	0,573000	23,497	11,902000	23,500	11,900000	23,500	0,000000	23,497	0,280000	23,497	0,500000	23,500	29,300000			21,150	0,573000
21,180	0,566000	23,530	11,904000	23,533	11,900000	23,533	0,000000	23,530	0,290000	23,530	0,500000	23,533	29,300000			21,180	0,566000
21,210	0,563000	23,563	11,904000	23,567	11,900000	23,567	0,000000	23,563	0,280000	23,563	0,500000	23,567	29,300000			21,210	0,563000
21,240	0,561000	23,597	11,905000	23,600	11,900000	23,600	0,000000	23,597	0,290000	23,597	0,500000	23,600	29,300000			21,240	0,561000
21,270	0,559000	23,630	11,902000	23,633	11,900000	23,633	0,000000	23,630	0,280000	23,630	0,500000	23,633	29,300000			21,270	0,559000
21,300	0,560000	23,663	11,903000	23,667	11,900000	23,667	0,000000	23,663	0,300000	23,663	0,500000	23,667	29,300000			21,300	0,560000
21,330	0,555000	23,697	11,901000	23,700	11,900000	23,700	0,000000	23,697	0,270000	23,697	0,500000	23,700	29,300000			21,330	0,555000
21,360	0,557000	23,730	11,902000	23,733	11,900000	23,733	0,000000	23,730	0,280000	23,730	0,500000	23,733	29,300000			21,360	0,557000
21,390	0,552000	23,763	11,901000	23,767	11,900000	23,767	0,000000	23,763	0,280000	23,763	0,500000	23,767	29,300000			21,390	0,552000
21,420	0,551000	23,797	11,902000	23,800	11,900000	23,800	0,000000	23,797	0,280000	23,797	0,500000	23,800	29,300000			21,420	0,551000
21,450	0,549000	23,830	11,902000	23,833	11,900000	23,833	0,000000	23,830	0,280000	23,830	0,500000	23,833	29,300000			21,450	0,549000
21,480	0,546000	23,863	11,902000	23,867	11,900000	23,867	0,000000	23,863	0,280000	23,863	0,500000	23,867	29,300000			21,480	0,546000
21,510	0,543000	23,897	11,901000	23,900	11,900000	23,900	0,000000	23,897	0,280000	23,897	0,500000	23,900	29,300000			21,510	0,543000
21,540	0,535000	23,930	11,902000	23,933	11,900000	23,933	0,000000	23,930	0,290000	23,930	0,500000	23,933	29,300000			21,540	0,535000
21,570	0,529000	23,963	11,902000	23,967	11,900000	23,967	0,000000	23,963	0,280000	23,963	0,500000	23,967	29,300000			21,570	0,529000
21,600	0,518000	23,997	11,900000	24,000	11,900000	24,000	0,000000	23,997	0,280000	23,997	0,500000	24,000	29,300000			21,600	0,518000
21,630	0,510000	24,030	11,902000	24,033	11,900000	24,033	0,000000	24,030	0,290000	24,030	0,500000	24,033	29,300000			21,630	0,510000
21,660	0,499000	24,063	11,902000	24,067	11,900000	24,067	0,000000	24,063	0,280000	24,063	0,500000	24,067	29,300000			21,660	0,499000
21,690	0,485000	24,097	11,904000	24,100	11,900000	24,100	0,000000	24,097	0,290000	24,097	0,500000	24,100	29,300000			21,690	0,485000
21,720	0,476000	24,130	11,902000	24,133	11,900000	24,133	0,000000	24,130	0,280000	24,130	0,500000	24,133	29,300000			21,720	0,476000
21,750	0,462000	24,163	11,903000	24,167	11,900000	24,167	0,000000	24,163	0,290000	24,163	0,500000	24,167	29,300000			21,750	0,462000
21,780	0,454000	24,196	11,900000	24,200	11,900000	24,200	0,000000	24,196	0,280000	24,196	0,500000	24,200	29,300000			21,780	0,454000
21,810	0,440000	24,230	11,900000	24,233	11,900000	24,233	0,000000	24,230	0,280000	24,230	0,500000	24,233	29,300000			21,810	0,440000
21,840	0,432000	24,263	11,898000	24,267	11,900000	24,267	0,000000	24,263	0,290000	24,263	0,500000	24,267	29,300000			21,840	0,432000
21,870	0,424000	24,296	11,900000	24,300	11,900000	24,300	0,000000	24,296	0,290000	24,296	0,500000	24,300	29,300000			21,870	0,424000
21,900	0,415000	24,330	11,898000	24,333	11,900000	24,333	0,000000	24,330	0,280000	24,330	0,500000	24,333	29,300000			21,900	0,415000
21,930	0,409000	24,363	11,897000	24,367	11,900000	24,367	0,000000	24,363	0,300000	24,363	0,500000	24,367	29,300000			21,930	0,409000
21,960	0,401000	24,396	11,894000	24,400	11,900000	24,400	0,000000	24,396	0,280000	24,396	0,500000	24,400	29,300000			21,960	0,401000
21,990	0,395000	24,430	11,895000	24,433	11,900000	24,433	0,000000	24,430	0,290000	24,430	0,500000	24,433	29,300000			21,990	0,395000
22,020	0,390000	24,463	11,893000	24,467	11,900000	24,467	0,000000	24,463	0,290000	24,463	0,500000	24,467	29,300000			22,020	0,390000
22,050	0,385000	24,496	11,893000	24,500	11,900000	24,500	0,000000	24,496	0,290000	24,496	0,500000	24,500	29,300000			22,050	0,385000
22,080	0,384000	24,530	11,892000	24,533	11,900000	24,533	0,000000	24,530	0,280000	24,530	0,500000	24,533	29,300000			22,080	0,384000
22,110	0,378000	24,563	11,892000	24,567	11,900000	24,567	0,000000	24,563	0,280000	24,563	0,500000	24,567	29,300000			22,110	0,378000
22,140	0,379000	24,596	11,891000	24,600	11,900000	24,600	0,000000	24,596	0,290000	24,596	0,500000	24,600	29,300000			22,140	0,379000
22,170	0,370000	24,630	11,890000	24,633	11,900000	24,633	0,000000	24,630	0,280000	24,630	0,500000	24,633	29,300000			22,170	0,370000
22,200	0,371000	24,663	11,890000	24,667	11,900000	24,667	0,000000	24,663	0,290000	24,663	0,500000	24,667	29,300000			22,200	0,371000
22,230	0,366000	24,696	11,888000	24,700	11,900000	24,700	0,000000	24,696	0,280000	24,696	0,500000	24,700	29,300000			22,230	0,366000
22,260	0,366000	24,730	11,889000	24,733	11,900000	24,733	0,000000	24,730	0,290000	24,730	0,500000	24,733	29,300000			22,260	0,366000
22,290	0,365000	24,763	11,888000	24,767	11,900000	24,767	0,000000	24,763	0,280000	24,763	0,500000	24,767	29,300000			22,290	0,365000
22,320	0,360000	24,796	11,891000	24,800	11,900000	24,800	0,000000	24,796	0,300000	24,796	0,500000	24,800	29,300000			22,320	0,360000
22,350	0,359000	24,830	11,889000	24,833	11,900000	24,833	0,000000	24,830	0,280000	24,830	0,500000	24,833	29,300000			22,350	0,359000
22,380	0,354000	24,863	11,891000	24,867	11,900000	24,867	0,000000	24,863	0,300000	24,863	0,500000	24,867	29,300000			22,380	0,354000
22,410	0,354000	24,896	11,890000	24,900	11,900000	24,900	0,000000	24,896	0,280000	24,896	0,500000	24,900	29,300000			22,410	0,354000
22,440	0,348000	24,930	11,893000	24,933	11,900000	24,933	0,000000	24,930	0,290000	24,930	0,500000	24,933	29,300000			22,440	0,348000
22,470	0,346000	24,963	11,892000	24,967	11,900000	24,967	0,000000	24,963	0,290000	24,963	0,500000	24,967	29,300000			22,470	0,346000
22,500	0,344000	24,996	11,894000	25,000	11,900000	25,000	0,000000	24,996	0,280000	24,996	0,500000	25,000	29,300000			22,500	0,344000
22,530	0,343000	25,030	11,894000	25,033	11,900000	25,033	0,000000	25,030	0,280000	25,030	0,500000	25,033	29,300000			22,530	0,343000
22,560	0,345000	25,063	11,895000	25,067	11,900000	25,067	0,000000	25,063	0,290000	25,063	0,500000	25,067	29,300000			22,560	0,345000
22,590	0,339000	25,096	11,893000	25,100	11,900000	25,100	0,000000	25,096	0,280000	25,096	0,500000	25,100	29,300000			22,590	0,339000
22,620	0,342000	25,130	11,895000	25,133	11,900000	25,133	0,000000	25,130	0,280000	25,130	0,500000	25,133	29,300000			22,620	0,342000
22,650	0,342000	25,163	11,894000	25,167	11,900000	25,167	0,000000	25,163	0,290000	25,163	0,500000	25,167	29,300000			22,650	0,342000
22,680	0,347000	25,196	11,895000	25,200	11,900000	25,200	0,000000	25,196	0,290000	25,196	0,500000	25,200	29,300000			22,680	0,347000
22,710	0,348000	25,230	11,895000	25,233	11,900000	25,233	0,000000	25,230	0,280000	25,230	0,500000	25,233	29,300000			22,710	0,348000
22,740	0,348000	25,263	11,896000	25,267	11,900000	25,267	0,000000	25,263	0,280000	25,263	0,500000	25,267	29,300000			22,740	0,348000
22,770	0,349000	25,296	11,898000	25,300	11,900000	25,300	0,000000	25,296	0,290000	25,296	0,500000	25,300	29,300000			22,770	0,349000
22,800	0,346000	25,330	11,899000	25,333	11,900000	25,333	0,000000	25,330	0,280000	25,330	0,500000	25,333	29,300000			22,800	0,346000
22,830	0,347000	25,363	11,901000	25,367	11,900000	25,367	0,000000	25,363	0,290000	25,363	0,500000	25,367	29,300000			22,830	0,347000
22,860	0,348000	25,396	11,901000	25,400	11,900000	25,400	0,000000	25,396	0,280000	25,396	0,500000	25,400	29,300000			22,860	0,348000
22,890	0,354000	25,430	11,902000	25,433	11,900000	25,433	0,000000	25,430	0,300000	25,430	0,500000	25,433	29,300000			22,890	0,354000
22,920	0,359000	25,463	11,901000	25,467	11,900000	25,467	0,000000	25,463	0,290000	25,463	0,500000	25,467	29,300000			22,920	0,359000
22,950	0,362000	25,496	11,903000	25,500	11,900000	25,500	0,000000	25,496	0,290000	25,496	0,500000	25,500	29,300000			22,950	0,362000
22,980	0,370000	25,530	11,901000	25,533	11,900000	25,533	0,000000	25,530	0,270000	25,530	0,500000	25,533	29,300000			22,980	0,370000
23,010	0,376000	25,563	11,903000	25,567	11,900000	25,567	0,000000	25,563	0,290000	25,563	0,500000	25,567	29,300000			23,010	0,376000
23,040	0,388000	25,596	11,902000	25,600	11,900000	25,600	0,000000	25,596	0,280000	25,596	0,500000	25,600	29,300000			23,040	0,388000
23,070	0,401000	25,630	11,904000	25,633	11,900000	25,633	0,000000	25,630	0,280000	25,630	0,500000	25,633	29,300000			23,070	0,401000
23,100	0,415000	25,663	11,902000	25,667	11,900000	25,667	0,000000	25,663	0,270000	25,663	0,500000	25,667	29,300000			23,100	0,415000
23,130	0,432000	25,696	11,902000	25,700	11,900000	25,700	0,000000	25,696	0,280000	25,696	0,500000	25,700	29,300000			23,130	0,432000
23,160	0,448000	25,730	11,899000	25,733	11,900000	25,733	0,000000	25,730	0,280000	25,730	0,500000	25,733	29,300000			23,160	0,448000
23,190	0,470000	25,763	11,898000	25,767	11,900000	25,767	0,000000	25,763	0,280000	25,763	0,500000	25,767	29,300000			23,190	0,470000
23,220	0,489000	25,796	11,894000	25,800	11,900000	25,800	0,000000	25,796	0,290000	25,796	0,500000	25,800	29,300000			23,220	0,489000
23,250	0,508000	25,830	11,893000	25,833	11,900000	25,833	0,000000	25,830	0,290000	25,830	0,500000	25,833	29,300000			23,250	0,508000
23,280	0,525000	25,863	11,890000	25,867	11,900000	25,867	0,000000	25,863	0,280000	25,863	0,500000	25,867	29,300000			23,280	0,525000
23,310	0,539000	25,896	11,889000	25,900	11,900000	25,900	0,000000	25,896	0,280000	25,896	0,500000	25,900	29,300000			23,310	0,539000
23,340	0,551000	25,930	11,889000	25,933	11,900000	25,933	0,000000	25,930	0,290000	25,930	0,500000	25,933	29,300000			23,340	0,551000
23,370	0,558000	25,963	11,888000	25,967	11,900000	25,967	0,000000	25,963	0,290000	25,963	0,500000	25,967	29,300000			23,370	0,558000
23,400	0,563000	25,996	11,888000	26,000	11,900000	26,000	0,000000	25,996	0,290000	25,996	0,500000	26,000	29,300000			23,400	0,563000
23,430	0,558000	26,030	11,887000	26,033	11,900000	26,033	0,000000	26,030	0,280000	26,030	0,500000	26,033	29,300000			23,430	0,558000
23,460	0,555000	26,063	11,888000	26,067	11,900000	26,067	0,000000	26,063	0,290000	26,063	0,500000	26,067	29,300000			23,460	0,555000
23,490	0,551000	26,096	11,887000	26,100	11,900000	26,100	0,000000	26,096	0,280000	26,096	0,500000	26,100	29,300000			23,490	0,551000
23,520	0,552000	26,130	11,888000	26,133	11,900000	26,133	0,000000	26,130	0,290000	26,130	0,500000	26,133	29,300000			23,520	0,552000
23,550	0,554000	26,163	11,885000	26,167	11,900000	26,167	0,000000	26,163	0,280000	26,163	0,500000	26,167	29,300000			23,550	0,554000
23,580	0,559000	26,196	11,885000	26,200	11,900000	26,200	0,000000	26,196	0,300000	26,196	0,500000	26,200	29,300000			23,580	0,559000
23,610	0,569000	26,230	11,881000					26,230	0,270000	26,230	0,500000					23,610	0,569000
23,640	0,578000															23,640	0,578000
23,670	0,590000															23,670	0,590000
23,700	0,603000															23,700	0,603000
23,730	0,617000															23,730	0,617000
23,760	0,633000															23,760	0,633000
23,790	0,646000															23,790	0,633000
23,820	0,662000															23,820	0,626000
23,850	0,675000															23,850	0,619000
23,880	0,695000															23,880	0,612000
23,910	0,711000															23,910	0,605000
23,940	0,723000															23,940	0,599000
23,970	0,736000															23,970	0,593000
24,000	0,745000															24,000	0,588000
24,030	0,761000															24,030	0,582000
24,060	0,767000															24,060	0,577000
24,090	0,777000															24,090	0,573000
24,120	0,785000															24,120	0,568000
24,150	0,793000															24,150	0,562000
24,180	0,799000															24,180	0,557000
24,210	0,805000															24,210	0,553000
24,240	0,812000															24,240	0,548000
24,270	0,815000															24,270	0,545000
24,300	0,819000															24,300	0,541000
24,330	0,822000															24,330	0,537000
24,360	0,825000															24,360	0,533000
24,390	0,830000															24,390	0,530000
24,420	0,830000															24,420	0,526000
24,450	0,834000															24,450	0,524000
24,480	0,834000															24,480	0,520000
24,510	0,837000															24,510	0,517000
24,540	0,837000															24,540	0,515000
24,570	0,838000															24,570	0,513000
24,600	0,842000															24,600	0,510000
24,630	0,841000															24,630	0,508000
24,660	0,841000															24,660	0,506000
24,690	0,838000															24,690	0,504000
24,720	0,839000															24,720	0,502000
24,750	0,841000															24,750	0,502000
24,780	0,838000															24,780	0,500000
24,810	0,838000															24,810	0,499000
24,840	0,835000															24,840	0,498000
24,870	0,836000															24,870	0,497000
24,900	0,832000															24,900	0,496000
24,930	0,831000															24,930	0,495000
24,960	0,829000															24,960	0,495000
24,990	0,828000															24,990	0,495000
25,020	0,827000															25,020	0,495000
25,050	0,824000															25,050	0,495000
25,080	0,822000															25,080	0,495000
25,110	0,818000															25,110	0,495000
25,140	0,813000															25,140	0,495000
25,170	0,810000															25,170	0,495000
25,200	0,809000															25,200	0,496000
25,230	0,811000															25,230	0,497000
25,260	0,805000															25,260	0,497000
25,290	0,803000															25,290	0,498000
25,320	0,798000															25,320	0,500000
25,350	0,796000															25,350	0,501000
25,380	0,792000															25,380	0,501000
25,410	0,789000															25,410	0,503000
25,440	0,787000															25,440	0,505000
25,470	0,784000															25,470	0,506000
25,500	0,783000															25,500	0,508000
25,530	0,779000															25,530	0,509000
25,560	0,778000															25,560	0,511000
25,590	0,774000															25,590	0,512000
25,620	0,770000															25,620	0,515000
25,650	0,770000															25,650	0,517000
25,680	0,764000															25,680	0,518000
25,710	0,764000															25,710	0,519000
25,740	0,758000															25,740	0,521000
25,770	0,756000															25,770	0,523000
25,800	0,752000															25,800	0,525000
25,830	0,748000															25,830	0,526000
25,860	0,748000															25,860	0,528000
25,890	0,743000															25,890	0,530000
25,920	0,741000															25,920	0,532000
25,950	0,734000															25,950	0,534000
25,980	0,734000															25,980	0,535000
26,010	0,735000															26,010	0,537000
26,040	0,735000															26,040	0,539000
26,070	0,738000															26,070	0,541000
26,100	0,741000															26,100	0,543000
26,130	0,748000															26,130	0,544000
26,160	0,755000															26,160	0,546000
26,190	0,766000															26,190	0,547000
26,220	0,780000															26,220	0,549000
