# Supplementary material for: Ancestral [Fe-S] biogenesis system SMS has a unique mechanism of cluster assembly and sulfur utilization
Source: PLoS Biol. 2025 Jun 25;23(6):e3003223. doi: 10.1371/journal.pbio.3003223 (PMC12192291; doi:10.1371/journal.pbio.3003223)
Supplement: S3 Data — (ZIP) [file pbio.3003223.s009.zip › RawFig5a-d/RawFig5cAMPPCP.asc]

10		10		10		10		10		10		10		10		10		10
SUPERDEX200minus002:10_UV		SUPERDEX200minus002:10_Cond		SUPERDEX200minus002:10_Cond%		SUPERDEX200minus002:10_Conc		SUPERDEX200minus002:10_Pressure		SUPERDEX200minus002:10_Flow		SUPERDEX200minus002:10_Temp		SUPERDEX200minus002:10_Inject		SUPERDEX200minus002:10_UV@01,BASEM		SUPERDEX200minus002:10_Logbook
ml	mAU	ml	mS/cm	ml	%	ml	%B	ml	MPa	ml	ml/min	ml	�C	ml	(Injections)	ml	mAU	ml	(Set Marks)
0,000	-0,002000	0,000	11,892000	0,000	11,900000	0,000	0,000000	0,000	0,200000	0,000	0,500000	0,000	29,600000	0,000	"3"	0,000	-0,017000	-2,430	"Method Run 06/12/2022, 17:26:57 Romance Standard Time, Method : SUPERDEX2"
0,030	-0,022000	0,033	11,918000	0,033	11,900000	0,033	0,000000	0,033	0,000000	0,033	0,500000	0,033	29,600000			0,030	-0,022000	-2,430	"Batch ID: 19FBF211-0E2A-4462-A5ED-3CA0B85E30E1"
0,060	-0,036000	0,067	11,957000	0,067	12,000000	0,067	0,000000	0,067	0,000000	0,067	0,500000	0,067	29,600000			0,060	-0,036000	-2,430	"Base CV, 23.56 {ml}, Superdex_200_10/300_GL"
0,090	-0,051000	0,100	11,980000	0,100	12,000000	0,100	0,000000	0,100	0,000000	0,100	0,500000	0,100	29,600000			0,090	-0,051000	-2,400	"Block Start_with_PumpWash_Purifier"
0,120	-0,046000	0,133	11,990000	0,133	12,000000	0,133	0,000000	0,133	0,000000	0,133	0,500000	0,133	29,600000			0,120	-0,046000	-2,400	"Base SameAsMain"
0,150	-0,043000	0,167	11,995000	0,167	12,000000	0,167	0,000000	0,167	0,000000	0,167	0,500000	0,167	29,600000			0,150	-0,043000	-2,400	"PumpWashPurifier Off, Off, Off, Off"
0,180	-0,043000	0,200	12,000000	0,200	12,000000	0,200	0,000000	0,200	0,000000	0,200	0,500000	0,200	29,600000			0,180	-0,043000	-2,370	"End Block"
0,210	-0,042000	0,233	12,035000	0,233	12,000000	0,233	0,000000	0,233	0,000000	0,233	0,500000	0,233	29,600000			0,210	-0,042000	-2,370	"Block Flow_Rate"
0,240	-0,039000	0,267	12,068000	0,267	12,100000	0,267	0,000000	0,267	0,000000	0,267	0,500000	0,267	29,700000			0,240	-0,039000	-2,370	"Base SameAsMain"
0,270	-0,033000	0,300	12,121000	0,300	12,100000	0,300	0,000000	0,300	0,000000	0,300	0,500000	0,300	29,700000			0,270	-0,033000	-2,370	"Flow 0.500 ml/min"
0,300	-0,032000	0,333	12,106000	0,333	12,100000	0,333	0,000000	0,333	0,260000	0,333	0,500000	0,333	29,700000			0,300	-0,032000	-2,370	"End Block"
0,330	-0,026000	0,367	11,988000	0,367	12,000000	0,367	0,000000	0,367	0,300000	0,367	0,500000	0,367	29,700000			0,330	-0,026000	-2,370	"Block Column_Pressure_Limit"
0,360	0,055000	0,400	11,924000	0,400	11,900000	0,400	0,000000	0,400	0,300000	0,400	0,500000	0,400	29,700000			0,360	0,000000	-2,370	"Base SameAsMain"
0,390	0,185000	0,433	11,905000	0,433	11,900000	0,433	0,000000	0,433	0,310000	0,433	0,500000	0,433	29,700000			0,390	0,002000	-2,370	"Alarm_Pressure Enabled , 1.50 MPa, 0.00 MPa"
0,420	0,301000	0,467	11,902000	0,467	11,900000	0,467	0,000000	0,467	0,310000	0,467	0,500000	0,467	29,700000			0,420	0,004000	-2,370	"End Block"
0,450	0,339000	0,500	11,902000	0,500	11,900000	0,500	0,000000	0,500	0,300000	0,500	0,500000	0,500	29,700000			0,450	0,006000	-2,370	"Block Start_Instructions"
0,480	0,308000	0,533	11,902000	0,533	11,900000	0,533	0,000000	0,533	0,300000	0,533	0,500000	0,533	29,700000			0,480	0,007000	-2,370	"Base SameAsMain"
0,510	0,282000	0,567	11,901000	0,567	11,900000	0,567	0,000000	0,567	0,310000	0,567	0,500000	0,567	29,700000			0,510	0,009000	-2,370	"AveragingTimeUV 10.00 "
0,540	0,258000	0,600	11,900000	0,600	11,900000	0,600	0,000000	0,600	0,300000	0,600	0,500000	0,600	29,700000			0,540	0,011000	-2,370	"End Block"
0,570	0,244000	0,633	11,901000	0,633	11,900000	0,633	0,000000	0,633	0,310000	0,633	0,500000	0,633	29,700000			0,570	0,013000	-2,370	"Block Eluent_A_Inlet"
0,600	0,233000	0,667	11,898000	0,667	11,900000	0,667	0,000000	0,667	0,300000	0,667	0,500000	0,667	29,700000			0,600	0,016000	-2,370	"Base SameAsMain"
0,630	0,222000	0,700	11,899000	0,700	11,900000	0,700	0,000000	0,700	0,300000	0,700	0,500000	0,700	29,700000			0,630	0,018000	-2,370	"PumpAInlet A1 "
0,660	0,209000	0,733	11,897000	0,733	11,900000	0,733	0,000000	0,733	0,290000	0,733	0,500000	0,733	29,700000			0,660	0,020000	-2,370	"End Block"
0,690	0,193000	0,767	11,898000	0,767	11,900000	0,767	0,000000	0,767	0,310000	0,767	0,500000	0,767	29,700000			0,690	0,021000	-2,370	"Block Column_Equilibration"
0,720	0,180000	0,800	11,894000	0,800	11,900000	0,800	0,000000	0,800	0,290000	0,800	0,500000	0,800	29,700000			0,720	0,023000	-2,370	"Base SameAsMain"
0,750	0,167000	0,834	11,895000	0,833	11,900000	0,833	0,000000	0,834	0,310000	0,834	0,500000	0,833	29,700000			0,750	0,026000	-0,010	"End Block"
0,780	0,157000	0,867	11,893000	0,867	11,900000	0,867	0,000000	0,867	0,300000	0,867	0,500000	0,867	29,700000			0,780	0,028000	-0,010	"Block AutoZero_UV"
0,810	0,145000	0,900	11,895000	0,900	11,900000	0,900	0,000000	0,900	0,310000	0,900	0,500000	0,900	29,700000			0,810	0,030000	-0,010	"Base SameAsMain"
0,840	0,137000	0,934	11,892000	0,933	11,900000	0,933	0,000000	0,934	0,300000	0,934	0,500000	0,933	29,700000			0,840	0,033000	-0,010	"Watch_Off UV"
0,870	0,126000	0,967	11,893000	0,967	11,900000	0,967	0,000000	0,967	0,310000	0,967	0,500000	0,967	29,700000			0,870	0,035000	-0,010	"AutozeroUV "
0,900	0,121000	1,000	11,890000	1,000	11,900000	1,000	0,000000	1,000	0,290000	1,000	0,500000	1,000	29,700000			0,900	0,038000	-0,010	"End Block"
0,930	0,114000	1,034	11,891000	1,033	11,900000	1,033	0,000000	1,034	0,300000	1,034	0,500000	1,033	29,700000			0,930	0,040000	-0,010	"Block Aut_PressureFlow_Regulation"
0,960	0,107000	1,067	11,891000	1,067	11,900000	1,067	0,000000	1,067	0,300000	1,067	0,500000	1,067	29,600000			0,960	0,042000	-0,010	"Base Time {min}"
0,990	0,103000	1,100	11,891000	1,100	11,900000	1,100	0,000000	1,100	0,300000	1,100	0,500000	1,100	29,600000			0,990	0,045000	-0,010	"SystemPumpControlMode Normal , 0.00 MPa, 0.000 ml/min"
1,020	0,100000	1,134	11,890000	1,133	11,900000	1,133	0,000000	1,134	0,300000	1,134	0,500000	1,133	29,600000			1,020	0,048000	-0,010	"End Block"
1,050	0,096000	1,167	11,888000	1,167	11,900000	1,167	0,000000	1,167	0,300000	1,167	0,500000	1,167	29,600000			1,050	0,050000	-0,010	"Block Sample_Injection_"
1,080	0,091000	1,200	11,886000	1,200	11,900000	1,200	0,000000	1,200	0,300000	1,200	0,500000	1,200	29,600000			1,080	0,052000	-0,010	"Base SameAsMain"
1,110	0,084000	1,234	11,884000	1,233	11,900000	1,233	0,000000	1,234	0,300000	1,234	0,500000	1,233	29,600000			1,110	0,055000	-0,010	"InjectionValve Inject "
1,140	0,081000	1,267	11,886000	1,267	11,900000	1,267	0,000000	1,267	0,310000	1,267	0,500000	1,267	29,600000			1,140	0,058000	-0,010	"Block Sample_Injection"
1,170	0,077000	1,300	11,888000	1,300	11,900000	1,300	0,000000	1,300	0,300000	1,300	0,500000	1,300	29,600000			1,170	0,060000	-0,010	"Base Volume {ml}"
1,200	0,075000	1,334	11,891000	1,333	11,900000	1,333	0,000000	1,334	0,300000	1,334	0,500000	1,333	29,600000			1,200	0,064000	0,290	"End Block"
1,230	0,072000	1,367	11,890000	1,367	11,900000	1,367	0,000000	1,367	0,300000	1,367	0,500000	1,367	29,600000			1,230	0,067000	0,290	"InjectionValve Load "
1,260	0,069000	1,400	11,892000	1,400	11,900000	1,400	0,000000	1,400	0,310000	1,400	0,500000	1,400	29,600000			1,260	0,069000	0,300	"End Block"
1,290	0,065000	1,434	11,891000	1,433	11,900000	1,433	0,000000	1,434	0,300000	1,434	0,500000	1,433	29,600000			1,290	0,065000	0,300	"Block Aut_PressureFlow_Reset"
1,320	0,063000	1,467	11,892000	1,467	11,900000	1,467	0,000000	1,467	0,320000	1,467	0,500000	1,466	29,600000			1,320	0,063000	0,300	"Base Time {min}"
1,350	0,062000	1,500	11,890000	1,500	11,900000	1,500	0,000000	1,500	0,300000	1,500	0,500000	1,500	29,600000			1,350	0,062000	0,300	"SystemPumpControlMode Normal , 0.00 MPa, 0.100 ml/min"
1,380	0,058000	1,534	11,892000	1,533	11,900000	1,533	0,000000	1,534	0,310000	1,534	0,500000	1,533	29,600000			1,380	0,058000	0,300	"Block Delay0p02min"
1,410	0,055000	1,567	11,891000	1,567	11,900000	1,567	0,000000	1,567	0,290000	1,567	0,500000	1,566	29,600000			1,410	0,055000	0,300	"Base Time {min}"
1,440	0,049000	1,600	11,894000	1,600	11,900000	1,600	0,000000	1,600	0,310000	1,600	0,500000	1,600	29,600000			1,440	0,049000	0,310	"End Block"
1,470	0,050000	1,634	11,893000	1,633	11,900000	1,633	0,000000	1,634	0,300000	1,634	0,500000	1,633	29,600000			1,470	0,050000	0,310	"End Block"
1,500	0,046000	1,667	11,894000	1,667	11,900000	1,667	0,000000	1,667	0,300000	1,667	0,500000	1,666	29,600000			1,500	0,046000	0,310	"Block Flow_Rate"
1,530	0,045000	1,700	11,891000	1,700	11,900000	1,700	0,000000	1,700	0,300000	1,700	0,500000	1,700	29,600000			1,530	0,045000	0,310	"Base SameAsMain"
1,560	0,042000	1,734	11,890000	1,733	11,900000	1,733	0,000000	1,734	0,300000	1,734	0,500000	1,733	29,600000			1,560	0,042000	0,310	"Flow 0.500 ml/min"
1,590	0,038000	1,767	11,888000	1,767	11,900000	1,767	0,000000	1,767	0,300000	1,767	0,500000	1,766	29,500000			1,590	0,038000	0,310	"End Block"
1,620	0,038000	1,800	11,887000	1,800	11,900000	1,800	0,000000	1,800	0,310000	1,800	0,500000	1,800	29,500000			1,620	0,038000	0,310	"Block Isocratic_Elution"
1,650	0,035000	1,834	11,888000	1,833	11,900000	1,833	0,000000	1,834	0,310000	1,834	0,500000	1,833	29,500000			1,650	0,035000	0,310	"Base SameAsMain"
1,680	0,033000	1,867	11,888000	1,867	11,900000	1,867	0,000000	1,867	0,310000	1,867	0,500000	1,866	29,500000			1,680	0,033000	0,310	"Block Length_of_Elution"
1,710	0,030000	1,900	11,886000	1,900	11,900000	1,900	0,000000	1,900	0,310000	1,900	0,500000	1,900	29,500000			1,710	0,030000	0,310	"Base SameAsMain"
1,740	0,027000	1,934	11,885000	1,933	11,900000	1,933	0,000000	1,934	0,300000	1,934	0,500000	1,933	29,500000			1,740	0,027000	26,230	"End Block"
1,770	0,029000	1,967	11,886000	1,967	11,900000	1,967	0,000000	1,967	0,320000	1,967	0,500000	1,966	29,500000			1,770	0,029000	26,230	"End Block"
1,800	0,026000	2,000	11,883000	2,000	11,900000	2,000	0,000000	2,000	0,300000	2,000	0,500000	2,000	29,500000			1,800	0,026000
1,830	0,025000	2,034	11,885000	2,033	11,900000	2,033	0,000000	2,034	0,320000	2,034	0,500000	2,033	29,500000			1,830	0,025000
1,860	0,023000	2,067	11,884000	2,067	11,900000	2,067	0,000000	2,067	0,300000	2,067	0,500000	2,066	29,500000			1,860	0,023000
1,890	0,023000	2,100	11,886000	2,100	11,900000	2,100	0,000000	2,100	0,310000	2,100	0,500000	2,100	29,500000			1,890	0,023000
1,920	0,023000	2,134	11,883000	2,133	11,900000	2,133	0,000000	2,134	0,290000	2,134	0,500000	2,133	29,500000			1,920	0,023000
1,950	0,021000	2,167	11,884000	2,167	11,900000	2,167	0,000000	2,167	0,310000	2,167	0,500000	2,166	29,500000			1,950	0,021000
1,980	0,023000	2,200	11,881000	2,200	11,900000	2,200	0,000000	2,200	0,290000	2,200	0,500000	2,200	29,500000			1,980	0,023000
2,010	0,020000	2,234	11,883000	2,233	11,900000	2,233	0,000000	2,234	0,310000	2,234	0,500000	2,233	29,500000			2,010	0,020000
2,040	0,022000	2,267	11,882000	2,267	11,900000	2,267	0,000000	2,267	0,290000	2,267	0,500000	2,266	29,500000			2,040	0,022000
2,070	0,017000	2,300	11,885000	2,300	11,900000	2,300	0,000000	2,300	0,310000	2,300	0,500000	2,300	29,500000			2,070	0,017000
2,100	0,016000	2,334	11,884000	2,333	11,900000	2,333	0,000000	2,334	0,300000	2,334	0,500000	2,333	29,500000			2,100	0,016000
2,130	0,011000	2,367	11,886000	2,367	11,900000	2,367	0,000000	2,367	0,300000	2,367	0,500000	2,366	29,500000			2,130	0,011000
2,160	0,009000	2,400	11,885000	2,400	11,900000	2,400	0,000000	2,400	0,300000	2,400	0,500000	2,400	29,500000			2,160	0,009000
2,190	0,009000	2,434	11,886000	2,433	11,900000	2,433	0,000000	2,434	0,310000	2,434	0,500000	2,433	29,500000			2,190	0,009000
2,220	0,008000	2,467	11,886000	2,467	11,900000	2,467	0,000000	2,467	0,300000	2,467	0,500000	2,466	29,500000			2,220	0,008000
2,250	0,008000	2,501	11,885000	2,500	11,900000	2,500	0,000000	2,501	0,300000	2,501	0,500000	2,500	29,500000			2,250	0,008000
2,280	0,006000	2,534	11,882000	2,533	11,900000	2,533	0,000000	2,534	0,300000	2,534	0,500000	2,533	29,500000			2,280	0,006000
2,310	0,007000	2,567	11,882000	2,567	11,900000	2,567	0,000000	2,567	0,300000	2,567	0,500000	2,566	29,500000			2,310	0,007000
2,340	0,005000	2,601	11,882000	2,600	11,900000	2,600	0,000000	2,601	0,310000	2,601	0,500000	2,600	29,500000			2,340	0,005000
2,370	0,006000	2,634	11,880000	2,633	11,900000	2,633	0,000000	2,634	0,300000	2,634	0,500000	2,633	29,500000			2,370	0,006000
2,400	0,008000	2,667	11,877000	2,667	11,900000	2,667	0,000000	2,667	0,320000	2,667	0,500000	2,666	29,500000			2,400	0,008000
2,430	0,009000	2,701	11,873000	2,700	11,900000	2,700	0,000000	2,701	0,300000	2,701	0,500000	2,700	29,500000			2,430	0,009000
2,460	0,009000	2,734	11,873000	2,733	11,900000	2,733	0,000000	2,734	0,320000	2,734	0,500000	2,733	29,500000			2,460	0,009000
2,490	0,003000	2,767	11,872000	2,767	11,900000	2,767	0,000000	2,767	0,300000	2,767	0,500000	2,766	29,500000			2,490	0,003000
2,520	0,003000	2,801	11,874000	2,800	11,900000	2,800	0,000000	2,801	0,320000	2,801	0,500000	2,800	29,500000			2,520	0,003000
2,550	0,001000	2,834	11,871000	2,833	11,900000	2,833	0,000000	2,834	0,290000	2,834	0,500000	2,833	29,500000			2,550	0,001000
2,580	0,003000	2,867	11,871000	2,867	11,900000	2,867	0,000000	2,867	0,310000	2,867	0,500000	2,866	29,500000			2,580	0,003000
2,610	0,003000	2,901	11,869000	2,900	11,900000	2,900	0,000000	2,901	0,290000	2,901	0,500000	2,900	29,500000			2,610	0,003000
2,640	0,002000	2,934	11,870000	2,933	11,900000	2,933	0,000000	2,934	0,300000	2,934	0,500000	2,933	29,500000			2,640	0,002000
2,670	0,004000	2,967	11,867000	2,967	11,900000	2,967	0,000000	2,967	0,300000	2,967	0,500000	2,966	29,500000			2,670	0,004000
2,700	0,002000	3,001	11,868000	3,000	11,900000	3,000	0,000000	3,001	0,300000	3,001	0,500000	3,000	29,400000			2,700	0,002000
2,730	0,004000	3,034	11,865000	3,033	11,900000	3,033	0,000000	3,034	0,300000	3,034	0,500000	3,033	29,400000			2,730	0,004000
2,760	0,001000	3,067	11,865000	3,067	11,900000	3,067	0,000000	3,067	0,300000	3,067	0,500000	3,066	29,400000			2,760	0,001000
2,790	0,000000	3,101	11,863000	3,100	11,900000	3,100	0,000000	3,101	0,300000	3,101	0,500000	3,100	29,400000			2,790	0,000000
2,820	-0,001000	3,134	11,862000	3,133	11,900000	3,133	0,000000	3,134	0,300000	3,134	0,500000	3,133	29,400000			2,820	-0,001000
2,850	-0,004000	3,167	11,862000	3,167	11,900000	3,167	0,000000	3,167	0,310000	3,167	0,500000	3,166	29,400000			2,850	-0,004000
2,880	-0,002000	3,201	11,863000	3,200	11,900000	3,200	0,000000	3,201	0,300000	3,201	0,500000	3,200	29,400000			2,880	-0,002000
2,910	-0,006000	3,234	11,863000	3,233	11,900000	3,233	0,000000	3,234	0,310000	3,234	0,500000	3,233	29,400000			2,910	-0,006000
2,940	-0,005000	3,267	11,863000	3,267	11,900000	3,267	0,000000	3,267	0,300000	3,267	0,500000	3,266	29,400000			2,940	-0,005000
2,970	-0,008000	3,301	11,863000	3,300	11,900000	3,300	0,000000	3,301	0,320000	3,301	0,500000	3,300	29,400000			2,970	-0,008000
3,000	-0,008000	3,334	11,861000	3,333	11,900000	3,333	0,000000	3,334	0,300000	3,334	0,500000	3,333	29,400000			3,000	-0,008000
3,030	-0,008000	3,367	11,862000	3,367	11,900000	3,367	0,000000	3,367	0,310000	3,367	0,500000	3,366	29,400000			3,030	-0,008000
3,060	-0,008000	3,401	11,859000	3,400	11,900000	3,400	0,000000	3,401	0,300000	3,401	0,500000	3,400	29,400000			3,060	-0,008000
3,090	-0,006000	3,434	11,861000	3,433	11,900000	3,433	0,000000	3,434	0,320000	3,434	0,500000	3,433	29,400000			3,090	-0,006000
3,120	-0,008000	3,467	11,860000	3,467	11,900000	3,467	0,000000	3,467	0,290000	3,467	0,500000	3,466	29,400000			3,120	-0,008000
3,150	-0,011000	3,501	11,862000	3,500	11,900000	3,500	0,000000	3,501	0,320000	3,501	0,500000	3,500	29,400000			3,150	-0,011000
3,180	-0,011000	3,534	11,860000	3,533	11,900000	3,533	0,000000	3,534	0,290000	3,534	0,500000	3,533	29,400000			3,180	-0,011000
3,210	-0,011000	3,567	11,861000	3,567	11,900000	3,567	0,000000	3,567	0,320000	3,567	0,500000	3,566	29,400000			3,210	-0,011000
3,240	-0,007000	3,601	11,858000	3,600	11,900000	3,600	0,000000	3,601	0,290000	3,601	0,500000	3,600	29,400000			3,240	-0,007000
3,270	-0,007000	3,634	11,858000	3,633	11,900000	3,633	0,000000	3,634	0,300000	3,634	0,500000	3,633	29,400000			3,270	-0,007000
3,300	-0,006000	3,667	11,855000	3,667	11,900000	3,667	0,000000	3,667	0,290000	3,667	0,500000	3,666	29,400000			3,300	-0,006000
3,330	-0,010000	3,701	11,857000	3,700	11,900000	3,700	0,000000	3,701	0,300000	3,701	0,500000	3,700	29,400000			3,330	-0,010000
3,360	-0,011000	3,734	11,858000	3,733	11,900000	3,733	0,000000	3,734	0,300000	3,734	0,500000	3,733	29,400000			3,360	-0,011000
3,390	-0,013000	3,767	11,860000	3,767	11,900000	3,767	0,000000	3,767	0,300000	3,767	0,500000	3,766	29,400000			3,390	-0,013000
3,420	-0,013000	3,801	11,859000	3,800	11,900000	3,800	0,000000	3,801	0,300000	3,801	0,500000	3,800	29,400000			3,420	-0,013000
3,450	-0,013000	3,834	11,858000	3,833	11,900000	3,833	0,000000	3,834	0,310000	3,834	0,500000	3,833	29,400000			3,450	-0,013000
3,480	-0,015000	3,867	11,856000	3,867	11,900000	3,867	0,000000	3,867	0,310000	3,867	0,500000	3,866	29,400000			3,480	-0,015000
3,510	-0,017000	3,901	11,856000	3,900	11,900000	3,900	0,000000	3,901	0,310000	3,901	0,500000	3,900	29,400000			3,510	-0,017000
3,540	-0,017000	3,934	11,856000	3,933	11,900000	3,933	0,000000	3,934	0,320000	3,934	0,500000	3,933	29,400000			3,540	-0,017000
3,570	-0,015000	3,967	11,857000	3,967	11,900000	3,967	0,000000	3,967	0,300000	3,967	0,500000	3,966	29,400000			3,570	-0,015000
3,600	-0,015000	4,001	11,859000	4,000	11,900000	4,000	0,000000	4,001	0,310000	4,001	0,500000	4,000	29,400000			3,600	-0,015000
3,630	-0,014000	4,034	11,857000	4,033	11,900000	4,033	0,000000	4,034	0,300000	4,034	0,500000	4,033	29,400000			3,630	-0,014000
3,660	-0,014000	4,067	11,859000	4,067	11,900000	4,067	0,000000	4,067	0,320000	4,067	0,500000	4,066	29,400000			3,660	-0,014000
3,690	-0,014000	4,101	11,856000	4,100	11,900000	4,100	0,000000	4,101	0,300000	4,101	0,500000	4,100	29,400000			3,690	-0,014000
3,720	-0,013000	4,134	11,857000	4,133	11,900000	4,133	0,000000	4,134	0,310000	4,134	0,500000	4,133	29,400000			3,720	-0,013000
3,750	-0,017000	4,168	11,855000	4,167	11,900000	4,167	0,000000	4,168	0,300000	4,168	0,500000	4,166	29,400000			3,750	-0,017000
3,780	-0,018000	4,201	11,855000	4,200	11,900000	4,200	0,000000	4,201	0,310000	4,201	0,500000	4,200	29,400000			3,780	-0,018000
3,810	-0,020000	4,234	11,853000	4,233	11,900000	4,233	0,000000	4,234	0,300000	4,234	0,500000	4,233	29,400000			3,810	-0,020000
3,840	-0,020000	4,268	11,855000	4,267	11,900000	4,267	0,000000	4,268	0,300000	4,268	0,500000	4,266	29,400000			3,840	-0,020000
3,870	-0,020000	4,301	11,855000	4,300	11,900000	4,300	0,000000	4,301	0,290000	4,301	0,500000	4,300	29,400000			3,870	-0,020000
3,900	-0,021000	4,334	11,857000	4,333	11,900000	4,333	0,000000	4,334	0,300000	4,334	0,500000	4,333	29,400000			3,900	-0,021000
3,930	-0,020000	4,368	11,855000	4,367	11,900000	4,367	0,000000	4,368	0,300000	4,368	0,500000	4,366	29,300000			3,930	-0,020000
3,960	-0,023000	4,401	11,858000	4,400	11,900000	4,400	0,000000	4,401	0,310000	4,401	0,500000	4,399	29,300000			3,960	-0,023000
3,990	-0,020000	4,434	11,858000	4,433	11,900000	4,433	0,000000	4,434	0,300000	4,434	0,500000	4,433	29,300000			3,990	-0,020000
4,020	-0,021000	4,468	11,860000	4,467	11,900000	4,467	0,000000	4,468	0,320000	4,468	0,500000	4,466	29,300000			4,020	-0,021000
4,050	-0,022000	4,501	11,861000	4,500	11,900000	4,500	0,000000	4,501	0,310000	4,501	0,500000	4,499	29,300000			4,050	-0,022000
4,080	-0,022000	4,534	11,862000	4,533	11,900000	4,533	0,000000	4,534	0,310000	4,534	0,500000	4,533	29,300000			4,080	-0,022000
4,110	-0,024000	4,568	11,861000	4,567	11,900000	4,567	0,000000	4,568	0,300000	4,568	0,500000	4,566	29,300000			4,110	-0,024000
4,140	-0,023000	4,601	11,860000	4,600	11,900000	4,600	0,000000	4,601	0,300000	4,601	0,500000	4,599	29,300000			4,140	-0,023000
4,170	-0,024000	4,634	11,861000	4,633	11,900000	4,633	0,000000	4,634	0,300000	4,634	0,500000	4,633	29,300000			4,170	-0,024000
4,200	-0,021000	4,668	11,860000	4,667	11,900000	4,667	0,000000	4,668	0,310000	4,668	0,500000	4,666	29,300000			4,200	-0,021000
4,230	-0,021000	4,701	11,861000	4,700	11,900000	4,700	0,000000	4,701	0,320000	4,701	0,500000	4,699	29,300000			4,230	-0,021000
4,260	-0,023000	4,734	11,860000	4,733	11,900000	4,733	0,000000	4,734	0,300000	4,734	0,500000	4,733	29,300000			4,260	-0,023000
4,290	-0,023000	4,768	11,861000	4,767	11,900000	4,767	0,000000	4,768	0,310000	4,768	0,500000	4,766	29,300000			4,290	-0,023000
4,320	-0,025000	4,801	11,860000	4,800	11,900000	4,800	0,000000	4,801	0,290000	4,801	0,500000	4,799	29,300000			4,320	-0,025000
4,350	-0,022000	4,834	11,862000	4,833	11,900000	4,833	0,000000	4,834	0,310000	4,834	0,500000	4,833	29,300000			4,350	-0,022000
4,380	-0,025000	4,868	11,861000	4,867	11,900000	4,867	0,000000	4,868	0,300000	4,868	0,500000	4,866	29,300000			4,380	-0,025000
4,410	-0,024000	4,901	11,863000	4,900	11,900000	4,900	0,000000	4,901	0,310000	4,901	0,500000	4,899	29,300000			4,410	-0,024000
4,440	-0,026000	4,934	11,861000	4,933	11,900000	4,933	0,000000	4,934	0,300000	4,934	0,500000	4,933	29,300000			4,440	-0,026000
4,470	-0,025000	4,968	11,862000	4,967	11,900000	4,967	0,000000	4,968	0,320000	4,968	0,500000	4,966	29,300000			4,470	-0,025000
4,500	-0,024000	5,001	11,861000	5,000	11,900000	5,000	0,000000	5,001	0,300000	5,001	0,500000	4,999	29,300000			4,500	-0,024000
4,530	-0,024000	5,034	11,862000	5,033	11,900000	5,033	0,000000	5,034	0,300000	5,034	0,500000	5,033	29,300000			4,530	-0,024000
4,560	-0,023000	5,068	11,860000	5,067	11,900000	5,067	0,000000	5,068	0,300000	5,068	0,500000	5,066	29,300000			4,560	-0,023000
4,590	-0,025000	5,101	11,861000	5,100	11,900000	5,100	0,000000	5,101	0,300000	5,101	0,500000	5,099	29,300000			4,590	-0,025000
4,620	-0,024000	5,134	11,860000	5,133	11,900000	5,133	0,000000	5,134	0,300000	5,134	0,500000	5,133	29,300000			4,620	-0,024000
4,650	-0,026000	5,168	11,860000	5,167	11,900000	5,167	0,000000	5,168	0,300000	5,168	0,500000	5,166	29,300000			4,650	-0,026000
4,680	-0,025000	5,201	11,860000	5,200	11,900000	5,200	0,000000	5,201	0,310000	5,201	0,500000	5,199	29,300000			4,680	-0,025000
4,710	-0,027000	5,234	11,860000	5,233	11,900000	5,233	0,000000	5,234	0,300000	5,234	0,500000	5,233	29,300000			4,710	-0,027000
4,740	-0,028000	5,268	11,860000	5,267	11,900000	5,267	0,000000	5,268	0,310000	5,268	0,500000	5,266	29,300000			4,740	-0,028000
4,770	-0,029000	5,301	11,859000	5,300	11,900000	5,300	0,000000	5,301	0,300000	5,301	0,500000	5,299	29,300000			4,770	-0,029000
4,800	-0,028000	5,334	11,861000	5,333	11,900000	5,333	0,000000	5,334	0,310000	5,334	0,500000	5,333	29,300000			4,800	-0,028000
4,830	-0,025000	5,368	11,860000	5,367	11,900000	5,367	0,000000	5,368	0,300000	5,368	0,500000	5,366	29,300000			4,830	-0,025000
4,860	-0,024000	5,401	11,862000	5,400	11,900000	5,400	0,000000	5,401	0,320000	5,401	0,500000	5,399	29,300000			4,860	-0,024000
4,890	-0,022000	5,434	11,860000	5,433	11,900000	5,433	0,000000	5,434	0,300000	5,434	0,500000	5,433	29,300000			4,890	-0,022000
4,920	-0,023000	5,468	11,861000	5,467	11,900000	5,467	0,000000	5,468	0,320000	5,468	0,500000	5,466	29,300000			4,920	-0,023000
4,950	-0,025000	5,501	11,859000	5,500	11,900000	5,500	0,000000	5,501	0,290000	5,501	0,500000	5,499	29,300000			4,950	-0,025000
4,980	-0,025000	5,534	11,861000	5,533	11,900000	5,533	0,000000	5,534	0,320000	5,534	0,500000	5,533	29,300000			4,980	-0,025000
5,010	-0,024000	5,568	11,859000	5,567	11,900000	5,567	0,000000	5,568	0,300000	5,568	0,500000	5,566	29,300000			5,010	-0,024000
5,040	-0,023000	5,601	11,861000	5,600	11,900000	5,600	0,000000	5,601	0,320000	5,601	0,500000	5,599	29,300000			5,040	-0,023000
5,070	-0,021000	5,634	11,860000	5,633	11,900000	5,633	0,000000	5,634	0,300000	5,634	0,500000	5,633	29,300000			5,070	-0,021000
5,100	-0,025000	5,668	11,861000	5,667	11,900000	5,667	0,000000	5,668	0,300000	5,668	0,500000	5,666	29,300000			5,100	-0,025000
5,130	-0,023000	5,701	11,860000	5,700	11,900000	5,700	0,000000	5,701	0,300000	5,701	0,500000	5,699	29,300000			5,130	-0,023000
5,160	-0,026000	5,734	11,862000	5,733	11,900000	5,733	0,000000	5,734	0,310000	5,734	0,500000	5,733	29,300000			5,160	-0,026000
5,190	-0,022000	5,768	11,861000	5,767	11,900000	5,767	0,000000	5,768	0,300000	5,768	0,500000	5,766	29,300000			5,190	-0,022000
5,220	-0,025000	5,801	11,863000	5,800	11,900000	5,800	0,000000	5,801	0,300000	5,801	0,500000	5,799	29,300000			5,220	-0,025000
5,250	-0,025000	5,835	11,862000	5,833	11,900000	5,833	0,000000	5,835	0,300000	5,835	0,500000	5,833	29,300000			5,250	-0,025000
5,280	-0,023000	5,868	11,863000	5,867	11,900000	5,867	0,000000	5,868	0,310000	5,868	0,500000	5,866	29,300000			5,280	-0,023000
5,310	-0,025000	5,901	11,863000	5,900	11,900000	5,900	0,000000	5,901	0,320000	5,901	0,500000	5,899	29,300000			5,310	-0,025000
5,340	-0,024000	5,935	11,863000	5,933	11,900000	5,933	0,000000	5,935	0,310000	5,935	0,500000	5,933	29,300000			5,340	-0,024000
5,370	-0,027000	5,968	11,864000	5,967	11,900000	5,967	0,000000	5,968	0,320000	5,968	0,500000	5,966	29,300000			5,370	-0,027000
5,400	-0,025000	6,001	11,862000	6,000	11,900000	6,000	0,000000	6,001	0,300000	6,001	0,500000	5,999	29,300000			5,400	-0,025000
5,430	-0,028000	6,035	11,863000	6,033	11,900000	6,033	0,000000	6,035	0,310000	6,035	0,500000	6,033	29,300000			5,430	-0,028000
5,460	-0,028000	6,068	11,862000	6,067	11,900000	6,067	0,000000	6,068	0,310000	6,068	0,500000	6,066	29,300000			5,460	-0,028000
5,490	-0,029000	6,101	11,865000	6,100	11,900000	6,100	0,000000	6,101	0,310000	6,101	0,500000	6,099	29,300000			5,490	-0,029000
5,520	-0,028000	6,135	11,865000	6,133	11,900000	6,133	0,000000	6,135	0,300000	6,135	0,500000	6,133	29,300000			5,520	-0,028000
5,550	-0,026000	6,168	11,866000	6,167	11,900000	6,167	0,000000	6,168	0,300000	6,168	0,500000	6,166	29,300000			5,550	-0,026000
5,580	-0,028000	6,201	11,864000	6,200	11,900000	6,200	0,000000	6,201	0,300000	6,201	0,500000	6,199	29,300000			5,580	-0,028000
5,610	-0,027000	6,235	11,865000	6,233	11,900000	6,233	0,000000	6,235	0,310000	6,235	0,500000	6,233	29,300000			5,610	-0,027000
5,640	-0,030000	6,268	11,864000	6,267	11,900000	6,267	0,000000	6,268	0,290000	6,268	0,500000	6,266	29,300000			5,640	-0,030000
5,670	-0,027000	6,301	11,865000	6,300	11,900000	6,300	0,000000	6,301	0,320000	6,301	0,500000	6,299	29,300000			5,670	-0,027000
5,700	-0,027000	6,335	11,864000	6,333	11,900000	6,333	0,000000	6,335	0,300000	6,335	0,500000	6,333	29,300000			5,700	-0,027000
5,730	-0,030000	6,368	11,866000	6,367	11,900000	6,367	0,000000	6,368	0,310000	6,368	0,500000	6,366	29,300000			5,730	-0,030000
5,760	-0,028000	6,401	11,866000	6,400	11,900000	6,400	0,000000	6,401	0,310000	6,401	0,500000	6,399	29,300000			5,760	-0,028000
5,790	-0,027000	6,435	11,867000	6,433	11,900000	6,433	0,000000	6,435	0,310000	6,435	0,500000	6,433	29,300000			5,790	-0,027000
5,820	-0,024000	6,468	11,865000	6,467	11,900000	6,467	0,000000	6,468	0,310000	6,468	0,500000	6,466	29,300000			5,820	-0,024000
5,850	-0,028000	6,501	11,865000	6,500	11,900000	6,500	0,000000	6,501	0,310000	6,501	0,500000	6,499	29,300000			5,850	-0,028000
5,880	-0,027000	6,535	11,865000	6,533	11,900000	6,533	0,000000	6,535	0,310000	6,535	0,500000	6,533	29,300000			5,880	-0,027000
5,910	-0,027000	6,568	11,866000	6,567	11,900000	6,567	0,000000	6,568	0,310000	6,568	0,500000	6,566	29,300000			5,910	-0,027000
5,940	-0,027000	6,601	11,866000	6,600	11,900000	6,600	0,000000	6,601	0,300000	6,601	0,500000	6,599	29,300000			5,940	-0,027000
5,970	-0,027000	6,635	11,866000	6,633	11,900000	6,633	0,000000	6,635	0,310000	6,635	0,500000	6,633	29,300000			5,970	-0,027000
6,000	-0,031000	6,668	11,867000	6,667	11,900000	6,667	0,000000	6,668	0,310000	6,668	0,500000	6,666	29,300000			6,000	-0,031000
6,030	-0,030000	6,701	11,866000	6,700	11,900000	6,700	0,000000	6,701	0,300000	6,701	0,500000	6,699	29,300000			6,030	-0,030000
6,060	-0,032000	6,735	11,867000	6,733	11,900000	6,733	0,000000	6,735	0,310000	6,735	0,500000	6,733	29,300000			6,060	-0,032000
6,090	-0,031000	6,768	11,866000	6,767	11,900000	6,767	0,000000	6,768	0,300000	6,768	0,500000	6,766	29,200000			6,090	-0,031000
6,120	-0,031000	6,801	11,865000	6,800	11,900000	6,800	0,000000	6,801	0,310000	6,801	0,500000	6,799	29,200000			6,120	-0,031000
6,150	-0,030000	6,835	11,863000	6,833	11,900000	6,833	0,000000	6,835	0,300000	6,835	0,500000	6,833	29,200000			6,150	-0,030000
6,180	-0,029000	6,868	11,864000	6,867	11,900000	6,867	0,000000	6,868	0,310000	6,868	0,500000	6,866	29,200000			6,180	-0,029000
6,210	-0,029000	6,901	11,864000	6,900	11,900000	6,900	0,000000	6,901	0,290000	6,901	0,500000	6,899	29,200000			6,210	-0,029000
6,240	-0,026000	6,935	11,867000	6,933	11,900000	6,933	0,000000	6,935	0,310000	6,935	0,500000	6,933	29,200000			6,240	-0,026000
6,270	-0,027000	6,968	11,866000	6,967	11,900000	6,967	0,000000	6,968	0,290000	6,968	0,500000	6,966	29,200000			6,270	-0,027000
6,300	-0,027000	7,001	11,868000	7,000	11,900000	7,000	0,000000	7,001	0,310000	7,001	0,500000	6,999	29,200000			6,300	-0,027000
6,330	-0,025000	7,035	11,866000	7,033	11,900000	7,033	0,000000	7,035	0,300000	7,035	0,500000	7,033	29,200000			6,330	-0,025000
6,360	-0,025000	7,068	11,867000	7,067	11,900000	7,067	0,000000	7,068	0,300000	7,068	0,500000	7,066	29,200000			6,360	-0,025000
6,390	-0,024000	7,101	11,865000	7,100	11,900000	7,100	0,000000	7,101	0,300000	7,101	0,500000	7,099	29,200000			6,390	-0,024000
6,420	-0,027000	7,135	11,866000	7,133	11,900000	7,133	0,000000	7,135	0,310000	7,135	0,500000	7,133	29,200000			6,420	-0,027000
6,450	-0,026000	7,168	11,866000	7,167	11,900000	7,167	0,000000	7,168	0,300000	7,168	0,500000	7,166	29,200000			6,450	-0,026000
6,480	-0,026000	7,201	11,869000	7,200	11,900000	7,200	0,000000	7,201	0,300000	7,201	0,500000	7,199	29,200000			6,480	-0,026000
6,510	-0,024000	7,235	11,869000	7,233	11,900000	7,233	0,000000	7,235	0,310000	7,235	0,500000	7,232	29,200000			6,510	-0,024000
6,540	-0,024000	7,268	11,868000	7,267	11,900000	7,267	0,000000	7,268	0,310000	7,268	0,500000	7,266	29,200000			6,540	-0,024000
6,570	-0,021000	7,301	11,867000	7,300	11,900000	7,300	0,000000	7,301	0,310000	7,301	0,500000	7,299	29,200000			6,570	-0,021000
6,600	-0,016000	7,335	11,866000	7,333	11,900000	7,333	0,000000	7,335	0,300000	7,335	0,500000	7,332	29,200000			6,600	-0,016000
6,630	-0,013000	7,368	11,868000	7,367	11,900000	7,367	0,000000	7,368	0,310000	7,368	0,500000	7,366	29,200000			6,630	-0,013000
6,660	-0,009000	7,402	11,867000	7,400	11,900000	7,400	0,000000	7,402	0,300000	7,402	0,500000	7,399	29,200000			6,660	-0,009000
6,690	0,000000	7,435	11,869000	7,433	11,900000	7,433	0,000000	7,435	0,320000	7,435	0,500000	7,432	29,200000			6,690	0,000000
6,720	0,013000	7,468	11,868000	7,467	11,900000	7,467	0,000000	7,468	0,300000	7,468	0,500000	7,466	29,200000			6,720	0,013000
6,750	0,039000	7,502	11,871000	7,500	11,900000	7,500	0,000000	7,502	0,310000	7,502	0,500000	7,499	29,200000			6,750	0,039000
6,780	0,075000	7,535	11,869000	7,533	11,900000	7,533	0,000000	7,535	0,290000	7,535	0,500000	7,532	29,200000			6,780	0,075000
6,810	0,130000	7,568	11,871000	7,567	11,900000	7,567	0,000000	7,568	0,310000	7,568	0,500000	7,566	29,200000			6,810	0,130000
6,840	0,208000	7,602	11,869000	7,600	11,900000	7,600	0,000000	7,602	0,300000	7,602	0,500000	7,599	29,200000			6,840	0,208000
6,870	0,319000	7,635	11,869000	7,633	11,900000	7,633	0,000000	7,635	0,300000	7,635	0,500000	7,632	29,200000			6,870	0,319000
6,900	0,468000	7,668	11,868000	7,667	11,900000	7,667	0,000000	7,668	0,290000	7,668	0,500000	7,666	29,200000			6,900	0,468000
6,930	0,659000	7,702	11,870000	7,700	11,900000	7,700	0,000000	7,702	0,300000	7,702	0,500000	7,699	29,200000			6,930	0,659000
6,960	0,895000	7,735	11,869000	7,733	11,900000	7,733	0,000000	7,735	0,300000	7,735	0,500000	7,732	29,200000			6,960	0,895000
6,990	1,170000	7,768	11,868000	7,767	11,900000	7,767	0,000000	7,768	0,300000	7,768	0,500000	7,766	29,200000			6,990	1,170000
7,020	1,502000	7,802	11,865000	7,800	11,900000	7,800	0,000000	7,802	0,300000	7,802	0,500000	7,799	29,200000			7,020	1,444000
7,050	1,856000	7,835	11,864000	7,833	11,900000	7,833	0,000000	7,835	0,310000	7,835	0,500000	7,832	29,200000			7,050	1,456000
7,080	2,254000	7,868	11,863000	7,867	11,900000	7,867	0,000000	7,868	0,310000	7,868	0,500000	7,866	29,200000			7,080	1,464000
7,110	2,673000	7,902	11,862000	7,900	11,900000	7,900	0,000000	7,902	0,320000	7,902	0,500000	7,899	29,200000			7,110	1,472000
7,140	3,101000	7,935	11,862000	7,933	11,900000	7,933	0,000000	7,935	0,310000	7,935	0,500000	7,932	29,200000			7,140	1,479000
7,170	3,548000	7,968	11,861000	7,967	11,900000	7,967	0,000000	7,968	0,310000	7,968	0,500000	7,966	29,200000			7,170	1,486000
7,200	4,005000	8,002	11,861000	8,000	11,900000	8,000	0,000000	8,002	0,300000	8,002	0,500000	7,999	29,200000			7,200	1,498000
7,230	4,469000	8,035	11,860000	8,033	11,900000	8,033	0,000000	8,035	0,300000	8,035	0,500000	8,032	29,200000			7,230	1,510000
7,260	4,954000	8,068	11,862000	8,067	11,900000	8,067	0,000000	8,068	0,320000	8,068	0,500000	8,066	29,200000			7,260	1,517000
7,290	5,471000	8,102	11,861000	8,100	11,900000	8,100	0,000000	8,102	0,300000	8,102	0,500000	8,099	29,200000			7,290	1,523000
7,320	6,020000	8,135	11,863000	8,133	11,900000	8,133	0,000000	8,135	0,320000	8,135	0,500000	8,132	29,200000			7,320	1,531000
7,350	6,641000	8,168	11,862000	8,167	11,900000	8,167	0,000000	8,168	0,300000	8,168	0,500000	8,166	29,200000			7,350	1,545000
7,380	7,317000	8,202	11,864000	8,200	11,900000	8,200	0,000000	8,202	0,310000	8,202	0,500000	8,199	29,200000			7,380	1,551000
7,410	8,164000	8,235	11,862000	8,233	11,900000	8,233	0,000000	8,235	0,290000	8,235	0,500000	8,232	29,200000			7,410	1,563000
7,440	9,111000	8,268	11,864000	8,267	11,900000	8,267	0,000000	8,268	0,300000	8,268	0,500000	8,266	29,200000			7,440	1,570000
7,470	10,409000	8,302	11,862000	8,300	11,900000	8,300	0,000000	8,302	0,300000	8,302	0,500000	8,299	29,200000			7,470	1,580000
7,500	12,003000	8,335	11,864000	8,333	11,900000	8,333	0,000000	8,335	0,310000	8,335	0,500000	8,332	29,200000			7,500	1,589000
7,530	14,088000	8,368	11,863000	8,367	11,900000	8,367	0,000000	8,368	0,300000	8,368	0,500000	8,366	29,200000			7,530	1,597000
7,560	16,962000	8,402	11,864000	8,400	11,900000	8,400	0,000000	8,402	0,310000	8,402	0,500000	8,399	29,200000			7,560	1,607000
7,590	20,569000	8,435	11,863000	8,433	11,900000	8,433	0,000000	8,435	0,300000	8,435	0,500000	8,432	29,200000			7,590	1,614000
7,620	25,600000	8,468	11,865000	8,467	11,900000	8,467	0,000000	8,468	0,310000	8,468	0,500000	8,466	29,200000			7,620	1,625000
7,650	31,564000	8,502	11,864000	8,500	11,900000	8,500	0,000000	8,502	0,300000	8,502	0,500000	8,499	29,200000			7,650	1,635000
7,680	39,540000	8,535	11,864000	8,533	11,900000	8,533	0,000000	8,535	0,310000	8,535	0,500000	8,532	29,200000			7,680	1,640000
7,710	48,226000	8,568	11,864000	8,567	11,900000	8,567	0,000000	8,568	0,320000	8,568	0,500000	8,566	29,200000			7,710	1,649000
7,740	58,819000	8,602	11,864000	8,600	11,900000	8,600	0,000000	8,602	0,310000	8,602	0,500000	8,599	29,200000			7,740	1,659000
7,770	69,206000	8,635	11,864000	8,633	11,900000	8,633	0,000000	8,635	0,310000	8,635	0,500000	8,632	29,200000			7,770	1,668000
7,800	79,649000	8,668	11,863000	8,667	11,900000	8,667	0,000000	8,668	0,300000	8,668	0,500000	8,666	29,200000			7,800	1,677000
7,830	88,727000	8,702	11,864000	8,700	11,900000	8,700	0,000000	8,702	0,310000	8,702	0,500000	8,699	29,200000			7,830	1,685000
7,860	94,892000	8,735	11,865000	8,733	11,900000	8,733	0,000000	8,735	0,300000	8,735	0,500000	8,732	29,200000			7,860	1,693000
7,890	97,649000	8,768	11,866000	8,767	11,900000	8,767	0,000000	8,768	0,310000	8,768	0,500000	8,766	29,300000			7,890	1,701000
7,920	95,693000	8,802	11,864000	8,800	11,900000	8,800	0,000000	8,802	0,300000	8,802	0,500000	8,799	29,300000			7,920	1,709000
7,950	89,726000	8,835	11,866000	8,833	11,900000	8,833	0,000000	8,835	0,320000	8,835	0,500000	8,832	29,300000			7,950	1,718000
7,980	80,895000	8,868	11,866000	8,867	11,900000	8,867	0,000000	8,868	0,300000	8,868	0,500000	8,866	29,300000			7,980	1,725000
8,010	69,987000	8,902	11,867000	8,900	11,900000	8,900	0,000000	8,902	0,320000	8,902	0,500000	8,899	29,300000			8,010	1,734000
8,040	59,498000	8,935	11,865000	8,933	11,900000	8,933	0,000000	8,935	0,300000	8,935	0,500000	8,932	29,300000			8,040	1,742000
8,070	49,633000	8,968	11,866000	8,967	11,900000	8,967	0,000000	8,968	0,320000	8,968	0,500000	8,966	29,300000			8,070	1,749000
8,100	41,356000	9,002	11,865000	9,000	11,900000	9,000	0,000000	9,002	0,280000	9,002	0,500000	8,999	29,300000			8,100	1,755000
8,130	34,788000	9,035	11,868000	9,033	11,900000	9,033	0,000000	9,035	0,300000	9,035	0,500000	9,032	29,300000			8,130	1,764000
8,160	29,659000	9,069	11,868000	9,067	11,900000	9,067	0,000000	9,069	0,290000	9,069	0,500000	9,066	29,300000			8,160	1,773000
8,190	25,771000	9,102	11,869000	9,100	11,900000	9,100	0,000000	9,102	0,300000	9,102	0,500000	9,099	29,300000			8,190	1,780000
8,220	22,747000	9,135	11,868000	9,133	11,900000	9,133	0,000000	9,135	0,300000	9,135	0,500000	9,132	29,300000			8,220	1,790000
8,250	20,342000	9,169	11,868000	9,167	11,900000	9,167	0,000000	9,169	0,310000	9,169	0,500000	9,166	29,300000			8,250	1,796000
8,280	18,454000	9,202	11,867000	9,200	11,900000	9,200	0,000000	9,202	0,300000	9,202	0,500000	9,199	29,300000			8,280	1,805000
8,310	16,836000	9,235	11,867000	9,233	11,900000	9,233	0,000000	9,235	0,310000	9,235	0,500000	9,232	29,300000			8,310	1,814000
8,340	15,555000	9,269	11,867000	9,267	11,900000	9,267	0,000000	9,269	0,310000	9,269	0,500000	9,266	29,300000			8,340	1,822000
8,370	14,412000	9,302	11,867000	9,300	11,900000	9,300	0,000000	9,302	0,300000	9,302	0,500000	9,299	29,300000			8,370	1,830000
8,400	13,459000	9,335	11,867000	9,333	11,900000	9,333	0,000000	9,335	0,310000	9,335	0,500000	9,332	29,300000			8,400	1,838000
8,430	12,616000	9,369	11,866000	9,367	11,900000	9,367	0,000000	9,369	0,300000	9,369	0,500000	9,366	29,300000			8,430	1,844000
8,460	11,852000	9,402	11,867000	9,400	11,900000	9,400	0,000000	9,402	0,320000	9,402	0,500000	9,399	29,300000			8,460	1,851000
8,490	11,197000	9,435	11,867000	9,433	11,900000	9,433	0,000000	9,435	0,310000	9,435	0,500000	9,432	29,300000			8,490	1,857000
8,520	10,557000	9,469	11,869000	9,467	11,900000	9,467	0,000000	9,469	0,330000	9,469	0,500000	9,466	29,300000			8,520	1,864000
8,550	10,017000	9,502	11,868000	9,500	11,900000	9,500	0,000000	9,502	0,300000	9,502	0,500000	9,499	29,300000			8,550	1,874000
8,580	9,494000	9,535	11,870000	9,533	11,900000	9,533	0,000000	9,535	0,320000	9,535	0,500000	9,532	29,300000			8,580	1,883000
8,610	9,043000	9,569	11,868000	9,567	11,900000	9,567	0,000000	9,569	0,310000	9,569	0,500000	9,566	29,300000			8,610	1,888000
8,640	8,621000	9,602	11,868000	9,600	11,900000	9,600	0,000000	9,602	0,310000	9,602	0,500000	9,599	29,300000			8,640	1,895000
8,670	8,244000	9,635	11,865000	9,633	11,900000	9,633	0,000000	9,635	0,290000	9,635	0,500000	9,632	29,300000			8,670	1,904000
8,700	7,891000	9,669	11,866000	9,667	11,900000	9,667	0,000000	9,669	0,310000	9,669	0,500000	9,666	29,300000			8,700	1,911000
8,730	7,572000	9,702	11,866000	9,700	11,900000	9,700	0,000000	9,702	0,290000	9,702	0,500000	9,699	29,300000			8,730	1,918000
8,760	7,281000	9,735	11,869000	9,733	11,900000	9,733	0,000000	9,735	0,310000	9,735	0,500000	9,732	29,300000			8,760	1,926000
8,790	7,011000	9,769	11,870000	9,767	11,900000	9,767	0,000000	9,769	0,290000	9,769	0,500000	9,766	29,300000			8,790	1,933000
8,820	6,771000	9,802	11,872000	9,800	11,900000	9,800	0,000000	9,802	0,300000	9,802	0,500000	9,799	29,300000			8,820	1,937000
8,850	6,546000	9,835	11,874000	9,833	11,900000	9,833	0,000000	9,835	0,300000	9,835	0,500000	9,832	29,300000			8,850	1,946000
8,880	6,335000	9,869	11,876000	9,867	11,900000	9,867	0,000000	9,869	0,320000	9,869	0,500000	9,866	29,200000			8,880	1,953000
8,910	6,141000	9,902	11,875000	9,900	11,900000	9,900	0,000000	9,902	0,310000	9,902	0,500000	9,899	29,200000			8,910	1,957000
8,940	5,961000	9,935	11,875000	9,933	11,900000	9,933	0,000000	9,935	0,310000	9,935	0,500000	9,932	29,200000			8,940	1,965000
8,970	5,790000	9,969	11,876000	9,967	11,900000	9,967	0,000000	9,969	0,310000	9,969	0,500000	9,966	29,200000			8,970	1,971000
9,000	5,633000	10,002	11,877000	10,000	11,900000	10,000	0,000000	10,002	0,300000	10,002	0,500000	9,999	29,200000			9,000	1,977000
9,030	5,479000	10,035	11,879000	10,033	11,900000	10,033	0,000000	10,035	0,310000	10,035	0,500000	10,032	29,200000			9,030	1,985000
9,060	5,338000	10,069	11,879000	10,067	11,900000	10,067	0,000000	10,069	0,310000	10,069	0,500000	10,065	29,200000			9,060	1,992000
9,090	5,194000	10,102	11,879000	10,100	11,900000	10,100	0,000000	10,102	0,320000	10,102	0,500000	10,099	29,200000			9,090	1,996000
9,120	5,067000	10,135	11,878000	10,133	11,900000	10,133	0,000000	10,135	0,300000	10,135	0,500000	10,132	29,200000			9,120	2,004000
9,150	4,932000	10,169	11,880000	10,167	11,900000	10,167	0,000000	10,169	0,310000	10,169	0,500000	10,165	29,200000			9,150	2,008000
9,180	4,813000	10,202	11,879000	10,200	11,900000	10,200	0,000000	10,202	0,300000	10,202	0,500000	10,199	29,200000			9,180	2,016000
9,210	4,688000	10,235	11,882000	10,233	11,900000	10,233	0,000000	10,235	0,310000	10,235	0,500000	10,232	29,200000			9,210	2,023000
9,240	4,570000	10,269	11,881000	10,267	11,900000	10,267	0,000000	10,269	0,300000	10,269	0,500000	10,265	29,200000			9,240	2,027000
9,270	4,460000	10,302	11,884000	10,300	11,900000	10,300	0,000000	10,302	0,320000	10,302	0,500000	10,299	29,200000			9,270	2,033000
9,300	4,351000	10,335	11,882000	10,333	11,900000	10,333	0,000000	10,335	0,290000	10,335	0,500000	10,332	29,200000			9,300	2,041000
9,330	4,251000	10,369	11,883000	10,367	11,900000	10,367	0,000000	10,369	0,310000	10,369	0,500000	10,365	29,200000			9,330	2,046000
9,360	4,147000	10,402	11,880000	10,400	11,900000	10,400	0,000000	10,402	0,300000	10,402	0,500000	10,399	29,200000			9,360	2,051000
9,390	4,054000	10,435	11,881000	10,433	11,900000	10,433	0,000000	10,435	0,300000	10,435	0,500000	10,432	29,200000			9,390	2,057000
9,420	3,959000	10,469	11,879000	10,467	11,900000	10,467	0,000000	10,469	0,300000	10,469	0,500000	10,465	29,200000			9,420	2,064000
9,450	3,874000	10,502	11,879000	10,500	11,900000	10,500	0,000000	10,502	0,310000	10,502	0,500000	10,499	29,200000			9,450	2,067000
9,480	3,790000	10,535	11,876000	10,533	11,900000	10,533	0,000000	10,535	0,300000	10,535	0,500000	10,532	29,200000			9,480	2,073000
9,510	3,707000	10,569	11,877000	10,567	11,900000	10,567	0,000000	10,569	0,320000	10,569	0,500000	10,565	29,200000			9,510	2,079000
9,540	3,628000	10,602	11,877000	10,600	11,900000	10,600	0,000000	10,602	0,300000	10,602	0,500000	10,599	29,200000			9,540	2,085000
9,570	3,548000	10,635	11,879000	10,633	11,900000	10,633	0,000000	10,635	0,310000	10,635	0,500000	10,632	29,200000			9,570	2,090000
9,600	3,476000	10,669	11,881000	10,667	11,900000	10,667	0,000000	10,669	0,310000	10,669	0,500000	10,665	29,200000			9,600	2,095000
9,630	3,401000	10,702	11,884000	10,700	11,900000	10,700	0,000000	10,702	0,300000	10,702	0,500000	10,699	29,200000			9,630	2,100000
9,660	3,336000	10,736	11,887000	10,733	11,900000	10,733	0,000000	10,736	0,300000	10,736	0,500000	10,732	29,200000			9,660	2,106000
9,690	3,265000	10,769	11,886000	10,767	11,900000	10,767	0,000000	10,769	0,300000	10,769	0,500000	10,765	29,200000			9,690	2,112000
9,720	3,200000	10,802	11,887000	10,800	11,900000	10,800	0,000000	10,802	0,310000	10,802	0,500000	10,799	29,200000			9,720	2,117000
9,750	3,139000	10,836	11,885000	10,833	11,900000	10,833	0,000000	10,836	0,300000	10,836	0,500000	10,832	29,200000			9,750	2,120000
9,780	3,078000	10,869	11,886000	10,867	11,900000	10,867	0,000000	10,869	0,320000	10,869	0,500000	10,865	29,200000			9,780	2,125000
9,810	3,021000	10,902	11,885000	10,900	11,900000	10,900	0,000000	10,902	0,300000	10,902	0,500000	10,899	29,200000			9,810	2,130000
9,840	2,967000	10,936	11,888000	10,933	11,900000	10,933	0,000000	10,936	0,310000	10,936	0,500000	10,932	29,200000			9,840	2,136000
9,870	2,915000	10,969	11,888000	10,967	11,900000	10,967	0,000000	10,969	0,300000	10,969	0,500000	10,965	29,200000			9,870	2,141000
9,900	2,867000	11,002	11,890000	11,000	11,900000	11,000	0,000000	11,002	0,320000	11,002	0,500000	10,999	29,200000			9,900	2,146000
9,930	2,819000	11,036	11,887000	11,033	11,900000	11,033	0,000000	11,036	0,290000	11,036	0,500000	11,032	29,200000			9,930	2,151000
9,960	2,777000	11,069	11,888000	11,067	11,900000	11,067	0,000000	11,069	0,310000	11,069	0,500000	11,065	29,200000			9,960	2,155000
9,990	2,734000	11,102	11,887000	11,100	11,900000	11,100	0,000000	11,102	0,290000	11,102	0,500000	11,099	29,200000			9,990	2,160000
10,020	2,697000	11,136	11,888000	11,133	11,900000	11,133	0,000000	11,136	0,310000	11,136	0,500000	11,132	29,200000			10,020	2,164000
10,050	2,659000	11,169	11,885000	11,167	11,900000	11,167	0,000000	11,169	0,290000	11,169	0,500000	11,165	29,200000			10,050	2,169000
10,080	2,627000	11,202	11,885000	11,200	11,900000	11,200	0,000000	11,202	0,300000	11,202	0,500000	11,199	29,200000			10,080	2,173000
10,110	2,594000	11,236	11,885000	11,233	11,900000	11,233	0,000000	11,236	0,300000	11,236	0,500000	11,232	29,200000			10,110	2,178000
10,140	2,564000	11,269	11,888000	11,267	11,900000	11,267	0,000000	11,269	0,300000	11,269	0,500000	11,265	29,200000			10,140	2,181000
10,170	2,541000	11,302	11,889000	11,300	11,900000	11,300	0,000000	11,302	0,310000	11,302	0,500000	11,299	29,200000			10,170	2,186000
10,200	2,517000	11,336	11,891000	11,333	11,900000	11,333	0,000000	11,336	0,300000	11,336	0,500000	11,332	29,200000			10,200	2,190000
10,230	2,498000	11,369	11,892000	11,367	11,900000	11,367	0,000000	11,369	0,310000	11,369	0,500000	11,365	29,200000			10,230	2,194000
10,260	2,476000	11,402	11,894000	11,400	11,900000	11,400	0,000000	11,402	0,310000	11,402	0,500000	11,399	29,200000			10,260	2,198000
10,290	2,459000	11,436	11,896000	11,433	11,900000	11,433	0,000000	11,436	0,310000	11,436	0,500000	11,432	29,200000			10,290	2,201000
10,320	2,443000	11,469	11,895000	11,467	11,900000	11,467	0,000000	11,469	0,300000	11,469	0,500000	11,465	29,200000			10,320	2,205000
10,350	2,431000	11,502	11,896000	11,500	11,900000	11,500	0,000000	11,502	0,300000	11,502	0,500000	11,499	29,200000			10,350	2,209000
10,380	2,418000	11,536	11,896000	11,533	11,900000	11,533	0,000000	11,536	0,290000	11,536	0,500000	11,532	29,200000			10,380	2,212000
10,410	2,406000	11,569	11,899000	11,567	11,900000	11,567	0,000000	11,569	0,320000	11,569	0,500000	11,565	29,200000			10,410	2,216000
10,440	2,394000	11,602	11,899000	11,600	11,900000	11,600	0,000000	11,602	0,300000	11,602	0,500000	11,599	29,200000			10,440	2,220000
10,470	2,384000	11,636	11,901000	11,633	11,900000	11,633	0,000000	11,636	0,310000	11,636	0,500000	11,632	29,200000			10,470	2,224000
10,500	2,379000	11,669	11,900000	11,667	11,900000	11,667	0,000000	11,669	0,290000	11,669	0,500000	11,665	29,200000			10,500	2,227000
10,530	2,374000	11,702	11,901000	11,700	11,900000	11,700	0,000000	11,702	0,300000	11,702	0,500000	11,699	29,200000			10,530	2,230000
10,560	2,367000	11,736	11,899000	11,733	11,900000	11,733	0,000000	11,736	0,300000	11,736	0,500000	11,732	29,200000			10,560	2,233000
10,590	2,358000	11,769	11,901000	11,767	11,900000	11,767	0,000000	11,769	0,300000	11,769	0,500000	11,765	29,200000			10,590	2,237000
10,620	2,349000	11,802	11,899000	11,800	11,900000	11,800	0,000000	11,802	0,290000	11,802	0,500000	11,799	29,200000			10,620	2,241000
10,650	2,344000	11,836	11,898000	11,833	11,900000	11,833	0,000000	11,836	0,300000	11,836	0,500000	11,832	29,200000			10,650	2,244000
10,680	2,341000	11,869	11,897000	11,867	11,900000	11,867	0,000000	11,869	0,300000	11,869	0,500000	11,865	29,200000			10,680	2,246000
10,710	2,337000	11,902	11,897000	11,900	11,900000	11,900	0,000000	11,902	0,310000	11,902	0,500000	11,899	29,200000			10,710	2,251000
10,740	2,333000	11,936	11,898000	11,933	11,900000	11,933	0,000000	11,936	0,300000	11,936	0,500000	11,932	29,200000			10,740	2,254000
10,770	2,328000	11,969	11,899000	11,967	11,900000	11,967	0,000000	11,969	0,310000	11,969	0,500000	11,965	29,200000			10,770	2,256000
10,800	2,326000	12,002	11,900000	12,000	11,900000	12,000	0,000000	12,002	0,300000	12,002	0,500000	11,999	29,200000			10,800	2,260000
10,830	2,326000	12,036	11,899000	12,033	11,900000	12,033	0,000000	12,036	0,310000	12,036	0,500000	12,032	29,200000			10,830	2,262000
10,860	2,328000	12,069	11,898000	12,067	11,900000	12,067	0,000000	12,069	0,310000	12,069	0,500000	12,065	29,200000			10,860	2,265000
10,890	2,336000	12,102	11,896000	12,100	11,900000	12,100	0,000000	12,102	0,300000	12,102	0,500000	12,099	29,200000			10,890	2,268000
10,920	2,342000	12,136	11,898000	12,133	11,900000	12,133	0,000000	12,136	0,310000	12,136	0,500000	12,132	29,200000			10,920	2,271000
10,950	2,354000	12,169	11,898000	12,167	11,900000	12,167	0,000000	12,169	0,300000	12,169	0,500000	12,165	29,200000			10,950	2,273000
10,980	2,371000	12,202	11,900000	12,200	11,900000	12,200	0,000000	12,202	0,310000	12,202	0,500000	12,199	29,200000			10,980	2,275000
11,010	2,393000	12,236	11,898000	12,233	11,900000	12,233	0,000000	12,236	0,300000	12,236	0,500000	12,232	29,200000			11,010	2,279000
11,040	2,420000	12,269	11,899000	12,267	11,900000	12,267	0,000000	12,269	0,310000	12,269	0,500000	12,265	29,200000			11,040	2,281000
11,070	2,448000	12,302	11,898000	12,300	11,900000	12,300	0,000000	12,302	0,300000	12,302	0,500000	12,299	29,200000			11,070	2,283000
11,100	2,482000	12,336	11,898000	12,333	11,900000	12,333	0,000000	12,336	0,320000	12,336	0,500000	12,332	29,200000			11,100	2,286000
11,130	2,517000	12,369	11,898000	12,367	11,900000	12,367	0,000000	12,369	0,290000	12,369	0,500000	12,365	29,200000			11,130	2,288000
11,160	2,560000	12,403	11,900000	12,400	11,900000	12,400	0,000000	12,403	0,310000	12,403	0,500000	12,399	29,200000			11,160	2,291000
11,190	2,609000	12,436	11,899000	12,433	11,900000	12,433	0,000000	12,436	0,300000	12,436	0,500000	12,432	29,200000			11,190	2,293000
11,220	2,662000	12,469	11,901000	12,467	11,900000	12,467	0,000000	12,469	0,300000	12,469	0,500000	12,465	29,200000			11,220	2,294000
11,250	2,725000	12,503	11,901000	12,500	11,900000	12,500	0,000000	12,503	0,290000	12,503	0,500000	12,499	29,200000			11,250	2,298000
11,280	2,791000	12,536	11,902000	12,533	11,900000	12,533	0,000000	12,536	0,310000	12,536	0,500000	12,532	29,200000			11,280	2,299000
11,310	2,863000	12,569	11,902000	12,567	11,900000	12,567	0,000000	12,569	0,300000	12,569	0,500000	12,565	29,200000			11,310	2,302000
11,340	2,945000	12,603	11,902000	12,600	11,900000	12,600	0,000000	12,603	0,300000	12,603	0,500000	12,599	29,200000			11,340	2,304000
11,370	3,028000	12,636	11,902000	12,633	11,900000	12,633	0,000000	12,636	0,300000	12,636	0,500000	12,632	29,200000			11,370	2,305000
11,400	3,126000	12,669	11,902000	12,667	11,900000	12,667	0,000000	12,669	0,300000	12,669	0,500000	12,665	29,200000			11,400	2,307000
11,430	3,229000	12,703	11,902000	12,700	11,900000	12,700	0,000000	12,703	0,300000	12,703	0,500000	12,699	29,200000			11,430	2,309000
11,460	3,344000	12,736	11,901000	12,733	11,900000	12,733	0,000000	12,736	0,300000	12,736	0,500000	12,732	29,300000			11,460	2,311000
11,490	3,466000	12,769	11,902000	12,767	11,900000	12,767	0,000000	12,769	0,300000	12,769	0,500000	12,765	29,300000			11,490	2,313000
11,520	3,606000	12,803	11,901000	12,800	11,900000	12,800	0,000000	12,803	0,300000	12,803	0,500000	12,799	29,300000			11,520	2,315000
11,550	3,766000	12,836	11,901000	12,833	11,900000	12,833	0,000000	12,836	0,310000	12,836	0,500000	12,832	29,300000			11,550	2,317000
11,580	3,944000	12,869	11,898000	12,867	11,900000	12,867	0,000000	12,869	0,290000	12,869	0,500000	12,865	29,300000			11,580	2,317000
11,610	4,153000	12,903	11,899000	12,900	11,900000	12,900	0,000000	12,903	0,310000	12,903	0,500000	12,899	29,300000			11,610	2,320000
11,640	4,379000	12,936	11,898000	12,933	11,900000	12,933	0,000000	12,936	0,300000	12,936	0,500000	12,932	29,300000			11,640	2,321000
11,670	4,652000	12,969	11,900000	12,967	11,900000	12,967	0,000000	12,969	0,320000	12,969	0,500000	12,965	29,300000			11,670	2,323000
11,700	4,947000	13,003	11,898000	13,000	11,900000	13,000	0,000000	13,003	0,290000	13,003	0,500000	12,998	29,300000			11,700	2,325000
11,730	5,286000	13,036	11,900000	13,033	11,900000	13,033	0,000000	13,036	0,300000	13,036	0,500000	13,032	29,300000			11,730	2,326000
11,760	5,649000	13,069	11,901000	13,067	11,900000	13,067	0,000000	13,069	0,280000	13,069	0,500000	13,065	29,300000			11,760	2,327000
11,790	6,057000	13,103	11,904000	13,100	11,900000	13,100	0,000000	13,103	0,310000	13,103	0,500000	13,098	29,300000			11,790	2,329000
11,820	6,502000	13,136	11,903000	13,133	11,900000	13,133	0,000000	13,136	0,300000	13,136	0,500000	13,132	29,300000			11,820	2,330000
11,850	6,940000	13,169	11,904000	13,167	11,900000	13,167	0,000000	13,169	0,300000	13,169	0,500000	13,165	29,300000			11,850	2,331000
11,880	7,417000	13,203	11,901000	13,200	11,900000	13,200	0,000000	13,203	0,290000	13,203	0,500000	13,198	29,300000			11,880	2,332000
11,910	7,869000	13,236	11,900000	13,233	11,900000	13,233	0,000000	13,236	0,300000	13,236	0,500000	13,232	29,300000			11,910	2,333000
11,940	8,320000	13,269	11,899000	13,267	11,900000	13,267	0,000000	13,269	0,300000	13,269	0,500000	13,265	29,300000			11,940	2,334000
11,970	8,750000	13,303	11,899000	13,300	11,900000	13,300	0,000000	13,303	0,300000	13,303	0,500000	13,298	29,300000			11,970	2,335000
12,000	9,131000	13,336	11,899000	13,333	11,900000	13,333	0,000000	13,336	0,300000	13,336	0,500000	13,332	29,300000			12,000	2,336000
12,030	9,486000	13,369	11,898000	13,367	11,900000	13,367	0,000000	13,369	0,300000	13,369	0,500000	13,365	29,300000			12,030	2,337000
12,060	9,770000	13,403	11,897000	13,400	11,900000	13,400	0,000000	13,403	0,310000	13,403	0,500000	13,398	29,300000			12,060	2,338000
12,090	10,016000	13,436	11,895000	13,433	11,900000	13,433	0,000000	13,436	0,300000	13,436	0,500000	13,432	29,300000			12,090	2,339000
12,120	10,184000	13,469	11,898000	13,467	11,900000	13,467	0,000000	13,469	0,320000	13,469	0,500000	13,465	29,300000			12,120	2,340000
12,150	10,290000	13,503	11,897000	13,500	11,900000	13,500	0,000000	13,503	0,300000	13,503	0,500000	13,498	29,300000			12,150	2,341000
12,180	10,338000	13,536	11,897000	13,533	11,900000	13,533	0,000000	13,536	0,300000	13,536	0,500000	13,532	29,300000			12,180	2,341000
12,210	10,314000	13,569	11,893000	13,567	11,900000	13,567	0,000000	13,569	0,300000	13,569	0,500000	13,565	29,300000			12,210	2,342000
12,240	10,261000	13,603	11,892000	13,600	11,900000	13,600	0,000000	13,603	0,310000	13,603	0,500000	13,598	29,300000			12,240	2,342000
12,270	10,143000	13,636	11,889000	13,633	11,900000	13,633	0,000000	13,636	0,280000	13,636	0,500000	13,632	29,300000			12,270	2,343000
12,300	10,021000	13,669	11,890000	13,667	11,900000	13,667	0,000000	13,669	0,310000	13,669	0,500000	13,665	29,300000			12,300	2,344000
12,330	9,853000	13,703	11,889000	13,700	11,900000	13,700	0,000000	13,703	0,290000	13,703	0,500000	13,698	29,300000			12,330	2,344000
12,360	9,693000	13,736	11,892000	13,733	11,900000	13,733	0,000000	13,736	0,310000	13,736	0,500000	13,732	29,300000			12,360	2,345000
12,390	9,532000	13,769	11,893000	13,767	11,900000	13,767	0,000000	13,769	0,290000	13,769	0,500000	13,765	29,300000			12,390	2,345000
12,420	9,392000	13,803	11,895000	13,800	11,900000	13,800	0,000000	13,803	0,300000	13,803	0,500000	13,798	29,300000			12,420	2,346000
12,450	9,295000	13,836	11,894000	13,833	11,900000	13,833	0,000000	13,836	0,300000	13,836	0,500000	13,832	29,300000			12,450	2,346000
12,480	9,244000	13,869	11,894000	13,867	11,900000	13,867	0,000000	13,869	0,300000	13,869	0,500000	13,865	29,300000			12,480	2,346000
12,510	9,270000	13,903	11,891000	13,900	11,900000	13,900	0,000000	13,903	0,290000	13,903	0,500000	13,898	29,300000			12,510	2,346000
12,540	9,361000	13,936	11,889000	13,933	11,900000	13,933	0,000000	13,936	0,300000	13,936	0,500000	13,932	29,300000			12,540	2,347000
12,570	9,544000	13,970	11,886000	13,967	11,900000	13,967	0,000000	13,970	0,300000	13,970	0,500000	13,965	29,300000			12,570	2,347000
12,600	9,827000	14,003	11,884000	14,000	11,900000	14,000	0,000000	14,003	0,290000	14,003	0,500000	13,998	29,300000			12,600	2,347000
12,630	10,194000	14,036	11,882000	14,033	11,900000	14,033	0,000000	14,036	0,300000	14,036	0,500000	14,032	29,300000			12,630	2,347000
12,660	10,679000	14,070	11,882000	14,067	11,900000	14,067	0,000000	14,070	0,300000	14,070	0,500000	14,065	29,300000			12,660	2,347000
12,690	11,235000	14,103	11,881000	14,100	11,900000	14,100	0,000000	14,103	0,300000	14,103	0,500000	14,098	29,300000			12,690	2,347000
12,720	11,919000	14,136	11,879000	14,133	11,900000	14,133	0,000000	14,136	0,300000	14,136	0,500000	14,132	29,300000			12,720	2,347000
12,750	12,608000	14,170	11,879000	14,167	11,900000	14,167	0,000000	14,170	0,310000	14,170	0,500000	14,165	29,300000			12,750	2,347000
12,780	13,388000	14,203	11,878000	14,200	11,900000	14,200	0,000000	14,203	0,300000	14,203	0,500000	14,198	29,300000			12,780	2,347000
12,810	14,161000	14,236	11,878000	14,233	11,900000	14,233	0,000000	14,236	0,310000	14,236	0,500000	14,232	29,300000			12,810	2,347000
12,840	14,926000	14,270	11,876000	14,267	11,900000	14,267	0,000000	14,270	0,280000	14,270	0,500000	14,265	29,300000			12,840	2,346000
12,870	15,711000	14,303	11,875000	14,300	11,900000	14,300	0,000000	14,303	0,310000	14,303	0,500000	14,298	29,300000			12,870	2,346000
12,900	16,386000	14,336	11,872000	14,333	11,900000	14,333	0,000000	14,336	0,290000	14,336	0,500000	14,332	29,300000			12,900	2,346000
12,930	17,025000	14,370	11,873000	14,367	11,900000	14,367	0,000000	14,370	0,310000	14,370	0,500000	14,365	29,300000			12,930	2,345000
12,960	17,525000	14,403	11,872000	14,400	11,900000	14,400	0,000000	14,403	0,290000	14,403	0,500000	14,398	29,300000			12,960	2,345000
12,990	17,910000	14,436	11,876000	14,433	11,900000	14,433	0,000000	14,436	0,310000	14,436	0,500000	14,432	29,300000			12,990	2,344000
13,020	18,180000	14,470	11,875000	14,467	11,900000	14,467	0,000000	14,470	0,300000	14,470	0,500000	14,465	29,300000			13,020	2,344000
13,050	18,279000	14,503	11,876000	14,500	11,900000	14,500	0,000000	14,503	0,300000	14,503	0,500000	14,498	29,300000			13,050	2,344000
13,080	18,281000	14,536	11,874000	14,533	11,900000	14,533	0,000000	14,536	0,290000	14,536	0,500000	14,532	29,300000			13,080	2,343000
13,110	18,098000	14,570	11,876000	14,567	11,900000	14,567	0,000000	14,570	0,300000	14,570	0,500000	14,565	29,300000			13,110	2,343000
13,140	17,821000	14,603	11,877000	14,600	11,900000	14,600	0,000000	14,603	0,290000	14,603	0,500000	14,598	29,300000			13,140	2,342000
13,170	17,405000	14,636	11,880000	14,633	11,900000	14,633	0,000000	14,636	0,300000	14,636	0,500000	14,632	29,300000			13,170	2,341000
13,200	16,907000	14,670	11,881000	14,667	11,900000	14,667	0,000000	14,670	0,290000	14,670	0,500000	14,665	29,300000			13,200	2,341000
13,230	16,342000	14,703	11,883000	14,700	11,900000	14,700	0,000000	14,703	0,300000	14,703	0,500000	14,698	29,300000			13,230	2,340000
13,260	15,719000	14,736	11,885000	14,733	11,900000	14,733	0,000000	14,736	0,300000	14,736	0,500000	14,732	29,300000			13,260	2,339000
13,290	15,085000	14,770	11,885000	14,767	11,900000	14,767	0,000000	14,770	0,300000	14,770	0,500000	14,765	29,300000			13,290	2,338000
13,320	14,456000	14,803	11,886000	14,800	11,900000	14,800	0,000000	14,803	0,310000	14,803	0,500000	14,798	29,300000			13,320	2,337000
13,350	13,874000	14,836	11,885000	14,833	11,900000	14,833	0,000000	14,836	0,290000	14,836	0,500000	14,832	29,300000			13,350	2,337000
13,380	13,374000	14,870	11,885000	14,867	11,900000	14,867	0,000000	14,870	0,320000	14,870	0,500000	14,865	29,300000			13,380	2,336000
13,410	12,995000	14,903	11,884000	14,900	11,900000	14,900	0,000000	14,903	0,290000	14,903	0,500000	14,898	29,300000			13,410	2,335000
13,440	12,787000	14,936	11,887000	14,933	11,900000	14,933	0,000000	14,936	0,310000	14,936	0,500000	14,932	29,300000			13,440	2,334000
13,470	12,800000	14,970	11,886000	14,967	11,900000	14,967	0,000000	14,970	0,290000	14,970	0,500000	14,965	29,300000			13,470	2,333000
13,500	13,093000	15,003	11,888000	15,000	11,900000	15,000	0,000000	15,003	0,310000	15,003	0,500000	14,998	29,300000			13,500	2,332000
13,530	13,788000	15,036	11,886000	15,033	11,900000	15,033	0,000000	15,036	0,300000	15,036	0,500000	15,032	29,300000			13,530	2,331000
13,560	14,947000	15,070	11,888000	15,067	11,900000	15,067	0,000000	15,070	0,300000	15,070	0,500000	15,065	29,300000			13,560	2,330000
13,590	16,679000	15,103	11,887000	15,100	11,900000	15,100	0,000000	15,103	0,290000	15,103	0,500000	15,098	29,300000			13,590	2,329000
13,620	19,127000	15,136	11,891000	15,133	11,900000	15,133	0,000000	15,136	0,310000	15,136	0,500000	15,132	29,300000			13,620	2,327000
13,650	22,427000	15,170	11,890000	15,167	11,900000	15,167	0,000000	15,170	0,290000	15,170	0,500000	15,165	29,300000			13,650	2,327000
13,680	26,678000	15,203	11,890000	15,200	11,900000	15,200	0,000000	15,203	0,290000	15,203	0,500000	15,198	29,300000			13,680	2,326000
13,710	31,980000	15,236	11,887000	15,233	11,900000	15,233	0,000000	15,236	0,290000	15,236	0,500000	15,232	29,300000			13,710	2,324000
13,740	38,726000	15,270	11,888000	15,267	11,900000	15,267	0,000000	15,270	0,300000	15,270	0,500000	15,265	29,300000			13,740	2,323000
13,770	46,562000	15,303	11,888000	15,300	11,900000	15,300	0,000000	15,303	0,290000	15,303	0,500000	15,298	29,300000			13,770	2,322000
13,800	56,187000	15,336	11,889000	15,333	11,900000	15,333	0,000000	15,336	0,300000	15,336	0,500000	15,332	29,300000			13,800	2,321000
13,830	66,646000	15,370	11,889000	15,367	11,900000	15,367	0,000000	15,370	0,300000	15,370	0,500000	15,365	29,300000			13,830	2,319000
13,860	79,263000	15,403	11,888000	15,400	11,900000	15,400	0,000000	15,403	0,300000	15,403	0,500000	15,398	29,300000			13,860	2,317000
13,890	92,063000	15,436	11,886000	15,433	11,900000	15,433	0,000000	15,436	0,300000	15,436	0,500000	15,432	29,300000			13,890	2,316000
13,920	107,066000	15,470	11,884000	15,467	11,900000	15,467	0,000000	15,470	0,300000	15,470	0,500000	15,465	29,300000			13,920	2,314000
13,950	121,788000	15,503	11,884000	15,500	11,900000	15,500	0,000000	15,503	0,300000	15,503	0,500000	15,498	29,300000			13,950	2,314000
13,980	136,783000	15,536	11,884000	15,533	11,900000	15,533	0,000000	15,536	0,300000	15,536	0,500000	15,532	29,300000			13,980	2,312000
14,010	151,586000	15,570	11,884000	15,567	11,900000	15,567	0,000000	15,570	0,310000	15,570	0,500000	15,565	29,300000			14,010	2,311000
14,040	165,701000	15,603	11,882000	15,600	11,900000	15,600	0,000000	15,603	0,290000	15,603	0,500000	15,598	29,300000			14,040	2,309000
14,070	179,138000	15,637	11,884000	15,633	11,900000	15,633	0,000000	15,637	0,310000	15,637	0,500000	15,632	29,300000			14,070	2,307000
14,100	189,508000	15,670	11,883000	15,667	11,900000	15,667	0,000000	15,670	0,280000	15,670	0,500000	15,665	29,300000			14,100	2,306000
14,130	198,933000	15,703	11,884000	15,700	11,900000	15,700	0,000000	15,703	0,300000	15,703	0,500000	15,698	29,300000			14,130	2,305000
14,160	204,487000	15,737	11,881000	15,733	11,900000	15,733	0,000000	15,737	0,290000	15,737	0,500000	15,732	29,300000			14,160	2,303000
14,190	208,073000	15,770	11,882000	15,767	11,900000	15,767	0,000000	15,770	0,300000	15,770	0,500000	15,765	29,300000			14,190	2,301000
14,220	208,161000	15,803	11,878000	15,800	11,900000	15,800	0,000000	15,803	0,290000	15,803	0,500000	15,798	29,300000			14,220	2,298000
14,250	205,452000	15,837	11,877000	15,833	11,900000	15,833	0,000000	15,837	0,310000	15,837	0,500000	15,831	29,300000			14,250	2,298000
14,280	200,328000	15,870	11,875000	15,867	11,900000	15,867	0,000000	15,870	0,290000	15,870	0,500000	15,865	29,300000			14,280	2,295000
14,310	192,335000	15,903	11,877000	15,900	11,900000	15,900	0,000000	15,903	0,300000	15,903	0,500000	15,898	29,300000			14,310	2,293000
14,340	182,847000	15,937	11,877000	15,933	11,900000	15,933	0,000000	15,937	0,290000	15,937	0,500000	15,931	29,300000			14,340	2,292000
14,370	171,349000	15,970	11,879000	15,967	11,900000	15,967	0,000000	15,970	0,300000	15,970	0,500000	15,965	29,300000			14,370	2,290000
14,400	159,132000	16,003	11,881000	16,000	11,900000	16,000	0,000000	16,003	0,290000	16,003	0,500000	15,998	29,300000			14,400	2,288000
14,430	146,091000	16,037	11,883000	16,033	11,900000	16,033	0,000000	16,037	0,300000	16,037	0,500000	16,031	29,300000			14,430	2,286000
14,460	132,605000	16,070	11,882000	16,067	11,900000	16,067	0,000000	16,070	0,310000	16,070	0,500000	16,065	29,300000			14,460	2,285000
14,490	120,000000	16,103	11,882000	16,100	11,900000	16,100	0,000000	16,103	0,300000	16,103	0,500000	16,098	29,300000			14,490	2,282000
14,520	107,505000	16,137	11,882000	16,133	11,900000	16,133	0,000000	16,137	0,300000	16,137	0,500000	16,131	29,300000			14,520	2,281000
14,550	95,647000	16,170	11,882000	16,167	11,900000	16,167	0,000000	16,170	0,300000	16,170	0,500000	16,165	29,300000			14,550	2,279000
14,580	84,687000	16,203	11,883000	16,200	11,900000	16,200	0,000000	16,203	0,300000	16,203	0,500000	16,198	29,300000			14,580	2,277000
14,610	74,576000	16,237	11,885000	16,233	11,900000	16,233	0,000000	16,237	0,300000	16,237	0,500000	16,231	29,300000			14,610	2,274000
14,640	65,446000	16,270	11,887000	16,267	11,900000	16,267	0,000000	16,270	0,300000	16,270	0,500000	16,265	29,300000			14,640	2,273000
14,670	57,322000	16,303	11,887000	16,300	11,900000	16,300	0,000000	16,303	0,290000	16,303	0,500000	16,298	29,300000			14,670	2,271000
14,700	49,968000	16,337	11,892000	16,333	11,900000	16,333	0,000000	16,337	0,310000	16,337	0,500000	16,331	29,300000			14,700	2,269000
14,730	43,698000	16,370	11,891000	16,367	11,900000	16,367	0,000000	16,370	0,290000	16,370	0,500000	16,365	29,300000			14,730	2,266000
14,760	37,996000	16,403	11,893000	16,400	11,900000	16,400	0,000000	16,403	0,320000	16,403	0,500000	16,398	29,300000			14,760	2,264000
14,790	33,308000	16,437	11,892000	16,433	11,900000	16,433	0,000000	16,437	0,280000	16,437	0,500000	16,431	29,300000			14,790	2,262000
14,820	29,122000	16,470	11,895000	16,467	11,900000	16,467	0,000000	16,470	0,300000	16,470	0,500000	16,465	29,300000			14,820	2,259000
14,850	25,664000	16,503	11,896000	16,500	11,900000	16,500	0,000000	16,503	0,290000	16,503	0,500000	16,498	29,300000			14,850	2,257000
14,880	22,751000	16,537	11,898000	16,533	11,900000	16,533	0,000000	16,537	0,300000	16,537	0,500000	16,531	29,300000			14,880	2,256000
14,910	20,280000	16,570	11,898000	16,567	11,900000	16,567	0,000000	16,570	0,290000	16,570	0,500000	16,565	29,300000			14,910	2,252000
14,940	18,358000	16,603	11,899000	16,600	11,900000	16,600	0,000000	16,603	0,290000	16,603	0,500000	16,598	29,300000			14,940	2,251000
14,970	16,724000	16,637	11,897000	16,633	11,900000	16,633	0,000000	16,637	0,290000	16,637	0,500000	16,631	29,300000			14,970	2,249000
15,000	15,544000	16,670	11,897000	16,667	11,900000	16,667	0,000000	16,670	0,300000	16,670	0,500000	16,665	29,300000			15,000	2,246000
15,030	14,605000	16,703	11,897000	16,700	11,900000	16,700	0,000000	16,703	0,300000	16,703	0,500000	16,698	29,300000			15,030	2,243000
15,060	13,995000	16,737	11,897000	16,733	11,900000	16,733	0,000000	16,737	0,300000	16,737	0,500000	16,731	29,300000			15,060	2,242000
15,090	13,630000	16,770	11,897000	16,767	11,900000	16,767	0,000000	16,770	0,300000	16,770	0,500000	16,765	29,300000			15,090	2,239000
15,120	13,490000	16,803	11,896000	16,800	11,900000	16,800	0,000000	16,803	0,300000	16,803	0,500000	16,798	29,300000			15,120	2,237000
15,150	13,609000	16,837	11,896000	16,833	11,900000	16,833	0,000000	16,837	0,300000	16,837	0,500000	16,831	29,300000			15,150	2,235000
15,180	13,922000	16,870	11,897000	16,867	11,900000	16,867	0,000000	16,870	0,290000	16,870	0,500000	16,865	29,300000			15,180	2,231000
15,210	14,541000	16,903	11,899000	16,900	11,900000	16,900	0,000000	16,903	0,300000	16,903	0,500000	16,898	29,300000			15,210	2,230000
15,240	15,387000	16,937	11,898000	16,933	11,900000	16,933	0,000000	16,937	0,300000	16,937	0,500000	16,931	29,300000			15,240	2,227000
15,270	16,631000	16,970	11,899000	16,967	11,900000	16,967	0,000000	16,970	0,310000	16,970	0,500000	16,965	29,300000			15,270	2,224000
15,300	18,191000	17,003	11,897000	17,000	11,900000	17,000	0,000000	17,003	0,280000	17,003	0,500000	16,998	29,300000			15,300	2,221000
15,330	20,364000	17,037	11,899000	17,033	11,900000	17,033	0,000000	17,037	0,310000	17,037	0,500000	17,031	29,300000			15,330	2,219000
15,360	23,098000	17,070	11,898000	17,067	11,900000	17,067	0,000000	17,070	0,280000	17,070	0,500000	17,065	29,300000			15,360	2,217000
15,390	26,534000	17,103	11,898000	17,100	11,900000	17,100	0,000000	17,103	0,310000	17,103	0,500000	17,098	29,300000			15,390	2,214000
15,420	31,087000	17,137	11,896000	17,133	11,900000	17,133	0,000000	17,137	0,290000	17,137	0,500000	17,131	29,300000			15,420	2,210000
15,450	36,558000	17,170	11,897000	17,167	11,900000	17,167	0,000000	17,170	0,300000	17,170	0,500000	17,165	29,300000			15,450	2,210000
15,480	43,733000	17,203	11,896000	17,200	11,900000	17,200	0,000000	17,203	0,300000	17,203	0,500000	17,198	29,300000			15,480	2,206000
15,510	52,016000	17,237	11,897000	17,233	11,900000	17,233	0,000000	17,237	0,300000	17,237	0,500000	17,231	29,300000			15,510	2,203000
15,540	62,792000	17,270	11,896000	17,267	11,900000	17,267	0,000000	17,270	0,290000	17,270	0,500000	17,265	29,300000			15,540	2,200000
15,570	74,655000	17,304	11,897000	17,300	11,900000	17,300	0,000000	17,304	0,300000	17,304	0,500000	17,298	29,300000			15,570	2,197000
15,600	89,701000	17,337	11,894000	17,333	11,900000	17,333	0,000000	17,337	0,300000	17,337	0,500000	17,331	29,300000			15,600	2,195000
15,630	105,554000	17,370	11,893000	17,367	11,900000	17,367	0,000000	17,370	0,300000	17,370	0,500000	17,365	29,300000			15,630	2,192000
15,660	124,098000	17,404	11,892000	17,400	11,900000	17,400	0,000000	17,404	0,300000	17,404	0,500000	17,398	29,300000			15,660	2,190000
15,690	144,122000	17,437	11,892000	17,433	11,900000	17,433	0,000000	17,437	0,300000	17,437	0,500000	17,431	29,300000			15,690	2,187000
15,720	165,304000	17,470	11,893000	17,467	11,900000	17,467	0,000000	17,470	0,310000	17,470	0,500000	17,465	29,300000			15,720	2,183000
15,750	188,453000	17,504	11,893000	17,500	11,900000	17,500	0,000000	17,504	0,290000	17,504	0,500000	17,498	29,300000			15,750	2,181000
15,780	209,450000	17,537	11,893000	17,533	11,900000	17,533	0,000000	17,537	0,300000	17,537	0,500000	17,531	29,300000			15,780	2,177000
15,810	232,094000	17,570	11,891000	17,567	11,900000	17,567	0,000000	17,570	0,290000	17,570	0,500000	17,565	29,300000			15,810	2,176000
15,840	251,055000	17,604	11,892000	17,600	11,900000	17,600	0,000000	17,604	0,300000	17,604	0,500000	17,598	29,300000			15,840	2,173000
15,870	269,572000	17,637	11,891000	17,633	11,900000	17,633	0,000000	17,637	0,290000	17,637	0,500000	17,631	29,300000			15,870	2,170000
15,900	283,920000	17,670	11,892000	17,667	11,900000	17,667	0,000000	17,670	0,300000	17,670	0,500000	17,665	29,300000			15,900	2,167000
15,930	294,882000	17,704	11,890000	17,700	11,900000	17,700	0,000000	17,704	0,280000	17,704	0,500000	17,698	29,300000			15,930	2,163000
15,960	302,439000	17,737	11,891000	17,733	11,900000	17,733	0,000000	17,737	0,300000	17,737	0,500000	17,731	29,300000			15,960	2,160000
15,990	304,513000	17,770	11,891000	17,767	11,900000	17,767	0,000000	17,770	0,270000	17,770	0,500000	17,765	29,300000			15,990	2,157000
16,020	303,065000	17,804	11,894000	17,800	11,900000	17,800	0,000000	17,804	0,300000	17,804	0,500000	17,798	29,300000			16,020	2,154000
16,050	296,438000	17,837	11,892000	17,833	11,900000	17,833	0,000000	17,837	0,290000	17,837	0,500000	17,831	29,300000			16,050	2,152000
16,080	286,475000	17,870	11,894000	17,867	11,900000	17,867	0,000000	17,870	0,300000	17,870	0,500000	17,865	29,300000			16,080	2,148000
16,110	272,890000	17,904	11,893000	17,900	11,900000	17,900	0,000000	17,904	0,280000	17,904	0,500000	17,898	29,300000			16,110	2,145000
16,140	256,760000	17,937	11,894000	17,933	11,900000	17,933	0,000000	17,937	0,300000	17,937	0,500000	17,931	29,300000			16,140	2,142000
16,170	238,850000	17,970	11,893000	17,967	11,900000	17,967	0,000000	17,970	0,300000	17,970	0,500000	17,965	29,300000			16,170	2,139000
16,200	219,566000	18,004	11,895000	18,000	11,900000	18,000	0,000000	18,004	0,290000	18,004	0,500000	17,998	29,300000			16,200	2,136000
16,230	199,957000	18,037	11,895000	18,033	11,900000	18,033	0,000000	18,037	0,290000	18,037	0,500000	18,031	29,300000			16,230	2,133000
16,260	180,238000	18,070	11,897000	18,067	11,900000	18,067	0,000000	18,070	0,300000	18,070	0,500000	18,065	29,300000			16,260	2,130000
16,290	161,169000	18,104	11,899000	18,100	11,900000	18,100	0,000000	18,104	0,300000	18,104	0,500000	18,098	29,300000			16,290	2,127000
16,320	142,857000	18,137	11,898000	18,133	11,900000	18,133	0,000000	18,137	0,290000	18,137	0,500000	18,131	29,300000			16,320	2,122000
16,350	125,947000	18,170	11,897000	18,167	11,900000	18,167	0,000000	18,170	0,300000	18,170	0,500000	18,165	29,300000			16,350	2,119000
16,380	109,984000	18,204	11,895000	18,200	11,900000	18,200	0,000000	18,204	0,300000	18,204	0,500000	18,198	29,300000			16,380	2,116000
16,410	95,879000	18,237	11,895000	18,233	11,900000	18,233	0,000000	18,237	0,310000	18,237	0,500000	18,231	29,300000			16,410	2,113000
16,440	82,703000	18,270	11,894000	18,267	11,900000	18,267	0,000000	18,270	0,290000	18,270	0,500000	18,265	29,300000			16,440	2,110000
16,470	71,322000	18,304	11,896000	18,300	11,900000	18,300	0,000000	18,304	0,300000	18,304	0,500000	18,298	29,300000			16,470	2,107000
16,500	60,966000	18,337	11,896000	18,333	11,900000	18,333	0,000000	18,337	0,290000	18,337	0,500000	18,331	29,300000			16,500	2,103000
16,530	52,180000	18,370	11,898000	18,367	11,900000	18,367	0,000000	18,370	0,310000	18,370	0,500000	18,365	29,300000			16,530	2,099000
16,560	44,178000	18,404	11,896000	18,400	11,900000	18,400	0,000000	18,404	0,290000	18,404	0,500000	18,398	29,300000			16,560	2,096000
16,590	37,190000	18,437	11,896000	18,433	11,900000	18,433	0,000000	18,437	0,310000	18,437	0,500000	18,431	29,300000			16,590	2,093000
16,620	31,496000	18,470	11,893000	18,467	11,900000	18,467	0,000000	18,470	0,300000	18,470	0,500000	18,465	29,300000			16,620	2,090000
16,650	26,351000	18,504	11,895000	18,500	11,900000	18,500	0,000000	18,504	0,310000	18,504	0,500000	18,498	29,300000			16,650	2,088000
16,680	22,240000	18,537	11,892000	18,533	11,900000	18,533	0,000000	18,537	0,290000	18,537	0,500000	18,531	29,300000			16,680	2,085000
16,710	18,635000	18,570	11,892000	18,567	11,900000	18,567	0,000000	18,570	0,300000	18,570	0,500000	18,565	29,300000			16,710	2,081000
16,740	15,700000	18,604	11,890000	18,600	11,900000	18,600	0,000000	18,604	0,300000	18,604	0,500000	18,598	29,300000			16,740	2,076000
16,770	13,292000	18,637	11,888000	18,633	11,900000	18,633	0,000000	18,637	0,300000	18,637	0,500000	18,631	29,400000			16,770	2,073000
16,800	11,271000	18,670	11,887000	18,667	11,900000	18,667	0,000000	18,670	0,290000	18,670	0,500000	18,664	29,400000			16,800	2,070000
16,830	9,640000	18,704	11,887000	18,700	11,900000	18,700	0,000000	18,704	0,300000	18,704	0,500000	18,698	29,400000			16,830	2,066000
16,860	8,281000	18,737	11,888000	18,733	11,900000	18,733	0,000000	18,737	0,300000	18,737	0,500000	18,731	29,400000			16,860	2,064000
16,890	7,210000	18,770	11,889000	18,767	11,900000	18,767	0,000000	18,770	0,300000	18,770	0,500000	18,764	29,400000			16,890	2,060000
16,920	6,352000	18,804	11,890000	18,800	11,900000	18,800	0,000000	18,804	0,300000	18,804	0,500000	18,798	29,400000			16,920	2,055000
16,950	5,635000	18,837	11,892000	18,833	11,900000	18,833	0,000000	18,837	0,290000	18,837	0,500000	18,831	29,400000			16,950	2,052000
16,980	5,104000	18,871	11,895000	18,867	11,900000	18,867	0,000000	18,871	0,310000	18,871	0,500000	18,864	29,400000			16,980	2,049000
17,010	4,613000	18,904	11,895000	18,900	11,900000	18,900	0,000000	18,904	0,290000	18,904	0,500000	18,898	29,400000			17,010	2,046000
17,040	4,269000	18,937	11,897000	18,933	11,900000	18,933	0,000000	18,937	0,310000	18,937	0,500000	18,931	29,400000			17,040	2,041000
17,070	3,959000	18,971	11,895000	18,967	11,900000	18,967	0,000000	18,971	0,300000	18,971	0,500000	18,964	29,400000			17,070	2,038000
17,100	3,724000	19,004	11,895000	19,000	11,900000	19,000	0,000000	19,004	0,300000	19,004	0,500000	18,998	29,400000			17,100	2,035000
17,130	3,523000	19,037	11,891000	19,033	11,900000	19,033	0,000000	19,037	0,290000	19,037	0,500000	19,031	29,400000			17,130	2,031000
17,160	3,344000	19,071	11,892000	19,067	11,900000	19,067	0,000000	19,071	0,320000	19,071	0,500000	19,064	29,400000			17,160	2,026000
17,190	3,210000	19,104	11,891000	19,100	11,900000	19,100	0,000000	19,104	0,280000	19,104	0,500000	19,098	29,400000			17,190	2,023000
17,220	3,060000	19,137	11,893000	19,133	11,900000	19,133	0,000000	19,137	0,300000	19,137	0,500000	19,131	29,400000			17,220	2,020000
17,250	2,964000	19,171	11,892000	19,167	11,900000	19,167	0,000000	19,171	0,280000	19,171	0,500000	19,164	29,400000			17,250	2,015000
17,280	2,844000	19,204	11,894000	19,200	11,900000	19,200	0,000000	19,204	0,300000	19,204	0,500000	19,198	29,400000			17,280	2,012000
17,310	2,764000	19,237	11,892000	19,233	11,900000	19,233	0,000000	19,237	0,290000	19,237	0,500000	19,231	29,400000			17,310	2,007000
17,340	2,678000	19,271	11,892000	19,267	11,900000	19,267	0,000000	19,271	0,290000	19,271	0,500000	19,264	29,400000			17,340	2,003000
17,370	2,598000	19,304	11,890000	19,300	11,900000	19,300	0,000000	19,304	0,290000	19,304	0,500000	19,298	29,400000			17,370	2,000000
17,400	2,536000	19,337	11,890000	19,333	11,900000	19,333	0,000000	19,337	0,290000	19,337	0,500000	19,331	29,400000			17,400	1,996000
17,430	2,455000	19,371	11,889000	19,367	11,900000	19,367	0,000000	19,371	0,300000	19,371	0,500000	19,364	29,400000			17,430	1,993000
17,460	2,410000	19,404	11,889000	19,400	11,900000	19,400	0,000000	19,404	0,300000	19,404	0,500000	19,398	29,400000			17,460	1,990000
17,490	2,344000	19,437	11,889000	19,433	11,900000	19,433	0,000000	19,437	0,300000	19,437	0,500000	19,431	29,400000			17,490	1,985000
17,520	2,302000	19,471	11,889000	19,467	11,900000	19,467	0,000000	19,471	0,300000	19,471	0,500000	19,464	29,400000			17,520	1,982000
17,550	2,251000	19,504	11,890000	19,500	11,900000	19,500	0,000000	19,504	0,300000	19,504	0,500000	19,498	29,400000			17,550	1,978000
17,580	2,204000	19,537	11,890000	19,533	11,900000	19,533	0,000000	19,537	0,300000	19,537	0,500000	19,531	29,400000			17,580	1,972000
17,610	2,168000	19,571	11,890000	19,567	11,900000	19,567	0,000000	19,571	0,320000	19,571	0,500000	19,564	29,400000			17,610	1,969000
17,640	2,119000	19,604	11,888000	19,600	11,900000	19,600	0,000000	19,604	0,290000	19,604	0,500000	19,598	29,400000			17,640	1,965000
17,670	2,094000	19,637	11,888000	19,633	11,900000	19,633	0,000000	19,637	0,300000	19,637	0,500000	19,631	29,400000			17,670	1,962000
17,700	2,055000	19,671	11,887000	19,667	11,900000	19,667	0,000000	19,671	0,280000	19,671	0,500000	19,664	29,400000			17,700	1,958000
17,730	2,028000	19,704	11,889000	19,700	11,900000	19,700	0,000000	19,704	0,300000	19,704	0,500000	19,698	29,400000			17,730	1,953000
17,760	1,994000	19,737	11,888000	19,733	11,900000	19,733	0,000000	19,737	0,290000	19,737	0,500000	19,731	29,400000			17,760	1,949000
17,790	1,958000	19,771	11,890000	19,767	11,900000	19,767	0,000000	19,771	0,300000	19,771	0,500000	19,764	29,400000			17,790	1,946000
17,820	1,932000	19,804	11,888000	19,800	11,900000	19,800	0,000000	19,804	0,290000	19,804	0,500000	19,798	29,400000			17,820	1,932000
17,850	1,890000	19,837	11,890000	19,833	11,900000	19,833	0,000000	19,837	0,310000	19,837	0,500000	19,831	29,400000			17,850	1,890000
17,880	1,865000	19,871	11,890000	19,867	11,900000	19,867	0,000000	19,871	0,290000	19,871	0,500000	19,864	29,400000			17,880	1,865000
17,910	1,826000	19,904	11,892000	19,900	11,900000	19,900	0,000000	19,904	0,300000	19,904	0,500000	19,898	29,400000			17,910	1,826000
17,940	1,799000	19,937	11,891000	19,933	11,900000	19,933	0,000000	19,937	0,290000	19,937	0,500000	19,931	29,400000			17,940	1,799000
17,970	1,768000	19,971	11,892000	19,967	11,900000	19,967	0,000000	19,971	0,300000	19,971	0,500000	19,964	29,400000			17,970	1,768000
18,000	1,738000	20,004	11,893000	20,000	11,900000	20,000	0,000000	20,004	0,290000	20,004	0,500000	19,998	29,400000			18,000	1,738000
18,030	1,714000	20,037	11,894000	20,033	11,900000	20,033	0,000000	20,037	0,300000	20,037	0,500000	20,031	29,400000			18,030	1,714000
18,060	1,681000	20,071	11,892000	20,067	11,900000	20,067	0,000000	20,071	0,290000	20,071	0,500000	20,064	29,400000			18,060	1,681000
18,090	1,662000	20,104	11,892000	20,100	11,900000	20,100	0,000000	20,104	0,300000	20,104	0,500000	20,098	29,400000			18,090	1,662000
18,120	1,637000	20,137	11,892000	20,133	11,900000	20,133	0,000000	20,137	0,290000	20,137	0,500000	20,131	29,400000			18,120	1,637000
18,150	1,622000	20,171	11,893000	20,167	11,900000	20,167	0,000000	20,171	0,290000	20,171	0,500000	20,164	29,400000			18,150	1,622000
18,180	1,609000	20,204	11,898000	20,200	11,900000	20,200	0,000000	20,204	0,300000	20,204	0,500000	20,198	29,400000			18,180	1,609000
18,210	1,598000	20,237	11,902000	20,233	11,900000	20,233	0,000000	20,237	0,300000	20,237	0,500000	20,231	29,400000			18,210	1,598000
18,240	1,601000	20,271	11,906000	20,267	11,900000	20,267	0,000000	20,271	0,300000	20,271	0,500000	20,264	29,400000			18,240	1,601000
18,270	1,600000	20,304	11,911000	20,300	11,900000	20,300	0,000000	20,304	0,290000	20,304	0,500000	20,298	29,400000			18,270	1,600000
18,300	1,620000	20,337	11,919000	20,333	11,900000	20,333	0,000000	20,337	0,310000	20,337	0,500000	20,331	29,400000			18,300	1,620000
18,330	1,638000	20,371	11,923000	20,367	11,900000	20,367	0,000000	20,371	0,300000	20,371	0,500000	20,364	29,400000			18,330	1,638000
18,360	1,679000	20,404	11,932000	20,400	11,900000	20,400	0,000000	20,404	0,310000	20,404	0,500000	20,398	29,400000			18,360	1,679000
18,390	1,734000	20,437	11,937000	20,433	11,900000	20,433	0,000000	20,437	0,290000	20,437	0,500000	20,431	29,400000			18,390	1,734000
18,420	1,804000	20,471	11,945000	20,467	11,900000	20,467	0,000000	20,471	0,300000	20,471	0,500000	20,464	29,400000			18,420	1,804000
18,450	1,904000	20,504	11,951000	20,500	12,000000	20,500	0,000000	20,504	0,290000	20,504	0,500000	20,498	29,400000			18,450	1,854000
18,480	2,021000	20,538	11,957000	20,533	12,000000	20,533	0,000000	20,538	0,300000	20,538	0,500000	20,531	29,400000			18,480	1,849000
18,510	2,189000	20,571	11,956000	20,567	12,000000	20,567	0,000000	20,571	0,290000	20,571	0,500000	20,564	29,400000			18,510	1,845000
18,540	2,385000	20,604	11,952000	20,600	12,000000	20,600	0,000000	20,604	0,300000	20,604	0,500000	20,598	29,400000			18,540	1,842000
18,570	2,649000	20,638	11,940000	20,633	11,900000	20,633	0,000000	20,638	0,290000	20,638	0,500000	20,631	29,400000			18,570	1,836000
18,600	2,961000	20,671	11,930000	20,667	11,900000	20,667	0,000000	20,671	0,300000	20,671	0,500000	20,664	29,400000			18,600	1,832000
18,630	3,355000	20,704	11,911000	20,700	11,900000	20,700	0,000000	20,704	0,290000	20,704	0,500000	20,698	29,400000			18,630	1,828000
18,660	3,801000	20,738	11,891000	20,733	11,900000	20,733	0,000000	20,738	0,300000	20,738	0,500000	20,731	29,400000			18,660	1,823000
18,690	4,345000	20,771	11,876000	20,767	11,900000	20,767	0,000000	20,771	0,300000	20,771	0,500000	20,764	29,400000			18,690	1,818000
18,720	4,943000	20,804	11,852000	20,800	11,900000	20,800	0,000000	20,804	0,300000	20,804	0,500000	20,798	29,400000			18,720	1,814000
18,750	5,662000	20,838	11,829000	20,833	11,800000	20,833	0,000000	20,838	0,310000	20,838	0,500000	20,831	29,400000			18,750	1,811000
18,780	6,529000	20,871	11,812000	20,867	11,800000	20,867	0,000000	20,871	0,290000	20,871	0,500000	20,864	29,400000			18,780	1,804000
18,810	7,515000	20,904	11,794000	20,900	11,800000	20,900	0,000000	20,904	0,310000	20,904	0,500000	20,898	29,400000			18,810	1,801000
18,840	8,773000	20,938	11,778000	20,933	11,800000	20,933	0,000000	20,938	0,300000	20,938	0,500000	20,931	29,400000			18,840	1,796000
18,870	10,222000	20,971	11,769000	20,967	11,800000	20,967	0,000000	20,971	0,310000	20,971	0,500000	20,964	29,400000			18,870	1,792000
18,900	12,097000	21,004	11,760000	21,000	11,800000	21,000	0,000000	21,004	0,290000	21,004	0,500000	20,998	29,400000			18,900	1,787000
18,930	14,268000	21,038	11,758000	21,033	11,800000	21,033	0,000000	21,038	0,310000	21,038	0,500000	21,031	29,400000			18,930	1,781000
18,960	17,099000	21,071	11,758000	21,067	11,800000	21,067	0,000000	21,071	0,280000	21,071	0,500000	21,064	29,400000			18,960	1,777000
18,990	20,400000	21,104	11,764000	21,100	11,800000	21,100	0,000000	21,104	0,310000	21,104	0,500000	21,098	29,400000			18,990	1,773000
19,020	24,655000	21,138	11,769000	21,133	11,800000	21,133	0,000000	21,138	0,290000	21,138	0,500000	21,131	29,400000			19,020	1,768000
19,050	29,980000	21,171	11,777000	21,167	11,800000	21,167	0,000000	21,171	0,310000	21,171	0,500000	21,164	29,400000			19,050	1,763000
19,080	36,881000	21,204	11,782000	21,200	11,800000	21,200	0,000000	21,204	0,290000	21,204	0,500000	21,198	29,400000			19,080	1,760000
19,110	45,863000	21,238	11,792000	21,233	11,800000	21,233	0,000000	21,238	0,300000	21,238	0,500000	21,231	29,400000			19,110	1,756000
19,140	57,826000	21,271	11,799000	21,267	11,800000	21,267	0,000000	21,271	0,290000	21,271	0,500000	21,264	29,400000			19,140	1,750000
19,170	73,819000	21,304	11,812000	21,300	11,800000	21,300	0,000000	21,304	0,300000	21,304	0,500000	21,298	29,400000			19,170	1,746000
19,200	95,163000	21,338	11,823000	21,333	11,800000	21,333	0,000000	21,338	0,290000	21,338	0,500000	21,331	29,400000			19,200	1,741000
19,230	122,995000	21,371	11,834000	21,367	11,800000	21,367	0,000000	21,371	0,300000	21,371	0,500000	21,364	29,400000			19,230	1,736000
19,260	158,907000	21,404	11,843000	21,400	11,800000	21,400	0,000000	21,404	0,290000	21,404	0,500000	21,398	29,400000			19,260	1,730000
19,290	202,711000	21,438	11,850000	21,433	11,800000	21,433	0,000000	21,438	0,300000	21,438	0,500000	21,431	29,400000			19,290	1,726000
19,320	254,860000	21,471	11,855000	21,467	11,900000	21,467	0,000000	21,471	0,300000	21,471	0,500000	21,464	29,400000			19,320	1,721000
19,350	313,208000	21,504	11,861000	21,500	11,900000	21,500	0,000000	21,504	0,300000	21,504	0,500000	21,498	29,400000			19,350	1,718000
19,380	376,977000	21,538	11,864000	21,533	11,900000	21,533	0,000000	21,538	0,290000	21,538	0,500000	21,531	29,400000			19,380	1,714000
19,410	443,321000	21,571	11,865000	21,567	11,900000	21,567	0,000000	21,571	0,290000	21,571	0,500000	21,564	29,400000			19,410	1,710000
19,440	509,990000	21,604	11,867000	21,600	11,900000	21,600	0,000000	21,604	0,310000	21,604	0,500000	21,597	29,400000			19,440	1,703000
19,470	576,313000	21,638	11,870000	21,633	11,900000	21,633	0,000000	21,638	0,290000	21,638	0,500000	21,631	29,400000			19,470	1,698000
19,500	638,120000	21,671	11,872000	21,667	11,900000	21,667	0,000000	21,671	0,310000	21,671	0,500000	21,664	29,400000			19,500	1,693000
19,530	697,168000	21,704	11,872000	21,700	11,900000	21,700	0,000000	21,704	0,290000	21,704	0,500000	21,697	29,400000			19,530	1,688000
19,560	748,170000	21,738	11,876000	21,733	11,900000	21,733	0,000000	21,738	0,310000	21,738	0,500000	21,731	29,400000			19,560	1,684000
19,590	793,344000	21,771	11,876000	21,767	11,900000	21,767	0,000000	21,771	0,290000	21,771	0,500000	21,764	29,400000			19,590	1,678000
19,620	828,107000	21,804	11,879000	21,800	11,900000	21,800	0,000000	21,804	0,310000	21,804	0,500000	21,797	29,400000			19,620	1,672000
19,650	855,501000	21,838	11,878000	21,833	11,900000	21,833	0,000000	21,838	0,290000	21,838	0,500000	21,831	29,400000			19,650	1,670000
19,680	872,643000	21,871	11,880000	21,867	11,900000	21,867	0,000000	21,871	0,300000	21,871	0,500000	21,864	29,400000			19,680	1,665000
19,710	878,980000	21,904	11,878000	21,900	11,900000	21,900	0,000000	21,904	0,290000	21,904	0,500000	21,897	29,400000			19,710	1,660000
19,740	876,324000	21,938	11,881000	21,933	11,900000	21,933	0,000000	21,938	0,310000	21,938	0,500000	21,931	29,400000			19,740	1,654000
19,770	863,585000	21,971	11,881000	21,967	11,900000	21,967	0,000000	21,971	0,290000	21,971	0,500000	21,964	29,400000			19,770	1,649000
19,800	842,525000	22,004	11,884000	22,000	11,900000	22,000	0,000000	22,004	0,300000	22,004	0,500000	21,997	29,400000			19,800	1,645000
19,830	813,299000	22,038	11,884000	22,033	11,900000	22,033	0,000000	22,038	0,290000	22,038	0,500000	22,031	29,400000			19,830	1,639000
19,860	776,880000	22,071	11,885000	22,067	11,900000	22,067	0,000000	22,071	0,290000	22,071	0,500000	22,064	29,400000			19,860	1,633000
19,890	735,431000	22,104	11,884000	22,100	11,900000	22,100	0,000000	22,104	0,300000	22,104	0,500000	22,097	29,400000			19,890	1,629000
19,920	686,547000	22,138	11,885000	22,133	11,900000	22,133	0,000000	22,138	0,300000	22,138	0,500000	22,131	29,400000			19,920	1,623000
19,950	635,833000	22,171	11,884000	22,167	11,900000	22,167	0,000000	22,171	0,300000	22,171	0,500000	22,164	29,400000			19,950	1,618000
19,980	579,818000	22,205	11,882000	22,200	11,900000	22,200	0,000000	22,205	0,300000	22,205	0,500000	22,197	29,400000			19,980	1,613000
20,010	524,666000	22,238	11,882000	22,233	11,900000	22,233	0,000000	22,238	0,310000	22,238	0,500000	22,231	29,400000			20,010	1,609000
20,040	466,406000	22,271	11,882000	22,267	11,900000	22,267	0,000000	22,271	0,300000	22,271	0,500000	22,264	29,400000			20,040	1,603000
20,070	410,565000	22,305	11,883000	22,300	11,900000	22,300	0,000000	22,305	0,310000	22,305	0,500000	22,297	29,400000			20,070	1,599000
20,100	356,865000	22,338	11,883000	22,333	11,900000	22,333	0,000000	22,338	0,290000	22,338	0,500000	22,331	29,400000			20,100	1,594000
20,130	306,908000	22,371	11,884000	22,367	11,900000	22,367	0,000000	22,371	0,320000	22,371	0,500000	22,364	29,400000			20,130	1,588000
20,160	261,446000	22,405	11,883000	22,400	11,900000	22,400	0,000000	22,405	0,290000	22,405	0,500000	22,397	29,400000			20,160	1,584000
20,190	219,354000	22,438	11,885000	22,433	11,900000	22,433	0,000000	22,438	0,320000	22,438	0,500000	22,431	29,400000			20,190	1,577000
20,220	183,517000	22,471	11,883000	22,467	11,900000	22,467	0,000000	22,471	0,290000	22,471	0,500000	22,464	29,400000			20,220	1,572000
20,250	151,327000	22,505	11,884000	22,500	11,900000	22,500	0,000000	22,505	0,310000	22,505	0,500000	22,497	29,400000			20,250	1,570000
20,280	125,402000	22,538	11,883000	22,533	11,900000	22,533	0,000000	22,538	0,280000	22,538	0,500000	22,531	29,400000			20,280	1,563000
20,310	102,270000	22,571	11,885000	22,567	11,900000	22,567	0,000000	22,571	0,300000	22,571	0,500000	22,564	29,400000			20,310	1,557000
20,340	84,764000	22,605	11,884000	22,600	11,900000	22,600	0,000000	22,605	0,290000	22,605	0,500000	22,597	29,400000			20,340	1,553000
20,370	69,269000	22,638	11,886000	22,633	11,900000	22,633	0,000000	22,638	0,290000	22,638	0,500000	22,631	29,400000			20,370	1,547000
20,400	58,069000	22,671	11,885000	22,667	11,900000	22,667	0,000000	22,671	0,290000	22,671	0,500000	22,664	29,400000			20,400	1,541000
20,430	48,565000	22,705	11,886000	22,700	11,900000	22,700	0,000000	22,705	0,300000	22,705	0,500000	22,697	29,400000			20,430	1,536000
20,460	41,164000	22,738	11,887000	22,733	11,900000	22,733	0,000000	22,738	0,290000	22,738	0,500000	22,731	29,400000			20,460	1,532000
20,490	35,631000	22,771	11,888000	22,767	11,900000	22,767	0,000000	22,771	0,300000	22,771	0,500000	22,764	29,400000			20,490	1,526000
20,520	30,925000	22,805	11,888000	22,800	11,900000	22,800	0,000000	22,805	0,300000	22,805	0,500000	22,797	29,400000			20,520	1,520000
20,550	27,546000	22,838	11,888000	22,833	11,900000	22,833	0,000000	22,838	0,300000	22,838	0,500000	22,831	29,400000			20,550	1,514000
20,580	24,494000	22,871	11,890000	22,867	11,900000	22,867	0,000000	22,871	0,300000	22,871	0,500000	22,864	29,400000			20,580	1,511000
20,610	22,312000	22,905	11,891000	22,900	11,900000	22,900	0,000000	22,905	0,300000	22,905	0,500000	22,897	29,400000			20,610	1,505000
20,640	20,285000	22,938	11,892000	22,933	11,900000	22,933	0,000000	22,938	0,300000	22,938	0,500000	22,931	29,400000			20,640	1,499000
20,670	18,732000	22,971	11,892000	22,967	11,900000	22,967	0,000000	22,971	0,290000	22,971	0,500000	22,964	29,400000			20,670	1,493000
20,700	17,400000	23,005	11,896000	23,000	11,900000	23,000	0,000000	23,005	0,310000	23,005	0,500000	22,997	29,400000			20,700	1,488000
20,730	16,172000	23,038	11,895000	23,033	11,900000	23,033	0,000000	23,038	0,290000	23,038	0,500000	23,031	29,400000			20,730	1,482000
20,760	15,229000	23,071	11,897000	23,067	11,900000	23,067	0,000000	23,071	0,310000	23,071	0,500000	23,064	29,400000			20,760	1,477000
20,790	14,260000	23,105	11,897000	23,100	11,900000	23,100	0,000000	23,105	0,290000	23,105	0,500000	23,097	29,400000			20,790	1,473000
20,820	13,525000	23,138	11,900000	23,133	11,900000	23,133	0,000000	23,138	0,310000	23,138	0,500000	23,131	29,400000			20,820	1,467000
20,850	12,792000	23,171	11,899000	23,167	11,900000	23,167	0,000000	23,171	0,280000	23,171	0,500000	23,164	29,400000			20,850	1,462000
20,880	12,159000	23,205	11,900000	23,200	11,900000	23,200	0,000000	23,205	0,300000	23,205	0,500000	23,197	29,400000			20,880	1,456000
20,910	11,584000	23,238	11,900000	23,233	11,900000	23,233	0,000000	23,238	0,290000	23,238	0,500000	23,231	29,400000			20,910	1,451000
20,940	11,014000	23,271	11,903000	23,267	11,900000	23,267	0,000000	23,271	0,290000	23,271	0,500000	23,264	29,400000			20,940	1,445000
20,970	10,563000	23,305	11,904000	23,300	11,900000	23,300	0,000000	23,305	0,290000	23,305	0,500000	23,297	29,400000			20,970	1,439000
21,000	10,047000	23,338	11,905000	23,333	11,900000	23,333	0,000000	23,338	0,290000	23,338	0,500000	23,331	29,400000			21,000	1,434000
21,030	9,662000	23,371	11,904000	23,367	11,900000	23,367	0,000000	23,371	0,290000	23,371	0,500000	23,364	29,400000			21,030	1,428000
21,060	9,260000	23,405	11,903000	23,400	11,900000	23,400	0,000000	23,405	0,290000	23,405	0,500000	23,397	29,400000			21,060	1,423000
21,090	8,921000	23,438	11,902000	23,433	11,900000	23,433	0,000000	23,438	0,290000	23,438	0,500000	23,431	29,400000			21,090	1,417000
21,120	8,655000	23,471	11,901000	23,467	11,900000	23,467	0,000000	23,471	0,300000	23,471	0,500000	23,464	29,400000			21,120	1,412000
21,150	8,375000	23,505	11,902000	23,500	11,900000	23,500	0,000000	23,505	0,300000	23,505	0,500000	23,497	29,400000			21,150	1,407000
21,180	8,236000	23,538	11,901000	23,533	11,900000	23,533	0,000000	23,538	0,290000	23,538	0,500000	23,531	29,400000			21,180	1,401000
21,210	8,075000	23,571	11,901000	23,567	11,900000	23,567	0,000000	23,571	0,310000	23,571	0,500000	23,564	29,400000			21,210	1,393000
21,240	8,054000	23,605	11,898000	23,600	11,900000	23,600	0,000000	23,605	0,300000	23,605	0,500000	23,597	29,400000			21,240	1,388000
21,270	8,050000	23,638	11,898000	23,633	11,900000	23,633	0,000000	23,638	0,310000	23,638	0,500000	23,631	29,400000			21,270	1,383000
21,300	8,112000	23,671	11,897000	23,667	11,900000	23,667	0,000000	23,671	0,280000	23,671	0,500000	23,664	29,400000			21,300	1,378000
21,330	8,239000	23,705	11,901000	23,700	11,900000	23,700	0,000000	23,705	0,310000	23,705	0,500000	23,697	29,400000			21,330	1,372000
21,360	8,356000	23,738	11,902000	23,733	11,900000	23,733	0,000000	23,738	0,290000	23,738	0,500000	23,731	29,400000			21,360	1,366000
21,390	8,545000	23,771	11,905000	23,767	11,900000	23,767	0,000000	23,771	0,300000	23,771	0,500000	23,764	29,400000			21,390	1,360000
21,420	8,688000	23,805	11,905000	23,800	11,900000	23,800	0,000000	23,805	0,290000	23,805	0,500000	23,797	29,400000			21,420	1,355000
21,450	8,861000	23,838	11,906000	23,833	11,900000	23,833	0,000000	23,838	0,310000	23,838	0,500000	23,831	29,400000			21,450	1,350000
21,480	8,978000	23,872	11,903000	23,867	11,900000	23,867	0,000000	23,872	0,290000	23,872	0,500000	23,864	29,400000			21,480	1,342000
21,510	9,054000	23,905	11,902000	23,900	11,900000	23,900	0,000000	23,905	0,300000	23,905	0,500000	23,897	29,400000			21,510	1,338000
21,540	9,085000	23,938	11,898000	23,933	11,900000	23,933	0,000000	23,938	0,280000	23,938	0,500000	23,931	29,400000			21,540	1,332000
21,570	9,019000	23,972	11,898000	23,967	11,900000	23,967	0,000000	23,972	0,290000	23,972	0,500000	23,964	29,400000			21,570	1,326000
21,600	8,918000	24,005	11,896000	24,000	11,900000	24,000	0,000000	24,005	0,290000	24,005	0,500000	23,997	29,400000			21,600	1,320000
21,630	8,721000	24,038	11,895000	24,033	11,900000	24,033	0,000000	24,038	0,300000	24,038	0,500000	24,031	29,400000			21,630	1,314000
21,660	8,489000	24,072	11,893000	24,067	11,900000	24,067	0,000000	24,072	0,300000	24,072	0,500000	24,064	29,400000			21,660	1,308000
21,690	8,202000	24,105	11,892000	24,100	11,900000	24,100	0,000000	24,105	0,300000	24,105	0,500000	24,097	29,400000			21,690	1,303000
21,720	7,855000	24,138	11,892000	24,133	11,900000	24,133	0,000000	24,138	0,290000	24,138	0,500000	24,131	29,400000			21,720	1,297000
21,750	7,504000	24,172	11,894000	24,167	11,900000	24,167	0,000000	24,172	0,290000	24,172	0,500000	24,164	29,400000			21,750	1,290000
21,780	7,104000	24,205	11,895000	24,200	11,900000	24,200	0,000000	24,205	0,300000	24,205	0,500000	24,197	29,400000			21,780	1,285000
21,810	6,735000	24,238	11,895000	24,233	11,900000	24,233	0,000000	24,238	0,300000	24,238	0,500000	24,231	29,400000			21,810	1,279000
21,840	6,343000	24,272	11,895000	24,267	11,900000	24,267	0,000000	24,272	0,300000	24,272	0,500000	24,264	29,400000			21,840	1,273000
21,870	5,973000	24,305	11,894000	24,300	11,900000	24,300	0,000000	24,305	0,290000	24,305	0,500000	24,297	29,400000			21,870	1,268000
21,900	5,627000	24,338	11,895000	24,333	11,900000	24,333	0,000000	24,338	0,310000	24,338	0,500000	24,331	29,400000			21,900	1,262000
21,930	5,280000	24,372	11,894000	24,367	11,900000	24,367	0,000000	24,372	0,290000	24,372	0,500000	24,364	29,400000			21,930	1,256000
21,960	4,985000	24,405	11,896000	24,400	11,900000	24,400	0,000000	24,405	0,310000	24,405	0,500000	24,397	29,400000			21,960	1,249000
21,990	4,666000	24,438	11,895000	24,433	11,900000	24,433	0,000000	24,438	0,280000	24,438	0,500000	24,430	29,400000			21,990	1,244000
22,020	4,418000	24,472	11,897000	24,467	11,900000	24,467	0,000000	24,472	0,310000	24,472	0,500000	24,464	29,400000			22,020	1,240000
22,050	4,142000	24,505	11,897000	24,500	11,900000	24,500	0,000000	24,505	0,290000	24,505	0,500000	24,497	29,400000			22,050	1,232000
22,080	3,922000	24,538	11,900000	24,533	11,900000	24,533	0,000000	24,538	0,310000	24,538	0,500000	24,530	29,400000			22,080	1,227000
22,110	3,696000	24,572	11,898000	24,567	11,900000	24,567	0,000000	24,572	0,290000	24,572	0,500000	24,564	29,400000			22,110	1,219000
22,140	3,484000	24,605	11,898000	24,600	11,900000	24,600	0,000000	24,605	0,300000	24,605	0,500000	24,597	29,400000			22,140	1,215000
22,170	3,300000	24,638	11,894000	24,633	11,900000	24,633	0,000000	24,638	0,280000	24,638	0,500000	24,630	29,400000			22,170	1,209000
22,200	3,097000	24,672	11,894000	24,667	11,900000	24,667	0,000000	24,672	0,290000	24,672	0,500000	24,664	29,400000			22,200	1,204000
22,230	2,945000	24,705	11,892000	24,700	11,900000	24,700	0,000000	24,705	0,290000	24,705	0,500000	24,697	29,400000			22,230	1,198000
22,260	2,773000	24,738	11,893000	24,733	11,900000	24,733	0,000000	24,738	0,300000	24,738	0,500000	24,730	29,400000			22,260	1,190000
22,290	2,638000	24,772	11,893000	24,767	11,900000	24,767	0,000000	24,772	0,290000	24,772	0,500000	24,764	29,400000			22,290	1,184000
22,320	2,499000	24,805	11,892000	24,800	11,900000	24,800	0,000000	24,805	0,300000	24,805	0,500000	24,797	29,400000			22,320	1,180000
22,350	2,381000	24,838	11,893000	24,833	11,900000	24,833	0,000000	24,838	0,300000	24,838	0,500000	24,830	29,400000			22,350	1,173000
22,380	2,282000	24,872	11,893000	24,867	11,900000	24,867	0,000000	24,872	0,300000	24,872	0,500000	24,864	29,400000			22,380	1,165000
22,410	2,172000	24,905	11,892000	24,900	11,900000	24,900	0,000000	24,905	0,300000	24,905	0,500000	24,897	29,400000			22,410	1,159000
22,440	2,095000	24,938	11,893000	24,933	11,900000	24,933	0,000000	24,938	0,290000	24,938	0,500000	24,930	29,400000			22,440	1,152000
22,470	2,005000	24,972	11,893000	24,967	11,900000	24,967	0,000000	24,972	0,310000	24,972	0,500000	24,964	29,400000			22,470	1,148000
22,500	1,944000	25,005	11,891000	25,000	11,900000	25,000	0,000000	25,005	0,280000	25,005	0,500000	24,997	29,400000			22,500	1,143000
22,530	1,883000	25,038	11,892000	25,033	11,900000	25,033	0,000000	25,038	0,300000	25,038	0,500000	25,030	29,400000			22,530	1,136000
22,560	1,830000	25,072	11,891000	25,067	11,900000	25,067	0,000000	25,072	0,280000	25,072	0,500000	25,064	29,400000			22,560	1,129000
22,590	1,793000	25,105	11,893000	25,100	11,900000	25,100	0,000000	25,105	0,320000	25,105	0,500000	25,097	29,400000			22,590	1,123000
22,620	1,742000	25,138	11,890000	25,133	11,900000	25,133	0,000000	25,138	0,290000	25,138	0,500000	25,130	29,400000			22,620	1,117000
22,650	1,715000	25,172	11,891000	25,167	11,900000	25,167	0,000000	25,172	0,300000	25,172	0,500000	25,164	29,400000			22,650	1,111000
22,680	1,676000	25,205	11,889000	25,200	11,900000	25,200	0,000000	25,205	0,290000	25,205	0,500000	25,197	29,400000			22,680	1,105000
22,710	1,654000	25,238	11,890000	25,233	11,900000	25,233	0,000000	25,238	0,310000	25,238	0,500000	25,230	29,400000			22,710	1,099000
22,740	1,632000	25,272	11,889000	25,267	11,900000	25,267	0,000000	25,272	0,280000	25,272	0,500000	25,264	29,400000			22,740	1,091000
22,770	1,610000	25,305	11,890000	25,300	11,900000	25,300	0,000000	25,305	0,300000	25,305	0,500000	25,297	29,400000			22,770	1,084000
22,800	1,597000	25,338	11,889000	25,333	11,900000	25,333	0,000000	25,338	0,290000	25,338	0,500000	25,330	29,400000			22,800	1,079000
22,830	1,574000	25,372	11,890000	25,367	11,900000	25,367	0,000000	25,372	0,300000	25,372	0,500000	25,364	29,400000			22,830	1,073000
22,860	1,567000	25,405	11,889000	25,400	11,900000	25,400	0,000000	25,405	0,290000	25,405	0,500000	25,397	29,400000			22,860	1,067000
22,890	1,551000	25,439	11,889000	25,433	11,900000	25,433	0,000000	25,439	0,300000	25,439	0,500000	25,430	29,400000			22,890	1,059000
22,920	1,547000	25,472	11,887000	25,467	11,900000	25,467	0,000000	25,472	0,290000	25,472	0,500000	25,464	29,400000			22,920	1,054000
22,950	1,537000	25,505	11,887000	25,500	11,900000	25,500	0,000000	25,505	0,290000	25,505	0,500000	25,497	29,400000			22,950	1,047000
22,980	1,525000	25,539	11,888000	25,533	11,900000	25,533	0,000000	25,539	0,300000	25,539	0,500000	25,530	29,400000			22,980	1,041000
23,010	1,515000	25,572	11,890000	25,567	11,900000	25,567	0,000000	25,572	0,290000	25,572	0,500000	25,564	29,400000			23,010	1,034000
23,040	1,493000	25,605	11,892000	25,600	11,900000	25,600	0,000000	25,605	0,300000	25,605	0,500000	25,597	29,400000			23,040	1,027000
23,070	1,481000	25,639	11,892000	25,633	11,900000	25,633	0,000000	25,639	0,290000	25,639	0,500000	25,630	29,400000			23,070	1,022000
23,100	1,457000	25,672	11,892000	25,667	11,900000	25,667	0,000000	25,672	0,310000	25,672	0,500000	25,664	29,400000			23,100	1,016000
23,130	1,439000	25,705	11,890000	25,700	11,900000	25,700	0,000000	25,705	0,290000	25,705	0,500000	25,697	29,400000			23,130	1,010000
23,160	1,416000	25,739	11,890000	25,733	11,900000	25,733	0,000000	25,739	0,300000	25,739	0,500000	25,730	29,400000			23,160	1,003000
23,190	1,391000	25,772	11,887000	25,767	11,900000	25,767	0,000000	25,772	0,280000	25,772	0,500000	25,764	29,400000			23,190	0,996000
23,220	1,371000	25,805	11,888000	25,800	11,900000	25,800	0,000000	25,805	0,310000	25,805	0,500000	25,797	29,400000			23,220	0,991000
23,250	1,340000	25,839	11,887000	25,833	11,900000	25,833	0,000000	25,839	0,290000	25,839	0,500000	25,830	29,400000			23,250	0,983000
23,280	1,320000	25,872	11,888000	25,867	11,900000	25,867	0,000000	25,872	0,300000	25,872	0,500000	25,864	29,400000			23,280	0,976000
23,310	1,297000	25,905	11,887000	25,900	11,900000	25,900	0,000000	25,905	0,280000	25,905	0,500000	25,897	29,400000			23,310	0,971000
23,340	1,284000	25,939	11,890000	25,933	11,900000	25,933	0,000000	25,939	0,300000	25,939	0,500000	25,930	29,400000			23,340	0,964000
23,370	1,278000	25,972	11,890000	25,967	11,900000	25,967	0,000000	25,972	0,290000	25,972	0,500000	25,964	29,400000			23,370	0,957000
23,400	1,270000	26,005	11,891000	26,000	11,900000	26,000	0,000000	26,005	0,300000	26,005	0,500000	25,997	29,400000			23,400	0,952000
23,430	1,273000	26,039	11,891000	26,033	11,900000	26,033	0,000000	26,039	0,290000	26,039	0,500000	26,030	29,400000			23,430	0,947000
23,460	1,274000	26,072	11,892000	26,067	11,900000	26,067	0,000000	26,072	0,310000	26,072	0,500000	26,064	29,400000			23,460	0,940000
23,490	1,293000	26,105	11,891000	26,100	11,900000	26,100	0,000000	26,105	0,290000	26,105	0,500000	26,097	29,400000			23,490	0,933000
23,520	1,312000	26,139	11,893000	26,133	11,900000	26,133	0,000000	26,139	0,290000	26,139	0,500000	26,130	29,400000			23,520	0,924000
23,550	1,343000	26,172	11,893000	26,167	11,900000	26,167	0,000000	26,172	0,290000	26,172	0,500000	26,164	29,400000			23,550	0,918000
23,580	1,380000	26,205	11,895000	26,200	11,900000	26,200	0,000000	26,205	0,290000	26,205	0,500000	26,197	29,400000			23,580	0,912000
23,610	1,424000	26,239	11,896000	26,233	11,900000	26,233	0,000000	26,239	0,300000	26,239	0,500000					23,610	0,907000
23,640	1,472000															23,640	0,899000
23,670	1,515000															23,670	0,892000
23,700	1,563000															23,700	0,886000
23,730	1,605000															23,730	0,880000
23,760	1,645000															23,760	0,873000
23,790	1,678000															23,790	0,867000
23,820	1,699000															23,820	0,859000
23,850	1,712000															23,850	0,854000
23,880	1,707000															23,880	0,846000
23,910	1,699000															23,910	0,839000
23,940	1,673000															23,940	0,833000
23,970	1,640000															23,970	0,827000
24,000	1,593000															24,000	0,820000
24,030	1,540000															24,030	0,814000
24,060	1,482000															24,060	0,808000
24,090	1,411000															24,090	0,801000
24,120	1,344000															24,120	0,793000
24,150	1,269000															24,150	0,786000
24,180	1,199000															24,180	0,780000
24,210	1,131000															24,210	0,775000
24,240	1,060000															24,240	0,768000
24,270	1,001000															24,270	0,761000
24,300	0,936000															24,300	0,753000
24,330	0,887000															24,330	0,746000
24,360	0,834000															24,360	0,739000
24,390	0,794000															24,390	0,732000
24,420	0,759000															24,420	0,726000
24,450	0,724000															24,450	0,720000
24,480	0,699000															24,480	0,699000
24,510	0,674000															24,510	0,674000
24,540	0,659000															24,540	0,659000
24,570	0,642000															24,570	0,642000
24,600	0,631000															24,600	0,631000
24,630	0,624000															24,630	0,624000
24,660	0,620000															24,660	0,620000
24,690	0,623000															24,690	0,623000
24,720	0,621000															24,720	0,621000
24,750	0,627000															24,750	0,627000
24,780	0,629000															24,780	0,629000
24,810	0,636000															24,810	0,636000
24,840	0,642000															24,840	0,633000
24,870	0,646000															24,870	0,627000
24,900	0,652000															24,900	0,621000
24,930	0,649000															24,930	0,613000
24,960	0,651000															24,960	0,606000
24,990	0,647000															24,990	0,600000
25,020	0,645000															25,020	0,594000
25,050	0,644000															25,050	0,588000
25,080	0,637000															25,080	0,580000
25,110	0,632000															25,110	0,573000
25,140	0,620000															25,140	0,567000
25,170	0,610000															25,170	0,560000
25,200	0,596000															25,200	0,554000
25,230	0,586000															25,230	0,547000
25,260	0,577000															25,260	0,540000
25,290	0,563000															25,290	0,534000
25,320	0,553000															25,320	0,529000
25,350	0,537000															25,350	0,521000
25,380	0,529000															25,380	0,514000
25,410	0,516000															25,410	0,507000
25,440	0,506000															25,440	0,501000
25,470	0,495000															25,470	0,494000
25,500	0,483000															25,500	0,483000
25,530	0,474000															25,530	0,474000
25,560	0,459000															25,560	0,459000
25,590	0,447000															25,590	0,447000
25,620	0,433000															25,620	0,433000
25,650	0,421000															25,650	0,421000
25,680	0,410000															25,680	0,410000
25,710	0,397000															25,710	0,397000
25,740	0,384000															25,740	0,384000
25,770	0,369000															25,770	0,369000
25,800	0,359000															25,800	0,359000
25,830	0,349000															25,830	0,349000
25,860	0,339000															25,860	0,339000
25,890	0,332000															25,890	0,332000
25,920	0,328000															25,920	0,328000
25,950	0,330000															25,950	0,330000
25,980	0,332000															25,980	0,332000
26,010	0,342000															26,010	0,342000
26,040	0,354000															26,040	0,354000
26,070	0,375000															26,070	0,362000
26,100	0,409000															26,100	0,356000
26,130	0,450000															26,130	0,349000
26,160	0,510000															26,160	0,342000
26,190	0,585000															26,190	0,336000
26,220	0,679000															26,220	0,329000
