# Supplementary material for: Ancestral [Fe-S] biogenesis system SMS has a unique mechanism of cluster assembly and sulfur utilization
Source: PLoS Biol. 2025 Jun 25;23(6):e3003223. doi: 10.1371/journal.pbio.3003223 (PMC12192291; doi:10.1371/journal.pbio.3003223)
Supplement: S3 Data — (ZIP) [file pbio.3003223.s009.zip › RawFig5a-d/RawFig5a/SmsC.csv]

TITLE
DATA TYPE	ULTRAVIOLET SPECTRUM
ORIGIN	JASCO
OWNER
DATE	23/04/19
TIME	11:14:48
SPECTROMETER/DATA SYSTEM
LOCALE	1036
RESOLUTION
DELTAX	2
XUNITS	SEC
YUNITS	ABSORBANCE
FIRSTX	0,0000
LASTX	180,0000
NPOINTS	91
FIRSTY	-0,07069
MAXY	-0,07069
MINY	-0,11243
XYDATA
0,0000	-0,0706851
2,0000	-0,0711927
4,0000	-0,072205
6,0000	-0,0719272
8,0000	-0,0723045
10,0000	-0,072427
12,0000	-0,0729551
14,0000	-0,073641
16,0000	-0,0744765
18,0000	-0,0740327
20,0000	-0,0752293
22,0000	-0,0753197
24,0000	-0,0761503
26,0000	-0,0760115
28,0000	-0,0770592
30,0000	-0,0771367
32,0000	-0,0775941
34,0000	-0,0779313
36,0000	-0,078318
38,0000	-0,0794085
40,0000	-0,0789278
42,0000	-0,0797599
44,0000	-0,0802381
46,0000	-0,0807837
48,0000	-0,081018
50,0000	-0,0810728
52,0000	-0,0817472
54,0000	-0,0820852
56,0000	-0,0826224
58,0000	-0,0828178
60,0000	-0,0836137
62,0000	-0,0836487
64,0000	-0,0841533
66,0000	-0,084545
68,0000	-0,0847701
70,0000	-0,0860794
72,0000	-0,086202
74,0000	-0,0862626
76,0000	-0,0862565
78,0000	-0,0873904
80,0000	-0,08828
82,0000	-0,0887929
84,0000	-0,0887903
86,0000	-0,0894597
88,0000	-0,0894123
90,0000	-0,0901117
92,0000	-0,0908012
94,0000	-0,0908325
96,0000	-0,091328
98,0000	-0,0922757
100,0000	-0,0926363
102,0000	-0,0928881
104,0000	-0,0933921
106,0000	-0,0939631
108,0000	-0,0938503
110,0000	-0,0945404
112,0000	-0,095183
114,0000	-0,0956961
116,0000	-0,0968524
118,0000	-0,0966049
120,0000	-0,09863
122,0000	-0,0971226
124,0000	-0,0985106
126,0000	-0,098535
128,0000	-0,0995481
130,0000	-0,099929
132,0000	-0,100456
134,0000	-0,100337
136,0000	-0,100646
138,0000	-0,101428
140,0000	-0,102084
142,0000	-0,102743
144,0000	-0,10281
146,0000	-0,103965
148,0000	-0,104252
150,0000	-0,10481
152,0000	-0,104813
154,0000	-0,105269
156,0000	-0,105809
158,0000	-0,10673
160,0000	-0,107132
162,0000	-0,107776
164,0000	-0,107851
166,0000	-0,108896
168,0000	-0,10945
170,0000	-0,109856
172,0000	-0,109989
174,0000	-0,110612
176,0000	-0,111996
178,0000	-0,111916
180,0000	-0,112433
##### Extended Information
[Comments]
Sample name
Comment
Username
Division
Organization	JASCO
[Detailed Information]
Creation date	19/04/2023 11:14
Data array type	Linear data array
Horizontal axis	Time [sec]
Vertical axis	Abs
Start	0 sec
End	180 sec
Data interval	2 sec
Data points	91
[Measurement Information]
Instrument name	V730
Model name	V-730
Serial No.	D369661798
Accessory	ETCS-761
Accessory S/N	C059661399
Temperature	25.00 �C
Control sensor	Holder
Monitor sensor	Holder
Start mode	Keep +/-0.10 �C of the target temperature for 5 seconds
Cell
N2 purge	Not use
Ref. beam
Measurement date	19/04/2023 11:14
Photometric mode	Abs
Measurement range	0 - 180 sec
Data interval	2 sec
UV/Vis bandwidth	1.0 nm
Response	0.24 sec
Monitor wavelength	340 nm
Change source at	340 nm
Light source	D2/WI
Correction	Blank
