# Supplementary material for: Ancestral [Fe-S] biogenesis system SMS has a unique mechanism of cluster assembly and sulfur utilization
Source: PLoS Biol. 2025 Jun 25;23(6):e3003223. doi: 10.1371/journal.pbio.3003223 (PMC12192291; doi:10.1371/journal.pbio.3003223)
Supplement: S3 Data — (ZIP) [file pbio.3003223.s009.zip › RawFig5a-d/RawFig5a/K45R(2).csv]

TITLE
DATA TYPE	ULTRAVIOLET SPECTRUM
ORIGIN	JASCO
OWNER
DATE	23/04/19
TIME	11:57:00
SPECTROMETER/DATA SYSTEM
LOCALE	1036
RESOLUTION
DELTAX	2
XUNITS	SEC
YUNITS	ABSORBANCE
FIRSTX	0,0000
LASTX	180,0000
NPOINTS	91
FIRSTY	-0,07344
MAXY	-0,07313
MINY	-0,08226
XYDATA
0,0000	-0,0734449
2,0000	-0,0731909
4,0000	-0,0731259
6,0000	-0,0732273
8,0000	-0,0739795
10,0000	-0,0734102
12,0000	-0,0740161
14,0000	-0,0742066
16,0000	-0,0744593
18,0000	-0,0742
20,0000	-0,0745704
22,0000	-0,0743235
24,0000	-0,0747607
26,0000	-0,0751133
28,0000	-0,0753596
30,0000	-0,0753924
32,0000	-0,0760403
34,0000	-0,0757325
36,0000	-0,075861
38,0000	-0,075411
40,0000	-0,0759917
42,0000	-0,0760807
44,0000	-0,0767165
46,0000	-0,0761655
48,0000	-0,0760615
50,0000	-0,0763031
52,0000	-0,0765985
54,0000	-0,0764231
56,0000	-0,0766402
58,0000	-0,0771267
60,0000	-0,0769203
62,0000	-0,0770338
64,0000	-0,0772894
66,0000	-0,0765903
68,0000	-0,0776877
70,0000	-0,077795
72,0000	-0,0779337
74,0000	-0,0782311
76,0000	-0,0781033
78,0000	-0,0779379
80,0000	-0,0782532
82,0000	-0,0781088
84,0000	-0,0786235
86,0000	-0,0779738
88,0000	-0,0789488
90,0000	-0,0783012
92,0000	-0,0783952
94,0000	-0,0781488
96,0000	-0,0778434
98,0000	-0,0777261
100,0000	-0,0789505
102,0000	-0,078947
104,0000	-0,0787849
106,0000	-0,0784116
108,0000	-0,078651
110,0000	-0,0790511
112,0000	-0,0795287
114,0000	-0,0791286
116,0000	-0,0793066
118,0000	-0,0798541
120,0000	-0,0796563
122,0000	-0,0796801
124,0000	-0,0792897
126,0000	-0,0799584
128,0000	-0,0799368
130,0000	-0,0799593
132,0000	-0,0798841
134,0000	-0,0800623
136,0000	-0,0801413
138,0000	-0,0799088
140,0000	-0,0801722
142,0000	-0,0803248
144,0000	-0,0805307
146,0000	-0,0804037
148,0000	-0,0799524
150,0000	-0,0803862
152,0000	-0,0803435
154,0000	-0,0803962
156,0000	-0,0807286
158,0000	-0,0811677
160,0000	-0,0808277
162,0000	-0,0815688
164,0000	-0,0822558
166,0000	-0,0813847
168,0000	-0,0813277
170,0000	-0,0818894
172,0000	-0,0815835
174,0000	-0,0816656
176,0000	-0,0820861
178,0000	-0,0820536
180,0000	-0,0812902
##### Extended Information
[Comments]
Sample name
Comment
Username
Division
Organization	JASCO
[Detailed Information]
Creation date	19/04/2023 11:57
Data array type	Linear data array
Horizontal axis	Time [sec]
Vertical axis	Abs
Start	0 sec
End	180 sec
Data interval	2 sec
Data points	91
[Measurement Information]
Instrument name	V730
Model name	V-730
Serial No.	D369661798
Accessory	ETCS-761
Accessory S/N	C059661399
Temperature	25.00 �C
Control sensor	Holder
Monitor sensor	Holder
Start mode	Keep +/-0.10 �C of the target temperature for 5 seconds
Cell
N2 purge	Not use
Ref. beam
Measurement date	19/04/2023 11:56
Photometric mode	Abs
Measurement range	0 - 180 sec
Data interval	2 sec
UV/Vis bandwidth	1.0 nm
Response	0.24 sec
Monitor wavelength	340 nm
Change source at	340 nm
Light source	D2/WI
Correction	Blank
