# Supplementary material for: Ancestral [Fe-S] biogenesis system SMS has a unique mechanism of cluster assembly and sulfur utilization
Source: PLoS Biol. 2025 Jun 25;23(6):e3003223. doi: 10.1371/journal.pbio.3003223 (PMC12192291; doi:10.1371/journal.pbio.3003223)
Supplement: S3 Data — (ZIP) [file pbio.3003223.s009.zip › RawFig5a-d/RawFig5a/baseline.csv]

TITLE
DATA TYPE	ULTRAVIOLET SPECTRUM
ORIGIN	JASCO
OWNER
DATE	23/04/19
TIME	11:01:40
SPECTROMETER/DATA SYSTEM
LOCALE	1036
RESOLUTION
DELTAX	2
XUNITS	SEC
YUNITS	ABSORBANCE
FIRSTX	0,0000
LASTX	120,0000
NPOINTS	61
FIRSTY	-0,00039
MAXY	0,00025
MINY	-0,00183
XYDATA
0,0000	-0,000392903
2,0000	-0,000273217
4,0000	-0,000467521
6,0000	-0,000349446
8,0000	-0,00030569
10,0000	0,000245584
12,0000	-0,000673585
14,0000	-0,000863591
16,0000	-0,00024916
18,0000	-0,00066075
20,0000	-0,00115573
22,0000	-0,000401081
24,0000	-0,000538199
26,0000	-0,000332791
28,0000	-0,000813328
30,0000	-0,00151706
32,0000	-0,000602847
34,0000	-0,000576522
36,0000	-0,00077017
38,0000	-0,000448478
40,0000	-0,000748202
42,0000	-0,000562494
44,0000	-0,000748501
46,0000	-0,000429317
48,0000	-0,000396306
50,0000	-0,00128796
52,0000	-0,000678121
54,0000	-0,000759843
56,0000	-0,00110093
58,0000	-0,000704506
60,0000	-0,00104584
62,0000	-0,000691314
64,0000	-0,00116099
66,0000	-0,00119639
68,0000	-0,00111765
70,0000	-0,00129494
72,0000	-0,000771543
74,0000	-0,00163436
76,0000	-0,00182765
78,0000	-0,00109783
80,0000	-0,00101139
82,0000	-0,00171602
84,0000	-0,00118976
86,0000	-0,00101641
88,0000	-0,00131189
90,0000	-0,00155348
92,0000	-0,00135511
94,0000	-0,00172521
96,0000	-0,000872306
98,0000	-0,00123787
100,0000	-0,001299
102,0000	-0,00139541
104,0000	-0,00114141
106,0000	-0,00154637
108,0000	-0,00173357
110,0000	-0,00149581
112,0000	-0,00132544
114,0000	-0,00173023
116,0000	-0,0013569
118,0000	-0,000945133
120,0000	-0,00132353
##### Extended Information
[Comments]
Sample name
Comment
Username
Division
Organization	JASCO
[Detailed Information]
Creation date	19/04/2023 11:01
Data array type	Linear data array
Horizontal axis	Time [sec]
Vertical axis	Abs
Start	0 sec
End	120 sec
Data interval	2 sec
Data points	61
[Measurement Information]
Instrument name	V730
Model name	V-730
Serial No.	D369661798
Accessory	ETCS-761
Accessory S/N	C059661399
Temperature	24.99 �C
Control sensor	Holder
Monitor sensor	Holder
Start mode	Keep +/-0.10 �C of the target temperature for 5 seconds
Cell
N2 purge	Not use
Ref. beam
Measurement date	19/04/2023 11:01
Photometric mode	Abs
Measurement range	0 - 120 sec
Data interval	2 sec
UV/Vis bandwidth	1.0 nm
Response	0.24 sec
Monitor wavelength	340 nm
Change source at	340 nm
Light source	D2/WI
Correction	Blank
