# Supplementary material for: Ancestral [Fe-S] biogenesis system SMS has a unique mechanism of cluster assembly and sulfur utilization
Source: PLoS Biol. 2025 Jun 25;23(6):e3003223. doi: 10.1371/journal.pbio.3003223 (PMC12192291; doi:10.1371/journal.pbio.3003223)
Supplement: S3 Data — (ZIP) [file pbio.3003223.s009.zip › RawFig5a-d/RawFig5a/SmsCB.csv]

TITLE
DATA TYPE	ULTRAVIOLET SPECTRUM
ORIGIN	JASCO
OWNER
DATE	23/04/19
TIME	11:39:33
SPECTROMETER/DATA SYSTEM
LOCALE	1036
RESOLUTION
DELTAX	2
XUNITS	SEC
YUNITS	ABSORBANCE
FIRSTX	0,0000
LASTX	180,0000
NPOINTS	91
FIRSTY	-0,08301
MAXY	-0,08301
MINY	-0,32553
XYDATA
0,0000	-0,0830073
2,0000	-0,0862522
4,0000	-0,0874776
6,0000	-0,0897014
8,0000	-0,0914942
10,0000	-0,0940182
12,0000	-0,0958421
14,0000	-0,097997
16,0000	-0,0999048
18,0000	-0,101526
20,0000	-0,104466
22,0000	-0,106123
24,0000	-0,108012
26,0000	-0,11051
28,0000	-0,112726
30,0000	-0,115133
32,0000	-0,117366
34,0000	-0,119565
36,0000	-0,122345
38,0000	-0,124787
40,0000	-0,125987
42,0000	-0,128744
44,0000	-0,130694
46,0000	-0,13347
48,0000	-0,135989
50,0000	-0,138008
52,0000	-0,141018
54,0000	-0,143209
56,0000	-0,145498
58,0000	-0,148237
60,0000	-0,150429
62,0000	-0,152575
64,0000	-0,15502
66,0000	-0,157827
68,0000	-0,160259
70,0000	-0,162521
72,0000	-0,165018
74,0000	-0,166912
76,0000	-0,169769
78,0000	-0,172791
80,0000	-0,175288
82,0000	-0,177408
84,0000	-0,180432
86,0000	-0,182329
88,0000	-0,18498
90,0000	-0,187785
92,0000	-0,190949
94,0000	-0,193486
96,0000	-0,196049
98,0000	-0,198394
100,0000	-0,201243
102,0000	-0,204512
104,0000	-0,206431
106,0000	-0,209507
108,0000	-0,212182
110,0000	-0,214918
112,0000	-0,217777
114,0000	-0,220551
116,0000	-0,2228
118,0000	-0,226133
120,0000	-0,229364
122,0000	-0,23218
124,0000	-0,235355
126,0000	-0,237826
128,0000	-0,241152
130,0000	-0,244079
132,0000	-0,246608
134,0000	-0,249986
136,0000	-0,253375
138,0000	-0,256234
140,0000	-0,259561
142,0000	-0,262509
144,0000	-0,265923
146,0000	-0,269119
148,0000	-0,272217
150,0000	-0,27514
152,0000	-0,278775
154,0000	-0,281722
156,0000	-0,285673
158,0000	-0,288849
160,0000	-0,291513
162,0000	-0,294963
164,0000	-0,298156
166,0000	-0,301598
168,0000	-0,304879
170,0000	-0,308061
172,0000	-0,311678
174,0000	-0,314505
176,0000	-0,318121
178,0000	-0,321867
180,0000	-0,32553
##### Extended Information
[Comments]
Sample name
Comment
Username
Division
Organization	JASCO
[Detailed Information]
Creation date	19/04/2023 11:39
Data array type	Linear data array
Horizontal axis	Time [sec]
Vertical axis	Abs
Start	0 sec
End	180 sec
Data interval	2 sec
Data points	91
[Measurement Information]
Instrument name	V730
Model name	V-730
Serial No.	D369661798
Accessory	ETCS-761
Accessory S/N	C059661399
Temperature	25.00 �C
Control sensor	Holder
Monitor sensor	Holder
Start mode	Keep +/-0.10 �C of the target temperature for 5 seconds
Cell
N2 purge	Not use
Ref. beam
Measurement date	19/04/2023 11:39
Photometric mode	Abs
Measurement range	0 - 180 sec
Data interval	2 sec
UV/Vis bandwidth	1.0 nm
Response	0.24 sec
Monitor wavelength	340 nm
Change source at	340 nm
Light source	D2/WI
Correction	Blank
