# Supplementary material for: Ancestral [Fe-S] biogenesis system SMS has a unique mechanism of cluster assembly and sulfur utilization
Source: PLoS Biol. 2025 Jun 25;23(6):e3003223. doi: 10.1371/journal.pbio.3003223 (PMC12192291; doi:10.1371/journal.pbio.3003223)
Supplement: S3 Data — (ZIP) [file pbio.3003223.s009.zip › RawFig5a-d/RawFig5a/K45R.csv]

TITLE
DATA TYPE	ULTRAVIOLET SPECTRUM
ORIGIN	JASCO
OWNER
DATE	23/04/19
TIME	11:21:00
SPECTROMETER/DATA SYSTEM
LOCALE	1036
RESOLUTION
DELTAX	2
XUNITS	SEC
YUNITS	ABSORBANCE
FIRSTX	0,0000
LASTX	180,0000
NPOINTS	91
FIRSTY	-0,07534
MAXY	-0,07534
MINY	-0,08372
XYDATA
0,0000	-0,0753411
2,0000	-0,0756247
4,0000	-0,0766633
6,0000	-0,0769787
8,0000	-0,0774954
10,0000	-0,0775132
12,0000	-0,0779312
14,0000	-0,0773795
16,0000	-0,0782156
18,0000	-0,0774299
20,0000	-0,0785122
22,0000	-0,0782142
24,0000	-0,0785894
26,0000	-0,0780335
28,0000	-0,0778619
30,0000	-0,0788224
32,0000	-0,0788632
34,0000	-0,0790559
36,0000	-0,0788146
38,0000	-0,0791423
40,0000	-0,0790864
42,0000	-0,0798548
44,0000	-0,0794774
46,0000	-0,0793092
48,0000	-0,0790175
50,0000	-0,0795835
52,0000	-0,0792831
54,0000	-0,0800701
56,0000	-0,079641
58,0000	-0,0797809
60,0000	-0,0804662
62,0000	-0,0799884
64,0000	-0,0799091
66,0000	-0,0805527
68,0000	-0,0804693
70,0000	-0,0808961
72,0000	-0,0808045
74,0000	-0,0810692
76,0000	-0,080803
78,0000	-0,0812777
80,0000	-0,0811264
82,0000	-0,0808915
84,0000	-0,0811552
86,0000	-0,0814804
88,0000	-0,0809757
90,0000	-0,0805772
92,0000	-0,0815858
94,0000	-0,0811136
96,0000	-0,0813379
98,0000	-0,0815698
100,0000	-0,0816352
102,0000	-0,0810993
104,0000	-0,0818099
106,0000	-0,08116
108,0000	-0,0808434
110,0000	-0,0812272
112,0000	-0,0814635
114,0000	-0,0818699
116,0000	-0,0814414
118,0000	-0,0814972
120,0000	-0,0814996
122,0000	-0,0805264
124,0000	-0,0814239
126,0000	-0,0812831
128,0000	-0,0814832
130,0000	-0,0820773
132,0000	-0,0818487
134,0000	-0,0815487
136,0000	-0,0818616
138,0000	-0,0817011
140,0000	-0,0820578
142,0000	-0,0812852
144,0000	-0,0814648
146,0000	-0,0822306
148,0000	-0,0818875
150,0000	-0,0818591
152,0000	-0,0819899
154,0000	-0,0819712
156,0000	-0,0824368
158,0000	-0,0820314
160,0000	-0,0826773
162,0000	-0,0833809
164,0000	-0,0830749
166,0000	-0,08348
168,0000	-0,0831364
170,0000	-0,0835529
172,0000	-0,0836482
174,0000	-0,0834784
176,0000	-0,0836539
178,0000	-0,0837171
180,0000	-0,0833972
##### Extended Information
[Comments]
Sample name
Comment
Username
Division
Organization	JASCO
[Detailed Information]
Creation date	19/04/2023 11:21
Data array type	Linear data array
Horizontal axis	Time [sec]
Vertical axis	Abs
Start	0 sec
End	180 sec
Data interval	2 sec
Data points	91
[Measurement Information]
Instrument name	V730
Model name	V-730
Serial No.	D369661798
Accessory	ETCS-761
Accessory S/N	C059661399
Temperature	25.00 �C
Control sensor	Holder
Monitor sensor	Holder
Start mode	Keep +/-0.10 �C of the target temperature for 5 seconds
Cell
N2 purge	Not use
Ref. beam
Measurement date	19/04/2023 11:20
Photometric mode	Abs
Measurement range	0 - 180 sec
Data interval	2 sec
UV/Vis bandwidth	1.0 nm
Response	0.24 sec
Monitor wavelength	340 nm
Change source at	340 nm
Light source	D2/WI
Correction	Blank
