# Supplementary material for: Ancestral [Fe-S] biogenesis system SMS has a unique mechanism of cluster assembly and sulfur utilization
Source: PLoS Biol. 2025 Jun 25;23(6):e3003223. doi: 10.1371/journal.pbio.3003223 (PMC12192291; doi:10.1371/journal.pbio.3003223)
Supplement: S3 Data — (ZIP) [file pbio.3003223.s009.zip › RawFig5a-d/RawFig5b/SmsC(WT)_30uM.txt]

400,0000	54,8439
401,0000	60,6409
402,0000	67,0092
403,0000	73,0843
404,0000	80,4483
405,0000	87,3997
406,0000	95,6833
407,0000	103,998
408,0000	113,534
409,0000	122,793
410,0000	131,976
411,0000	142,315
412,0000	151,102
413,0000	159,968
414,0000	168,578
415,0000	177,366
416,0000	185,726
417,0000	194,272
418,0000	201,719
419,0000	209,107
420,0000	215,423
421,0000	222,559
422,0000	228,047
423,0000	233,662
424,0000	238,708
425,0000	242,805
426,0000	246,914
427,0000	250,406
428,0000	253,123
429,0000	256,354
430,0000	258,845
431,0000	261,063
432,0000	261,761
433,0000	263,733
434,0000	266,116
435,0000	266,042
436,0000	267,93
437,0000	269,612
438,0000	270,986
439,0000	272,251
440,0000	273,156
441,0000	275,601
442,0000	278,224
443,0000	278,262
444,0000	278,649
445,0000	281,414
446,0000	281,394
447,0000	283,035
448,0000	282,145
449,0000	283,359
450,0000	282,531
451,0000	282,68
452,0000	280,366
453,0000	280,04
454,0000	277,558
455,0000	275,647
456,0000	273,438
457,0000	270,65
458,0000	266,986
459,0000	263,524
460,0000	261,184
461,0000	257,057
462,0000	253,269
463,0000	249,557
464,0000	245,859
465,0000	241,859
466,0000	237,297
467,0000	232,876
468,0000	229,02
469,0000	223,913
470,0000	220,554
471,0000	216,437
472,0000	212,391
473,0000	207,442
474,0000	203,802
475,0000	199,799
476,0000	195,964
477,0000	190,826
478,0000	187,25
479,0000	183,321
480,0000	179,526
481,0000	176,361
482,0000	170,696
483,0000	166,895
484,0000	162,739
485,0000	159,105
486,0000	154,636
487,0000	151,231
488,0000	146,493
489,0000	142,902
490,0000	138,797
491,0000	135,023
492,0000	131,27
493,0000	127
494,0000	123,428
495,0000	119,81
496,0000	115,647
497,0000	111,984
498,0000	108,624
499,0000	105,147
500,0000	101,245
