# Supplementary material for: Ancestral [Fe-S] biogenesis system SMS has a unique mechanism of cluster assembly and sulfur utilization
Source: PLoS Biol. 2025 Jun 25;23(6):e3003223. doi: 10.1371/journal.pbio.3003223 (PMC12192291; doi:10.1371/journal.pbio.3003223)
Supplement: S3 Data — (ZIP) [file pbio.3003223.s009.zip › RawFig5a-d/RawFig5b/SmsC(WT)_10uM.txt]

400,0000	47,8777
401,0000	52,7253
402,0000	58,2561
403,0000	64,7183
404,0000	71,2892
405,0000	77,9625
406,0000	85,0711
407,0000	93,0443
408,0000	100,556
409,0000	109,509
410,0000	117,731
411,0000	126,773
412,0000	135,337
413,0000	144,049
414,0000	151,93
415,0000	160,006
416,0000	167,683
417,0000	176,256
418,0000	183,737
419,0000	189,861
420,0000	197,419
421,0000	203,612
422,0000	209,081
423,0000	214,07
424,0000	218,6
425,0000	222,314
426,0000	227,271
427,0000	230,944
428,0000	233,662
429,0000	237,342
430,0000	239,94
431,0000	242,282
432,0000	243,901
433,0000	245,019
434,0000	246,828
435,0000	248,48
436,0000	249,925
437,0000	250,985
438,0000	252,175
439,0000	253,332
440,0000	255,092
441,0000	256,835
442,0000	258,274
443,0000	260,177
444,0000	262,106
445,0000	263,868
446,0000	263,59
447,0000	264,088
448,0000	264,441
449,0000	264,945
450,0000	264,634
451,0000	264,118
452,0000	263,461
453,0000	262,267
454,0000	260,454
455,0000	258,029
456,0000	255,98
457,0000	254,179
458,0000	251,106
459,0000	248,148
460,0000	245,557
461,0000	241,628
462,0000	238,564
463,0000	234,415
464,0000	231,002
465,0000	227,429
466,0000	223,394
467,0000	219,519
468,0000	215,668
469,0000	212,206
470,0000	207,824
471,0000	203,669
472,0000	199,898
473,0000	196,193
474,0000	192,176
475,0000	188,083
476,0000	183,8
477,0000	180,822
478,0000	176,154
479,0000	172,796
480,0000	168,489
481,0000	164,488
482,0000	160,71
483,0000	157,239
484,0000	153,746
485,0000	149,986
486,0000	146,389
487,0000	142,475
488,0000	138,681
489,0000	134,452
490,0000	131,17
491,0000	127,167
492,0000	123,413
493,0000	120,158
494,0000	116,378
495,0000	112,301
496,0000	109,443
497,0000	105,68
498,0000	101,963
499,0000	98,876
500,0000	95,7149
