# Supplementary material for: Ancestral [Fe-S] biogenesis system SMS has a unique mechanism of cluster assembly and sulfur utilization
Source: PLoS Biol. 2025 Jun 25;23(6):e3003223. doi: 10.1371/journal.pbio.3003223 (PMC12192291; doi:10.1371/journal.pbio.3003223)
Supplement: S3 Data — (ZIP) [file pbio.3003223.s009.zip › RawFig5a-d/RawFig5b/SmsC(WT)_0uM.txt]

400,0000	25,0188
401,0000	27,2385
402,0000	29,9605
403,0000	32,8088
404,0000	36,0931
405,0000	39,2167
406,0000	42,8898
407,0000	46,7339
408,0000	50,4951
409,0000	54,8772
410,0000	58,979
411,0000	63,8848
412,0000	68,3832
413,0000	72,9303
414,0000	76,8567
415,0000	81,4681
416,0000	85,9238
417,0000	90,7015
418,0000	94,289
419,0000	99,1893
420,0000	102,776
421,0000	106,948
422,0000	110,868
423,0000	114,331
424,0000	117,525
425,0000	120,848
426,0000	123,655
427,0000	127,078
428,0000	129,45
429,0000	132,45
430,0000	134,346
431,0000	136,8
432,0000	138,741
433,0000	140,025
434,0000	141,987
435,0000	143,609
436,0000	145,105
437,0000	146,987
438,0000	148,078
439,0000	149,986
440,0000	151,28
441,0000	153,059
442,0000	154,877
443,0000	156,15
444,0000	157,012
445,0000	158,377
446,0000	159,191
447,0000	160,839
448,0000	160,973
449,0000	161,955
450,0000	161,991
451,0000	162,202
452,0000	162,759
453,0000	162,107
454,0000	161,81
455,0000	160,617
456,0000	160,094
457,0000	159,25
458,0000	157,77
459,0000	156,474
460,0000	155,438
461,0000	153,423
462,0000	152,136
463,0000	150,191
464,0000	148,359
465,0000	146,108
466,0000	144,349
467,0000	142,031
468,0000	139,789
469,0000	137,398
470,0000	134,812
471,0000	132,959
472,0000	130,697
473,0000	128,268
474,0000	126,287
475,0000	123,964
476,0000	121,649
477,0000	119,818
478,0000	117,496
479,0000	115,097
480,0000	112,724
481,0000	109,824
482,0000	107,913
483,0000	105,306
484,0000	103,262
485,0000	100,427
486,0000	97,9525
487,0000	95,3835
488,0000	93,6574
489,0000	91,7215
490,0000	88,5733
491,0000	86,1911
492,0000	83,5302
493,0000	82,3804
494,0000	79,8199
495,0000	77,275
496,0000	74,9304
497,0000	72,7728
498,0000	70,6593
499,0000	68,3506
500,0000	66,1605
