# Supplementary material for: Ancestral [Fe-S] biogenesis system SMS has a unique mechanism of cluster assembly and sulfur utilization
Source: PLoS Biol. 2025 Jun 25;23(6):e3003223. doi: 10.1371/journal.pbio.3003223 (PMC12192291; doi:10.1371/journal.pbio.3003223)
Supplement: S3 Data — (ZIP) [file pbio.3003223.s009.zip › RawFig5a-d/RawFig5b/mantwt5.txt]

400,0000	319,847
401,0000	343,871
402,0000	372,088
403,0000	403,448
404,0000	437,044
405,0000	472,814
406,0000	511,514
407,0000	553,702
408,0000	595,566
409,0000	639,611
410,0000	682,11
411,0000	728,432
412,0000	773,702
413,0000	817,993
414,0000	861,681
415,0000	902,939
416,0000	945,506
417,0000	987,044
418,0000	1027,09
419,0000	1064,61
420,0000	1099,26
421,0000	1133,92
422,0000	1165,04
423,0000	1192,95
424,0000	1221,17
425,0000	1242,95
426,0000	1268,2
427,0000	1286,45
428,0000	1306,41
429,0000	1322
430,0000	1338,28
431,0000	1348,88
432,0000	1363,39
433,0000	1373,85
434,0000	1385,01
435,0000	1395,91
436,0000	1405,49
437,0000	1415,36
438,0000	1424,75
439,0000	1431,88
440,0000	1442,59
441,0000	1451,94
442,0000	1458,19
443,0000	1467,27
444,0000	1473,52
445,0000	1480,62
446,0000	1483,27
447,0000	1488,25
448,0000	1488,03
449,0000	1488,23
450,0000	1488,03
451,0000	1483,43
452,0000	1478,03
453,0000	1471,51
454,0000	1463,07
455,0000	1450,77
456,0000	1440,61
457,0000	1426,55
458,0000	1413,66
459,0000	1395,63
460,0000	1379,52
461,0000	1358,85
462,0000	1342,91
463,0000	1323,2
464,0000	1302,72
465,0000	1281,39
466,0000	1259,42
467,0000	1239,36
468,0000	1219,25
469,0000	1195,38
470,0000	1173,97
471,0000	1151,11
472,0000	1129,75
473,0000	1107,97
474,0000	1086,49
475,0000	1065,61
476,0000	1045,3
477,0000	1023,81
478,0000	1001,42
479,0000	982,398
480,0000	960,301
481,0000	939,863
482,0000	916,909
483,0000	895,553
484,0000	874,772
485,0000	854,778
486,0000	834,186
487,0000	812,081
488,0000	792,841
489,0000	769,48
490,0000	749,402
491,0000	728,521
492,0000	707,879
493,0000	689,189
494,0000	668,177
495,0000	648,869
496,0000	629,631
497,0000	610,082
498,0000	591,794
499,0000	573,412
500,0000	555,663
