# Supplementary material for: Ancestral [Fe-S] biogenesis system SMS has a unique mechanism of cluster assembly and sulfur utilization
Source: PLoS Biol. 2025 Jun 25;23(6):e3003223. doi: 10.1371/journal.pbio.3003223 (PMC12192291; doi:10.1371/journal.pbio.3003223)
Supplement: S3 Data — (ZIP) [file pbio.3003223.s009.zip › RawFig5a-d/RawFig5b/mantwt4.txt]

400,0000	324,251
401,0000	348,595
402,0000	375,775
403,0000	405,565
404,0000	439,428
405,0000	474,344
406,0000	512,502
407,0000	553,61
408,0000	595,465
409,0000	639,48
410,0000	682,328
411,0000	727,803
412,0000	772,84
413,0000	817,012
414,0000	861,301
415,0000	905,087
416,0000	947,492
417,0000	986,653
418,0000	1024,75
419,0000	1062,87
420,0000	1097,24
421,0000	1132,05
422,0000	1162,6
423,0000	1190,09
424,0000	1218,39
425,0000	1241,08
426,0000	1262,71
427,0000	1284,64
428,0000	1301,15
429,0000	1317,33
430,0000	1333,8
431,0000	1345,24
432,0000	1357,32
433,0000	1370,22
434,0000	1379,67
435,0000	1390,4
436,0000	1400,5
437,0000	1410,45
438,0000	1420,23
439,0000	1429,08
440,0000	1438,87
441,0000	1447,77
442,0000	1455,71
443,0000	1464,65
444,0000	1470,6
445,0000	1478,11
446,0000	1481,29
447,0000	1485,87
448,0000	1487,69
449,0000	1488,67
450,0000	1486,59
451,0000	1484,04
452,0000	1478,4
453,0000	1473,23
454,0000	1464,22
455,0000	1454,11
456,0000	1442,2
457,0000	1428,7
458,0000	1414,82
459,0000	1401,04
460,0000	1381,69
461,0000	1364,26
462,0000	1345,22
463,0000	1325,43
464,0000	1306,53
465,0000	1284,82
466,0000	1264,23
467,0000	1243,05
468,0000	1223,05
469,0000	1198,86
470,0000	1177,56
471,0000	1156,86
472,0000	1136,19
473,0000	1113,77
474,0000	1092,85
475,0000	1070,53
476,0000	1050,06
477,0000	1029,42
478,0000	1008,03
479,0000	987,416
480,0000	965,633
481,0000	943,329
482,0000	922,703
483,0000	902,192
484,0000	880,887
485,0000	860,427
486,0000	839,506
487,0000	818,981
488,0000	797,268
489,0000	776,511
490,0000	755,344
491,0000	735,43
492,0000	715,104
493,0000	694,693
494,0000	673,858
495,0000	655,354
496,0000	635,253
497,0000	616,95
498,0000	598,211
499,0000	579,818
500,0000	561,594
