# Supplementary material for: Ancestral [Fe-S] biogenesis system SMS has a unique mechanism of cluster assembly and sulfur utilization
Source: PLoS Biol. 2025 Jun 25;23(6):e3003223. doi: 10.1371/journal.pbio.3003223 (PMC12192291; doi:10.1371/journal.pbio.3003223)
Supplement: S3 Data — (ZIP) [file pbio.3003223.s009.zip › RawFig5a-d/RawFig5b/mantwt7bis.txt]

400,0000	354,86
401,0000	382,163
402,0000	413,561
403,0000	447,399
404,0000	484,268
405,0000	524,473
406,0000	566,576
407,0000	611,955
408,0000	657,062
409,0000	703,666
410,0000	753,169
411,0000	802,744
412,0000	850,061
413,0000	900,182
414,0000	947,186
415,0000	993,361
416,0000	1038,45
417,0000	1083,65
418,0000	1124,67
419,0000	1163,46
420,0000	1201,18
421,0000	1236,59
422,0000	1271,03
423,0000	1301,66
424,0000	1329,47
425,0000	1354,36
426,0000	1379,49
427,0000	1399,63
428,0000	1419,31
429,0000	1437,39
430,0000	1451,69
431,0000	1466,83
432,0000	1479,28
433,0000	1490,97
434,0000	1502,48
435,0000	1511,29
436,0000	1521,66
437,0000	1533,94
438,0000	1542,87
439,0000	1552,78
440,0000	1561,32
441,0000	1571,2
442,0000	1579,54
443,0000	1587,52
444,0000	1594,73
445,0000	1600,57
446,0000	1604,96
447,0000	1609,21
448,0000	1609,29
449,0000	1610,98
450,0000	1607,2
451,0000	1604,21
452,0000	1597,04
453,0000	1590,8
454,0000	1581,9
455,0000	1569,8
456,0000	1557,11
457,0000	1544,98
458,0000	1528,48
459,0000	1510,18
460,0000	1490,97
461,0000	1472,54
462,0000	1451,81
463,0000	1430,04
464,0000	1410,34
465,0000	1386,91
466,0000	1365,04
467,0000	1342,45
468,0000	1316,12
469,0000	1293,11
470,0000	1269,69
471,0000	1246,86
472,0000	1223,49
473,0000	1200,53
474,0000	1176,9
475,0000	1153,21
476,0000	1132,03
477,0000	1107,33
478,0000	1085,93
479,0000	1062,72
480,0000	1038,89
481,0000	1014,24
482,0000	992,659
483,0000	970,805
484,0000	947,204
485,0000	924,031
486,0000	902,087
487,0000	879,893
488,0000	857,868
489,0000	834,293
490,0000	812,809
491,0000	789,432
492,0000	768,349
493,0000	746,286
494,0000	723,479
495,0000	702,554
496,0000	681,746
497,0000	661,203
498,0000	640,634
499,0000	620,177
500,0000	601,055
