# Supplementary material for: Ancestral [Fe-S] biogenesis system SMS has a unique mechanism of cluster assembly and sulfur utilization
Source: PLoS Biol. 2025 Jun 25;23(6):e3003223. doi: 10.1371/journal.pbio.3003223 (PMC12192291; doi:10.1371/journal.pbio.3003223)
Supplement: S3 Data — (ZIP) [file pbio.3003223.s009.zip › RawFig5a-d/RawFig5b/mantwt6.txt]

400,0000	341,176
401,0000	367,591
402,0000	397,948
403,0000	431,669
404,0000	466,139
405,0000	505,092
406,0000	546,423
407,0000	591,182
408,0000	635,298
409,0000	681,662
410,0000	727,323
411,0000	776,456
412,0000	824,393
413,0000	872,034
414,0000	920,193
415,0000	963,093
416,0000	1007,44
417,0000	1053,12
418,0000	1093,52
419,0000	1133,35
420,0000	1169,36
421,0000	1204,4
422,0000	1240,53
423,0000	1269,78
424,0000	1298,26
425,0000	1325,44
426,0000	1346,4
427,0000	1367,64
428,0000	1387,34
429,0000	1404,91
430,0000	1419,62
431,0000	1433,71
432,0000	1449,08
433,0000	1458,99
434,0000	1469,88
435,0000	1479,29
436,0000	1490,07
437,0000	1500,92
438,0000	1511,85
439,0000	1519,47
440,0000	1529,39
441,0000	1537,37
442,0000	1547,3
443,0000	1555,52
444,0000	1562,63
445,0000	1570,49
446,0000	1573,82
447,0000	1578,5
448,0000	1579,05
449,0000	1579,59
450,0000	1578,08
451,0000	1574,61
452,0000	1568,93
453,0000	1561,12
454,0000	1551,59
455,0000	1540,98
456,0000	1528,01
457,0000	1512,27
458,0000	1498,73
459,0000	1480,95
460,0000	1461,17
461,0000	1443,17
462,0000	1422,69
463,0000	1401,78
464,0000	1381,63
465,0000	1357,63
466,0000	1337,43
467,0000	1314,23
468,0000	1290,07
469,0000	1266,76
470,0000	1243,91
471,0000	1219,75
472,0000	1197,14
473,0000	1174,81
474,0000	1151,03
475,0000	1128,19
476,0000	1106,73
477,0000	1084,27
478,0000	1062,08
479,0000	1038,95
480,0000	1015,63
481,0000	992,301
482,0000	970,633
483,0000	947,349
484,0000	925,762
485,0000	902,384
486,0000	880,156
487,0000	858,699
488,0000	837,15
489,0000	813,948
490,0000	791,187
491,0000	769,661
492,0000	749,588
493,0000	728,302
494,0000	706,419
495,0000	685,536
496,0000	664,378
497,0000	644,448
498,0000	624,233
499,0000	604,338
500,0000	586,24
