# Supplementary material for: Ancestral [Fe-S] biogenesis system SMS has a unique mechanism of cluster assembly and sulfur utilization
Source: PLoS Biol. 2025 Jun 25;23(6):e3003223. doi: 10.1371/journal.pbio.3003223 (PMC12192291; doi:10.1371/journal.pbio.3003223)
Supplement: S3 Data — (ZIP) [file pbio.3003223.s009.zip › RawFig5a-d/RawFig5b/SmsC(WT)_5uM.txt]

400,0000	43,0727
401,0000	47,7254
402,0000	52,5954
403,0000	57,5495
404,0000	63,4782
405,0000	69,6736
406,0000	76,5837
407,0000	82,8896
408,0000	89,9234
409,0000	98,1001
410,0000	105,037
411,0000	113,12
412,0000	121,054
413,0000	129,057
414,0000	136,253
415,0000	143,551
416,0000	150,852
417,0000	158,361
418,0000	164,498
419,0000	171,745
420,0000	176,874
421,0000	182,836
422,0000	187,965
423,0000	193,108
424,0000	197,706
425,0000	201,367
426,0000	205,778
427,0000	209,062
428,0000	212,894
429,0000	215,006
430,0000	217,626
431,0000	219,497
432,0000	222,323
433,0000	222,963
434,0000	224,305
435,0000	226,06
436,0000	227,135
437,0000	228,854
438,0000	230,362
439,0000	231,225
440,0000	233,131
441,0000	235,045
442,0000	236,433
443,0000	238,669
444,0000	239,42
445,0000	241,176
446,0000	241,989
447,0000	242,177
448,0000	243,463
449,0000	242,462
450,0000	243,712
451,0000	243,321
452,0000	242,258
453,0000	241,82
454,0000	239,902
455,0000	238,735
456,0000	236,342
457,0000	233,91
458,0000	231,984
459,0000	229,057
460,0000	226,359
461,0000	224,216
462,0000	220,144
463,0000	217,155
464,0000	213,955
465,0000	210,16
466,0000	206,668
467,0000	202,782
468,0000	200,22
469,0000	196,367
470,0000	192,736
471,0000	189,646
472,0000	185,174
473,0000	181,695
474,0000	178,186
475,0000	174,992
476,0000	171,576
477,0000	167,151
478,0000	164,568
479,0000	161,41
480,0000	157,016
481,0000	153,499
482,0000	149,878
483,0000	146,411
484,0000	143,087
485,0000	140
486,0000	136,711
487,0000	133,33
488,0000	129,35
489,0000	125,367
490,0000	122,335
491,0000	119,236
492,0000	115,599
493,0000	112,205
494,0000	107,988
495,0000	104,893
496,0000	102,037
497,0000	98,7764
498,0000	95,8662
499,0000	92,8907
500,0000	89,5913
