# Supplementary material for: Ancestral [Fe-S] biogenesis system SMS has a unique mechanism of cluster assembly and sulfur utilization
Source: PLoS Biol. 2025 Jun 25;23(6):e3003223. doi: 10.1371/journal.pbio.3003223 (PMC12192291; doi:10.1371/journal.pbio.3003223)
Supplement: S3 Data — (ZIP) [file pbio.3003223.s009.zip › RawFig5a-d/RawFig5b/SmsC(WT)_15uM.txt]

400,0000	50,6567
401,0000	56,1726
402,0000	62,1264
403,0000	68,5388
404,0000	74,7102
405,0000	81,7491
406,0000	89,697
407,0000	97,5029
408,0000	106,336
409,0000	114,887
410,0000	123,616
411,0000	132,207
412,0000	141,96
413,0000	150,589
414,0000	159,663
415,0000	167,38
416,0000	176,051
417,0000	183,609
418,0000	191,732
419,0000	198,775
420,0000	204,907
421,0000	211,291
422,0000	217,533
423,0000	222,325
424,0000	228,026
425,0000	231,482
426,0000	234,732
427,0000	239,507
428,0000	242,738
429,0000	245,363
430,0000	248,556
431,0000	250,138
432,0000	250,877
433,0000	252,799
434,0000	254,323
435,0000	255,727
436,0000	257,262
437,0000	258,533
438,0000	260,041
439,0000	261,809
440,0000	262,821
441,0000	265,041
442,0000	266,346
443,0000	267,855
444,0000	269,009
445,0000	269,944
446,0000	270,94
447,0000	272,003
448,0000	272,785
449,0000	272,211
450,0000	271,938
451,0000	271,307
452,0000	270,678
453,0000	268,57
454,0000	267,475
455,0000	265,424
456,0000	262,984
457,0000	260,462
458,0000	257,908
459,0000	254,682
460,0000	251,186
461,0000	247,363
462,0000	244,695
463,0000	240,527
464,0000	237,539
465,0000	233,095
466,0000	229,599
467,0000	225,369
468,0000	221,745
469,0000	217,172
470,0000	213,125
471,0000	208,186
472,0000	205,154
473,0000	201,293
474,0000	197,337
475,0000	193,123
476,0000	189,47
477,0000	185,174
478,0000	180,97
479,0000	177,655
480,0000	172,824
481,0000	168,507
482,0000	165,277
483,0000	161,534
484,0000	157,593
485,0000	153,644
486,0000	149,49
487,0000	146,008
488,0000	141,604
489,0000	137,716
490,0000	133,914
491,0000	130,487
492,0000	127,101
493,0000	122,786
494,0000	119,333
495,0000	115,301
496,0000	112,124
497,0000	108,615
498,0000	105,359
499,0000	101,26
500,0000	97,9572
