# Supplementary material for: Ancestral [Fe-S] biogenesis system SMS has a unique mechanism of cluster assembly and sulfur utilization
Source: PLoS Biol. 2025 Jun 25;23(6):e3003223. doi: 10.1371/journal.pbio.3003223 (PMC12192291; doi:10.1371/journal.pbio.3003223)
Supplement: S3 Data — (ZIP) [file pbio.3003223.s009.zip › RawFig5a-d/RawFig5b/mantwt3.txt]

400,0000	309,975
401,0000	332,791
402,0000	360,216
403,0000	390,018
404,0000	421,77
405,0000	456,565
406,0000	493,493
407,0000	533,146
408,0000	574,058
409,0000	616,555
410,0000	660,71
411,0000	704,543
412,0000	747,099
413,0000	794,621
414,0000	834,119
415,0000	876,709
416,0000	915,952
417,0000	958,327
418,0000	995,716
419,0000	1033,08
420,0000	1068,42
421,0000	1103,72
422,0000	1136,63
423,0000	1166,41
424,0000	1194,15
425,0000	1217,06
426,0000	1240,47
427,0000	1262,32
428,0000	1280,52
429,0000	1299,36
430,0000	1315,7
431,0000	1331,08
432,0000	1346,02
433,0000	1357,11
434,0000	1368,1
435,0000	1380,28
436,0000	1392,23
437,0000	1402,91
438,0000	1412,51
439,0000	1422,57
440,0000	1433,49
441,0000	1443,2
442,0000	1452,8
443,0000	1460,72
444,0000	1469,4
445,0000	1476,8
446,0000	1481,57
447,0000	1486,97
448,0000	1489,3
449,0000	1490,86
450,0000	1488,72
451,0000	1484,97
452,0000	1480,95
453,0000	1474,98
454,0000	1468,19
455,0000	1456,86
456,0000	1446,13
457,0000	1435,46
458,0000	1420,14
459,0000	1406,04
460,0000	1389,73
461,0000	1371,15
462,0000	1352,68
463,0000	1334,83
464,0000	1315,23
465,0000	1293,62
466,0000	1271,81
467,0000	1251,76
468,0000	1230,76
469,0000	1208,99
470,0000	1188,81
471,0000	1168,14
472,0000	1145,43
473,0000	1124,51
474,0000	1101,63
475,0000	1081,01
476,0000	1060,28
477,0000	1037,38
478,0000	1016,69
479,0000	994,987
480,0000	973,998
481,0000	953,966
482,0000	932,302
483,0000	911,318
484,0000	889,554
485,0000	868,593
486,0000	846,074
487,0000	826,18
488,0000	805,855
489,0000	783,263
490,0000	763,237
491,0000	741,275
492,0000	721,498
493,0000	701,299
494,0000	681,166
495,0000	661,93
496,0000	642,073
497,0000	622,532
498,0000	603,35
499,0000	584,63
500,0000	567,052
