# Supplementary material for: Ancestral [Fe-S] biogenesis system SMS has a unique mechanism of cluster assembly and sulfur utilization
Source: PLoS Biol. 2025 Jun 25;23(6):e3003223. doi: 10.1371/journal.pbio.3003223 (PMC12192291; doi:10.1371/journal.pbio.3003223)
Supplement: S3 Data — (ZIP) [file pbio.3003223.s009.zip › RawFig5a-d/RawFig5b/mantwt2.txt]

400,0000	275,275
401,0000	295,004
402,0000	317,97
403,0000	341,931
404,0000	370,067
405,0000	399,107
406,0000	430,724
407,0000	463,95
408,0000	498,273
409,0000	535,087
410,0000	570,852
411,0000	609,887
412,0000	647,259
413,0000	685,907
414,0000	722,031
415,0000	757,227
416,0000	794,469
417,0000	829,266
418,0000	861,572
419,0000	893,666
420,0000	925,336
421,0000	954,44
422,0000	982,721
423,0000	1008,02
424,0000	1031,26
425,0000	1052,46
426,0000	1074,03
427,0000	1093,95
428,0000	1109,11
429,0000	1125,5
430,0000	1139,41
431,0000	1153,08
432,0000	1166,11
433,0000	1177,21
434,0000	1189,11
435,0000	1199,23
436,0000	1207,55
437,0000	1217,88
438,0000	1227,84
439,0000	1238,65
440,0000	1246,88
441,0000	1255,79
442,0000	1265,01
443,0000	1272,55
444,0000	1279,45
445,0000	1284,98
446,0000	1292,4
447,0000	1296,1
448,0000	1297,98
449,0000	1298,02
450,0000	1299,42
451,0000	1295,11
452,0000	1291,15
453,0000	1287
454,0000	1281,17
455,0000	1273,75
456,0000	1263,77
457,0000	1253,96
458,0000	1241,29
459,0000	1229,21
460,0000	1213,99
461,0000	1199,08
462,0000	1182,45
463,0000	1168,08
464,0000	1150,92
465,0000	1131,9
466,0000	1115,25
467,0000	1097,84
468,0000	1079,31
469,0000	1060,15
470,0000	1040,61
471,0000	1022,48
472,0000	1004,83
473,0000	987,961
474,0000	966,042
475,0000	950,333
476,0000	932,264
477,0000	913,214
478,0000	895,42
479,0000	875,547
480,0000	857,556
481,0000	838,456
482,0000	820,137
483,0000	801,253
484,0000	783,111
485,0000	764,612
486,0000	746,269
487,0000	728,699
488,0000	709,86
489,0000	691,549
490,0000	672,431
491,0000	655,599
492,0000	636,71
493,0000	619,735
494,0000	601,313
495,0000	583,562
496,0000	567,705
497,0000	550,657
498,0000	534,044
499,0000	516,937
500,0000	501,743
