# Supplementary material for: Ancestral [Fe-S] biogenesis system SMS has a unique mechanism of cluster assembly and sulfur utilization
Source: PLoS Biol. 2025 Jun 25;23(6):e3003223. doi: 10.1371/journal.pbio.3003223 (PMC12192291; doi:10.1371/journal.pbio.3003223)
Supplement: S3 Data — (ZIP) [file pbio.3003223.s009.zip › RawFig5a-d/RawFig5b/mantwt0.txt]

400,0000	212,595
401,0000	223,716
402,0000	237,634
403,0000	253,512
404,0000	271,833
405,0000	291,381
406,0000	312,618
407,0000	335,441
408,0000	359,254
409,0000	383,985
410,0000	411,162
411,0000	437,689
412,0000	465,976
413,0000	492,001
414,0000	518,702
415,0000	545,795
416,0000	572,92
417,0000	598,901
418,0000	624,578
419,0000	649,7
420,0000	674,379
421,0000	697,24
422,0000	719,94
423,0000	742,093
424,0000	760,585
425,0000	780,22
426,0000	797,973
427,0000	815,092
428,0000	830,58
429,0000	845,377
430,0000	858,417
431,0000	872,462
432,0000	882,453
433,0000	895,81
434,0000	908,327
435,0000	917,483
436,0000	928,593
437,0000	936,507
438,0000	946,567
439,0000	957,265
440,0000	966,478
441,0000	976,599
442,0000	985,432
443,0000	993,284
444,0000	1001,07
445,0000	1007,38
446,0000	1013,32
447,0000	1018,17
448,0000	1023,02
449,0000	1027,18
450,0000	1027,9
451,0000	1028,05
452,0000	1027,54
453,0000	1025,76
454,0000	1022,83
455,0000	1018,88
456,0000	1012,04
457,0000	1006,42
458,0000	998,565
459,0000	989,352
460,0000	981,527
461,0000	971,698
462,0000	959,742
463,0000	947,383
464,0000	935,711
465,0000	922,566
466,0000	911,345
467,0000	897,716
468,0000	883,308
469,0000	870,234
470,0000	856,587
471,0000	842,35
472,0000	828,018
473,0000	815,058
474,0000	800,125
475,0000	788,27
476,0000	773,699
477,0000	758,228
478,0000	744,54
479,0000	728,082
480,0000	715,043
481,0000	700,263
482,0000	685,877
483,0000	672,509
484,0000	656,883
485,0000	641,549
486,0000	627,593
487,0000	613,37
488,0000	598,267
489,0000	583,08
490,0000	567,042
491,0000	553,468
492,0000	538,42
493,0000	525,458
494,0000	511,153
495,0000	496,937
496,0000	483,1
497,0000	468,318
498,0000	453,883
499,0000	441,373
500,0000	427,908
