# Supplementary material for: Ancestral [Fe-S] biogenesis system SMS has a unique mechanism of cluster assembly and sulfur utilization
Source: PLoS Biol. 2025 Jun 25;23(6):e3003223. doi: 10.1371/journal.pbio.3003223 (PMC12192291; doi:10.1371/journal.pbio.3003223)
Supplement: S3 Data — (ZIP) [file pbio.3003223.s009.zip › RawFig5a-d/RawFig5b/noATPwt.txt]

400,0000	94,3628
401,0000	91,4608
402,0000	89,6528
403,0000	88,91
404,0000	88,8391
405,0000	89,1003
406,0000	90,101
407,0000	90,5221
408,0000	92,193
409,0000	93,09
410,0000	93,6397
411,0000	94,8558
412,0000	95,3908
413,0000	95,6049
414,0000	96,3654
415,0000	96,8975
416,0000	98,4652
417,0000	99,5924
418,0000	97,5535
419,0000	94,6812
420,0000	92,9996
421,0000	91,8908
422,0000	91,4607
423,0000	90,7193
424,0000	89,6413
425,0000	88,6978
426,0000	86,9544
427,0000	86,4514
428,0000	85,2935
429,0000	84,6506
430,0000	84,2063
431,0000	82,8476
432,0000	82,1936
433,0000	81,2904
434,0000	80,7573
435,0000	80,549
436,0000	79,6454
437,0000	78,8951
438,0000	78,1857
439,0000	77,6657
440,0000	77,0596
441,0000	76,7021
442,0000	76,7951
443,0000	76,3705
444,0000	76,5438
445,0000	75,8677
446,0000	76,3443
447,0000	75,508
448,0000	75,0117
449,0000	75,1419
450,0000	74,5341
451,0000	74,3857
452,0000	74,1563
453,0000	73,5371
454,0000	73,0861
455,0000	72,5973
456,0000	71,7874
457,0000	71,2545
458,0000	71,0631
459,0000	70,3159
460,0000	69,6083
461,0000	68,2813
462,0000	68,4147
463,0000	67,547
464,0000	66,8514
465,0000	66,1302
466,0000	65,6256
467,0000	64,8174
468,0000	64,5012
469,0000	63,4094
470,0000	62,725
471,0000	62,3099
472,0000	61,1036
473,0000	60,6142
474,0000	59,6373
475,0000	59,2745
476,0000	58,4757
477,0000	57,6299
478,0000	56,8164
479,0000	56,11
480,0000	55,7131
481,0000	54,9665
482,0000	54,1775
483,0000	53,238
484,0000	52,6402
485,0000	51,8766
486,0000	51,2147
487,0000	50,3833
488,0000	49,6509
489,0000	48,9628
490,0000	48,1932
491,0000	47,0215
492,0000	46,2254
493,0000	45,4053
494,0000	44,5177
495,0000	44,1126
496,0000	43,2231
497,0000	42,3632
498,0000	41,2624
499,0000	40,1882
500,0000	39,7973
