# Supplementary material for: Ancestral [Fe-S] biogenesis system SMS has a unique mechanism of cluster assembly and sulfur utilization
Source: PLoS Biol. 2025 Jun 25;23(6):e3003223. doi: 10.1371/journal.pbio.3003223 (PMC12192291; doi:10.1371/journal.pbio.3003223)
Supplement: S3 Data — (ZIP) [file pbio.3003223.s009.zip › RawFig5a-d/RawFig5b/mantwt1.txt]

400,0000	254,809
401,0000	271,062
402,0000	290,542
403,0000	312,175
404,0000	336,289
405,0000	362,095
406,0000	390,148
407,0000	420,733
408,0000	451,753
409,0000	483,961
410,0000	516,021
411,0000	550,014
412,0000	584,572
413,0000	619,383
414,0000	654,128
415,0000	685,635
416,0000	718,434
417,0000	750,197
418,0000	780,381
419,0000	809,435
420,0000	837,012
421,0000	866,13
422,0000	891,018
423,0000	915,401
424,0000	936,774
425,0000	957,657
426,0000	978,046
427,0000	995,865
428,0000	1012,65
429,0000	1027,82
430,0000	1041,28
431,0000	1055,54
432,0000	1068,61
433,0000	1081,03
434,0000	1088,81
435,0000	1100,19
436,0000	1108,42
437,0000	1117,8
438,0000	1127,88
439,0000	1137,56
440,0000	1147,95
441,0000	1156,4
442,0000	1165,85
443,0000	1174,26
444,0000	1182,02
445,0000	1187,56
446,0000	1191,02
447,0000	1196,91
448,0000	1200,32
449,0000	1201,8
450,0000	1200,88
451,0000	1199,97
452,0000	1197,66
453,0000	1194,09
454,0000	1189,31
455,0000	1180,95
456,0000	1174,08
457,0000	1163,79
458,0000	1154,72
459,0000	1141,94
460,0000	1129,55
461,0000	1116,58
462,0000	1103,66
463,0000	1088,18
464,0000	1072,28
465,0000	1056,47
466,0000	1041,12
467,0000	1023,82
468,0000	1008,09
469,0000	991,55
470,0000	974,591
471,0000	958,064
472,0000	939,299
473,0000	922,918
474,0000	906,643
475,0000	889,459
476,0000	873,419
477,0000	856,193
478,0000	839,485
479,0000	820,845
480,0000	804,028
481,0000	787,127
482,0000	770,091
483,0000	753,789
484,0000	735,553
485,0000	719,35
486,0000	701,886
487,0000	684,812
488,0000	667,809
489,0000	651,177
490,0000	633,988
491,0000	617,961
492,0000	601,01
493,0000	584,073
494,0000	568,314
495,0000	551,466
496,0000	535,661
497,0000	520,839
498,0000	504,563
499,0000	488,424
500,0000	473,149
