# Supplementary material for: Ancestral [Fe-S] biogenesis system SMS has a unique mechanism of cluster assembly and sulfur utilization
Source: PLoS Biol. 2025 Jun 25;23(6):e3003223. doi: 10.1371/journal.pbio.3003223 (PMC12192291; doi:10.1371/journal.pbio.3003223)
Supplement: S3 Data — (ZIP) [file pbio.3003223.s009.zip › RawFig5a-d/RawFig5b/SmsC(WT)_20uM.txt]

400,0000	52,8795
401,0000	58,1912
402,0000	64,5447
403,0000	70,6142
404,0000	77,5628
405,0000	84,7425
406,0000	92,5285
407,0000	100,672
408,0000	108,925
409,0000	118,804
410,0000	127,676
411,0000	137,396
412,0000	146,433
413,0000	155,613
414,0000	164,4
415,0000	173,335
416,0000	181,13
417,0000	189,392
418,0000	196,514
419,0000	204,503
420,0000	211,2
421,0000	217,595
422,0000	223,932
423,0000	229,192
424,0000	234,121
425,0000	238,109
426,0000	242,201
427,0000	245,74
428,0000	249,651
429,0000	251,525
430,0000	254,47
431,0000	256,48
432,0000	258,182
433,0000	260,096
434,0000	261,317
435,0000	261,977
436,0000	263,781
437,0000	265,079
438,0000	266,057
439,0000	267,605
440,0000	269,013
441,0000	271,004
442,0000	272,784
443,0000	274,186
444,0000	274,905
445,0000	276,593
446,0000	277,482
447,0000	278,467
448,0000	277,867
449,0000	277,918
450,0000	278,203
451,0000	278,199
452,0000	276,485
453,0000	274,198
454,0000	272,922
455,0000	271,008
456,0000	268,302
457,0000	265,855
458,0000	262,971
459,0000	260,11
460,0000	256,584
461,0000	253,107
462,0000	248,509
463,0000	244,777
464,0000	241,008
465,0000	236,789
466,0000	232,8
467,0000	228,845
468,0000	225,325
469,0000	220,99
470,0000	216,594
471,0000	212,445
472,0000	208,315
473,0000	204,405
474,0000	199,498
475,0000	195,959
476,0000	192,046
477,0000	187,364
478,0000	184,296
479,0000	179,17
480,0000	175,594
481,0000	171,928
482,0000	167,659
483,0000	164,232
484,0000	160,141
485,0000	156,23
486,0000	152,366
487,0000	148,002
488,0000	144,202
489,0000	140,255
490,0000	136,275
491,0000	132,454
492,0000	128,196
493,0000	124,392
494,0000	120,833
495,0000	117,242
496,0000	113,668
497,0000	109,898
498,0000	106,207
499,0000	103,238
500,0000	99,7438
