# Supplementary material for: Ancestral [Fe-S] biogenesis system SMS has a unique mechanism of cluster assembly and sulfur utilization
Source: PLoS Biol. 2025 Jun 25;23(6):e3003223. doi: 10.1371/journal.pbio.3003223 (PMC12192291; doi:10.1371/journal.pbio.3003223)
Supplement: S3 Data — (ZIP) [file pbio.3003223.s009.zip › RawFig5a-d/RawFig5b/SmsC(WT)_40uM.txt]

400,0000	58,3914
401,0000	64,093
402,0000	70,7204
403,0000	77,0219
404,0000	84,2363
405,0000	91,8836
406,0000	100,011
407,0000	108,652
408,0000	118,106
409,0000	127,673
410,0000	136,518
411,0000	146,455
412,0000	156,747
413,0000	165,326
414,0000	175,029
415,0000	183,634
416,0000	191,959
417,0000	200,134
418,0000	208,782
419,0000	215,589
420,0000	222,871
421,0000	229,403
422,0000	235,318
423,0000	240,194
424,0000	245,561
425,0000	249,748
426,0000	253,771
427,0000	257,663
428,0000	259,582
429,0000	262,375
430,0000	266,298
431,0000	267,94
432,0000	269,693
433,0000	271,841
434,0000	271,8
435,0000	273,759
436,0000	274,809
437,0000	275,701
438,0000	276,873
439,0000	278,912
440,0000	280,935
441,0000	282,283
442,0000	283,387
443,0000	284,605
444,0000	286,479
445,0000	287,736
446,0000	287,529
447,0000	288,934
448,0000	288,728
449,0000	288,532
450,0000	287,969
451,0000	287,497
452,0000	287,535
453,0000	286,06
454,0000	283,63
455,0000	281,275
456,0000	278,792
457,0000	276,573
458,0000	273,357
459,0000	269,139
460,0000	266,551
461,0000	263,031
462,0000	258,248
463,0000	254,851
464,0000	250,909
465,0000	246,707
466,0000	242,61
467,0000	237,646
468,0000	233,522
469,0000	229,062
470,0000	224,634
471,0000	220,263
472,0000	216,542
473,0000	212,418
474,0000	208,342
475,0000	203,55
476,0000	199,502
477,0000	195,891
478,0000	191,388
479,0000	187,482
480,0000	182,901
481,0000	178,991
482,0000	174,732
483,0000	170,785
484,0000	166,64
485,0000	162,709
486,0000	158,287
487,0000	153,897
488,0000	150,281
489,0000	145,749
490,0000	141,966
491,0000	137,466
492,0000	134,261
493,0000	129,917
494,0000	125,847
495,0000	122,022
496,0000	118,307
497,0000	114,599
498,0000	111,342
499,0000	107,373
500,0000	103,473
