# Supplementary material for: Ancestral [Fe-S] biogenesis system SMS has a unique mechanism of cluster assembly and sulfur utilization
Source: PLoS Biol. 2025 Jun 25;23(6):e3003223. doi: 10.1371/journal.pbio.3003223 (PMC12192291; doi:10.1371/journal.pbio.3003223)
Supplement: S3 Data — (ZIP) [file pbio.3003223.s009.zip › RawFig5a-d/RawFig5b/SmsC(WT)_25uM.txt]

400,0000	53,7088
401,0000	59,4475
402,0000	65,7128
403,0000	72,2508
404,0000	79,0544
405,0000	86,3987
406,0000	94,414
407,0000	102,638
408,0000	111,148
409,0000	120,719
410,0000	129,468
411,0000	139,229
412,0000	148,645
413,0000	157,937
414,0000	167,018
415,0000	175,578
416,0000	183,762
417,0000	192,351
418,0000	199,481
419,0000	206,539
420,0000	213,378
421,0000	220,215
422,0000	225,863
423,0000	231,272
424,0000	236,517
425,0000	240,75
426,0000	244,946
427,0000	248,381
428,0000	251,72
429,0000	253,93
430,0000	256,845
431,0000	259,096
432,0000	260,565
433,0000	262,784
434,0000	264,065
435,0000	265,81
436,0000	266,622
437,0000	267,637
438,0000	269,249
439,0000	270,681
440,0000	271,897
441,0000	273,625
442,0000	274,685
443,0000	275,989
444,0000	276,791
445,0000	278,963
446,0000	279,136
447,0000	280,654
448,0000	281,086
449,0000	280,175
450,0000	280,478
451,0000	279,535
452,0000	278,504
453,0000	277,106
454,0000	274,979
455,0000	273,375
456,0000	270,977
457,0000	268,707
458,0000	265,28
459,0000	261,426
460,0000	258,622
461,0000	255,562
462,0000	251,697
463,0000	248,255
464,0000	244,314
465,0000	240,829
466,0000	236,018
467,0000	231,032
468,0000	226,802
469,0000	223,066
470,0000	218,387
471,0000	214,534
472,0000	210,316
473,0000	206,194
474,0000	202,342
475,0000	197,974
476,0000	193,668
477,0000	190,082
478,0000	186,445
479,0000	181,442
480,0000	178,156
481,0000	173,823
482,0000	169,74
483,0000	165,262
484,0000	160,991
485,0000	157,2
486,0000	153,111
487,0000	149,348
488,0000	146,121
489,0000	141,802
490,0000	137,353
491,0000	134,097
492,0000	130,031
493,0000	125,879
494,0000	122,081
495,0000	118,524
496,0000	114,972
497,0000	111,44
498,0000	107,642
499,0000	104,084
500,0000	100,697
