# Supplementary material for: Ancestral [Fe-S] biogenesis system SMS has a unique mechanism of cluster assembly and sulfur utilization
Source: PLoS Biol. 2025 Jun 25;23(6):e3003223. doi: 10.1371/journal.pbio.3003223 (PMC12192291; doi:10.1371/journal.pbio.3003223)
Supplement: S5 Data — (XLSX) [file pbio.3003223.s011.xlsx]

## Sheet: FigS1A
Velocity (mm/s)	Absorption (%)	Error (%)
-6.16867	0.141124	0.180772
-6.11958	-0.115763	0.181004
-6.07049	-0.148488	0.181033
-6.0214	-0.069458	0.180962
-5.97231	0.166486	0.180749
-5.92322	0.101855	0.180807
-5.87413	0.023807	0.180878
-5.82504	0.012354	0.180888
-5.77595	-0.096619	0.180987
-5.72686	-0.101364	0.180991
-5.67777	-0.096456	0.180986
-5.62868	-0.060949	0.180954
-5.57959	-0.129671	0.181016
-5.5305	-0.060786	0.180954
-5.48141	0.125744	0.180785
-5.43232	0.021353	0.18088
-5.38323	0.105946	0.180803
-5.33414	0.153396	0.18076
-5.28505	-0.027243	0.180924
-5.23596	0.123453	0.180788
-5.18687	0.070603	0.180835
-5.13778	0.006299	0.180894
-5.08869	-0.029207	0.180926
-5.0396	-0.112491	0.181001
-4.99051	0.042624	0.180861
-4.94142	-0.021844	0.180919
-4.89233	-0.149469	0.181034
-4.84324	-0.118381	0.181006
-4.79415	0.201501	0.180717
-4.74506	0.124435	0.180787
-4.69597	-0.114454	0.181003
-4.64688	-0.03837	0.180934
-4.59779	0.098419	0.18081
-4.5487	0.128035	0.180783
-4.49961	0.110036	0.1808
-4.45052	-0.056859	0.180951
-4.40143	-0.058331	0.180952
-4.35234	0.097601	0.180811
-4.30325	-0.096128	0.180986
-4.25416	-0.067167	0.18096
-4.20507	0.150942	0.180763
-4.15598	0.162559	0.180752
-4.10689	-0.009408	0.180908
-4.0578	0.076003	0.18083
-4.0087	0.005318	0.180894
-3.95961	-0.180721	0.181063
-3.91052	-0.052768	0.180947
-3.86144	0.207228	0.180712
-3.81235	0.193484	0.180724
-3.76325	0.019389	0.180882
-3.71416	0.063404	0.180842
-3.66507	0.028225	0.180874
-3.61598	-0.053914	0.180948
-3.56689	0.014644	0.180886
-3.5178	-0.00859	0.180907
-3.46871	-0.03886	0.180934
-3.41962	-0.009572	0.180908
-3.37053	-0.03837	0.180934
-3.32144	-0.143415	0.181029
-3.27235	-0.121163	0.181009
-3.22326	0.076821	0.18083
-3.17417	-0.054241	0.180948
-3.12508	-0.05964	0.180953
-3.07599	0.040006	0.180863
-3.0269	0.173685	0.180742
-2.97781	0.248461	0.180674
-2.92872	0.065204	0.18084
-2.87963	0.125417	0.180786
-2.83054	0.2195	0.180701
-2.78145	0.180067	0.180736
-2.73236	-0.020862	0.180918
-2.68327	0.041151	0.180862
-2.63418	0.267114	0.180657
-2.58509	0.133598	0.180778
-2.536	0.101364	0.180807
-2.48691	0.106927	0.180802
-2.43782	0.146688	0.180766
-2.38873	0.070603	0.180835
-2.33964	0.086147	0.180821
-2.29055	0.192175	0.180725
-2.24146	0.260733	0.180663
-2.19237	0.389013	0.180547
-2.14328	0.403412	0.180534
-2.09419	0.218845	0.180701
-2.0451	0.003354	0.180896
-1.99601	-0.021516	0.180919
-1.94692	-0.03886	0.180934
-1.89783	-0.005645	0.180904
-1.84874	0.05555	0.180849
-1.79965	0.025771	0.180876
-1.75056	0.072567	0.180834
-1.70147	0.096456	0.180812
-1.65238	0.088438	0.180819
-1.60329	0.066185	0.180839
-1.5542	0.148815	0.180765
-1.5051	0.159123	0.180755
-1.45602	0.14816	0.180765
-1.40692	0.094328	0.180814
-1.35783	-0.03297	0.180929
-1.30875	0.199047	0.180719
-1.25965	0.282331	0.180644
-1.21056	0.210337	0.180709
-1.16147	0.404066	0.180533
-1.11238	0.440227	0.180501
-1.06329	0.23668	0.180685
-1.0142	0.074039	0.180832
-0.965113	0.066185	0.180839
-0.916023	0.257133	0.180666
-0.866933	0.207064	0.180712
-0.817843	0.143088	0.18077
-0.768752	0.310147	0.180618
-0.719662	0.444317	0.180497
-0.670572	0.404721	0.180533
-0.621482	0.322255	0.180607
-0.572392	0.24797	0.180675
-0.523301	0.198883	0.180719
-0.474211	0.429755	0.18051
-0.425121	0.903115	0.18008
-0.376031	1.32493	0.179697
-0.326941	1.51719	0.179522
-0.277851	1.9521	0.179125
-0.22876	2.62099	0.178513
-0.17967	2.74698	0.178397
-0.13058	2.3713	0.178742
-0.08149	2.27182	0.178833
-0.0324	2.19132	0.178906
0.016691	1.77735	0.179284
0.065781	1.32068	0.179701
0.114871	0.928967	0.180057
0.163961	0.517293	0.180431
0.213051	0.331254	0.180599
0.262142	0.56458	0.180388
0.311232	0.461498	0.180481
0.360322	0.170413	0.180745
0.409412	0.294766	0.180632
0.458502	0.515493	0.180432
0.507593	0.493895	0.180452
0.556683	0.43859	0.180502
0.605773	0.508621	0.180439
0.654863	0.786779	0.180186
0.703953	1.17277	0.179835
0.753044	1.35357	0.179671
0.802134	1.4344	0.179597
0.851224	1.73448	0.179324
0.900314	1.91725	0.179157
0.949404	2.25071	0.178852
0.998495	2.66713	0.17847
1.04758	2.65829	0.178479
1.09668	2.26053	0.178843
1.14576	1.73743	0.179321
1.19486	1.25229	0.179763
1.24395	0.974945	0.180015
1.29304	0.88348	0.180098
1.34213	0.559344	0.180393
1.39122	0.362015	0.180571
1.44031	0.357434	0.180576
1.4894	0.244534	0.180678
1.53849	0.18923	0.180728
1.58758	0.05915	0.180846
1.63667	0.093019	0.180815
1.68576	0.122308	0.180789
1.73485	-0.049169	0.180944
1.78394	0.128035	0.180783
1.83303	0.222281	0.180698
1.88212	0.31391	0.180615
1.93121	0.171886	0.180744
1.9803	0.059968	0.180845
2.02939	-0.006463	0.180905
2.07848	-0.17074	0.181054
2.12757	-0.029534	0.180926
2.17666	-0.037551	0.180933
2.22575	0.165995	0.180749
2.27484	0.303111	0.180625
2.32393	0.338453	0.180593
2.37302	0.336817	0.180594
2.42211	0.156341	0.180758
2.4712	0.092201	0.180816
2.52029	0.187102	0.18073
2.56938	0.201174	0.180717
2.61847	0.25926	0.180665
2.66756	0.250261	0.180673
2.71665	0.125089	0.180786
2.76574	0.09171	0.180816
2.81483	0.06504	0.18084
2.86392	0.059968	0.180845
2.91301	-0.186284	0.181068
2.9621	-0.219172	0.181097
3.01119	-0.003191	0.180902
3.06028	0.055223	0.180849
3.10937	-0.119199	0.181007
3.15846	-0.183012	0.181065
3.20755	-0.058986	0.180953
3.25664	0.121817	0.180789
3.30573	0.231444	0.18069
3.35482	0.280367	0.180645
3.40391	0.213773	0.180706
3.453	0.04066	0.180862
3.5021	0.030679	0.180871
3.55118	0.058331	0.180846
3.60027	-0.14047	0.181026
3.64936	-0.122144	0.18101
3.69846	0.111672	0.180798
3.74755	0.092038	0.180816
3.79664	-0.063404	0.180957
3.84573	-0.028716	0.180925
3.89482	-0.028552	0.180925
3.94391	0.131798	0.18078
3.993	0.265969	0.180658
4.04209	-0.015462	0.180913
4.09118	-0.042133	0.180937
4.14027	0.125253	0.180786
4.18936	0.179249	0.180737
4.23845	0.1084	0.180801
4.28754	0.125417	0.180786
4.33663	0.253697	0.18067
4.38572	0.236026	0.180686
4.43481	0.030679	0.180871
4.4839	-0.009572	0.180908
4.53299	0.059804	0.180845
4.58208	0.129671	0.180782
4.63117	0.09351	0.180815
4.68026	-0.067331	0.18096
4.72935	-0.043605	0.180939
4.77844	0.114945	0.180795
4.82753	0.026098	0.180876
4.87662	-0.00679	0.180905
4.92571	0.052277	0.180852
4.9748	-0.158141	0.181042
5.02389	-0.227354	0.181105
5.07298	-0.164359	0.181048
5.12207	-0.136216	0.181022
5.17116	-0.000245	0.180899
5.22025	0.138179	0.180774
5.26934	-0.035588	0.180931
5.31843	-0.16485	0.181048
5.36752	-0.103655	0.180993
5.41661	-0.031988	0.180928
5.4657	0.031497	0.180871
5.51479	-0.023807	0.180921
5.56388	0.023971	0.180878
5.61297	0.009408	0.180891
5.66206	-0.046878	0.180942
5.71115	-0.171067	0.181054
5.76024	-0.213609	0.181092
5.80933	-0.004336	0.180903
5.85842	0.192011	0.180725
5.90751	0.16665	0.180748
5.9566	0.018735	0.180882
6.0057	0.01399	0.180887
6.05478	-0.031334	0.180928
6.10388	0.037715	0.180865
6.15297	0.14996	0.180764
6.20205	-0.079766	0.180971
6.25115	-0.118545	0.181006
6.30024	-0.115436	0.181004
6.34933	-0.142106	0.181028

## Sheet: FigS1B
Velocity (mm/s)	Absorption (%)	Error (%)
-6.16867	-0.123683	0.152842
-6.11958	0.101471	0.15267
-6.07049	0.107537	0.152666
-6.0214	-0.014489	0.152759
-5.97231	0.048274	0.152711
-5.92322	0.057257	0.152704
-5.87413	-0.002357	0.15275
-5.82504	-0.095451	0.152821
-5.77595	-0.129282	0.152847
-5.72686	-0.041788	0.15278
-5.67777	-0.008423	0.152754
-5.62868	0.082222	0.152685
-5.57959	0.143351	0.152638
-5.5305	0.102754	0.152669
-5.48141	-0.021605	0.152764
-5.43232	0.039524	0.152718
-5.38323	-0.003873	0.152751
-5.33414	0.014559	0.152737
-5.28505	0.198065	0.152597
-5.23596	0.141252	0.15264
-5.18687	-0.00119	0.152749
-5.13778	-0.028955	0.15277
-5.08869	-0.075269	0.152805
-5.0396	-0.097668	0.152823
-4.99051	-0.023239	0.152766
-4.94142	-0.017872	0.152762
-4.89233	-0.127766	0.152846
-4.84324	-0.114933	0.152836
-4.79415	0.101354	0.152671
-4.74506	0.092838	0.152677
-4.69597	0.051074	0.152709
-4.64688	-0.00399	0.152751
-4.59779	-0.091718	0.152818
-4.5487	0.036841	0.15272
-4.49961	0.151984	0.152632
-4.45052	0.163884	0.152623
-4.40143	0.1766	0.152613
-4.35234	0.145451	0.152637
-4.30325	0.097388	0.152674
-4.25416	0.067873	0.152696
-4.20507	-0.042604	0.152781
-4.15598	-0.153431	0.152865
-4.10689	-0.061153	0.152795
-4.0578	-0.015889	0.15276
-4.0087	0.087821	0.152681
-3.95961	0.214164	0.152584
-3.91052	0.05084	0.152709
-3.86144	-0.023005	0.152766
-3.81235	0.089338	0.15268
-3.76325	0.021092	0.152732
-3.71416	-0.125433	0.152844
-3.66507	-0.134065	0.15285
-3.61598	0.070672	0.152694
-3.56689	0.33829	0.152489
-3.5178	0.151634	0.152632
-3.46871	0.013393	0.152738
-3.41962	-0.040154	0.152779
-3.37053	-0.187146	0.152891
-3.32144	-0.098251	0.152823
-3.27235	0.047924	0.152711
-3.22326	0.157701	0.152627
-3.17417	0.145451	0.152637
-3.12508	0.130402	0.152648
-3.07599	0.197482	0.152597
-3.0269	0.179399	0.152611
-2.97781	0.189665	0.152603
-2.92872	0.22898	0.152573
-2.87963	0.210897	0.152587
-2.83054	0.153151	0.152631
-2.78145	0.038008	0.152719
-2.73236	0.023659	0.15273
-2.68327	0.254878	0.152553
-2.63418	0.151984	0.152632
-2.58509	-0.111317	0.152833
-2.536	0.11652	0.152659
-2.48691	0.205764	0.152591
-2.43782	0.128419	0.15265
-2.38873	0.106837	0.152666
-2.33964	0.118386	0.152658
-2.29055	0.253595	0.152554
-2.24146	0.284743	0.15253
-2.19237	0.11477	0.15266
-2.14328	0.125503	0.152652
-2.09419	0.152334	0.152632
-2.0451	-0.045287	0.152783
-1.99601	0.05294	0.152708
-1.94692	0.196782	0.152598
-1.89783	0.11302	0.152662
-1.84874	0.129586	0.152649
-1.79965	0.240296	0.152564
-1.75056	0.21953	0.15258
-1.70147	0.190015	0.152603
-1.65238	0.216147	0.152583
-1.60329	0.254412	0.152554
-1.5542	0.202965	0.152593
-1.5051	0.408286	0.152436
-1.45602	0.541161	0.152334
-1.40692	0.391487	0.152449
-1.35783	0.555977	0.152323
-1.30875	0.643122	0.152256
-1.25965	0.873758	0.152079
-1.21056	1.10334	0.151903
-1.16147	1.15969	0.15186
-1.11238	1.22537	0.151809
-1.06329	1.24929	0.151791
-1.0142	1.2319	0.151804
-0.965113	1.13683	0.151877
-0.916023	1.02157	0.151966
-0.866933	0.756398	0.152169
-0.817843	0.627723	0.152268
-0.768752	0.520979	0.15235
-0.719662	0.429051	0.15242
-0.670572	0.428351	0.15242
-0.621482	0.33759	0.15249
-0.572392	0.422518	0.152425
-0.523301	0.379937	0.152458
-0.474211	0.33129	0.152495
-0.425121	0.550494	0.152327
-0.376031	0.738199	0.152183
-0.326941	0.773897	0.152156
-0.277851	0.717901	0.152199
-0.22876	0.586192	0.1523
-0.17967	0.510246	0.152358
-0.13058	0.481198	0.15238
-0.08149	0.557377	0.152322
-0.0324	0.756515	0.152169
0.016691	0.7263	0.152192
0.065781	0.613374	0.152279
0.114871	0.649071	0.152251
0.163961	0.795829	0.152139
0.213051	0.701568	0.152211
0.262142	0.675903	0.152231
0.311232	0.876441	0.152077
0.360322	0.910973	0.152051
0.409412	0.956586	0.152016
0.458502	1.05038	0.151944
0.507593	0.996367	0.151985
0.556683	1.02833	0.151961
0.605773	1.17077	0.151851
0.654863	1.07838	0.151922
0.703953	0.878541	0.152076
0.753044	0.794079	0.15214
0.802134	0.634722	0.152262
0.851224	0.691886	0.152219
0.900314	0.730617	0.152189
0.949404	0.542094	0.152333
0.998495	0.450867	0.152403
1.04758	0.487264	0.152375
1.09668	0.506863	0.15236
1.14576	0.474782	0.152385
1.19486	0.522846	0.152348
1.24395	0.657471	0.152245
1.29304	0.684069	0.152225
1.34213	0.473032	0.152386
1.39122	0.55306	0.152325
1.44031	0.592725	0.152295
1.4894	0.499164	0.152366
1.53849	0.448183	0.152405
1.58758	0.550027	0.152327
1.63667	0.664237	0.15224
1.68576	0.750799	0.152173
1.73485	0.829661	0.152113
1.78394	0.869092	0.152083
1.83303	1.18606	0.151839
1.88212	1.27553	0.151771
1.93121	1.23984	0.151798
1.9803	1.11396	0.151895
2.02939	0.853576	0.152095
2.07848	0.814728	0.152124
2.12757	0.914356	0.152048
2.17666	0.730267	0.152189
2.22575	0.447483	0.152406
2.27484	0.358472	0.152474
2.32393	0.122236	0.152655
2.37302	0.091321	0.152678
2.42211	0.362788	0.152471
2.4712	0.374571	0.152462
2.52029	0.086422	0.152682
2.56938	-0.067219	0.152799
2.61847	0.029375	0.152726
2.66756	0.097038	0.152674
2.71665	0.138218	0.152642
2.76574	0.177999	0.152612
2.81483	0.085255	0.152683
2.86392	0.020509	0.152732
2.91301	0.076272	0.15269
2.9621	0.009193	0.152741
3.01119	0.037541	0.152719
3.06028	0.103804	0.152669
3.10937	0.097971	0.152673
3.15846	0.005576	0.152744
3.20755	-0.044354	0.152782
3.25664	0.071372	0.152693
3.30573	0.018759	0.152734
3.35482	0.008376	0.152742
3.40391	0.155717	0.152629
3.453	0.122353	0.152655
3.5021	0.045824	0.152713
3.55118	0.012459	0.152738
3.60027	-0.042137	0.15278
3.64936	0.045007	0.152714
3.69846	0.177649	0.152612
3.74755	0.165284	0.152622
3.79664	0.075339	0.15269
3.84573	0.166683	0.152621
3.89482	0.246362	0.15256
3.94391	0.115353	0.15266
3.993	0.147668	0.152635
4.04209	0.156534	0.152628
4.09118	0.05364	0.152707
4.14027	0.059123	0.152703
4.18936	0.035325	0.152721
4.23845	0.057957	0.152704
4.28754	0.010593	0.15274
4.33663	0.030192	0.152725
4.38572	0.043491	0.152715
4.43481	-0.017639	0.152761
4.4839	0.127486	0.152651
4.53299	0.148601	0.152634
4.58208	0.032291	0.152723
4.63117	0.020159	0.152733
4.68026	0.102871	0.152669
4.72935	0.269811	0.152542
4.77844	0.024709	0.152729
4.82753	-0.28549	0.152966
4.87662	-0.122049	0.152841
4.92571	0.119553	0.152657
4.9748	0.129702	0.152649
5.02389	0.045941	0.152713
5.07298	0.137169	0.152643
5.12207	0.136819	0.152643
5.17116	0.048157	0.152711
5.22025	0.052007	0.152708
5.26934	0.089455	0.15268
5.31843	0.105904	0.152667
5.36752	0.059123	0.152703
5.41661	0.188849	0.152604
5.4657	0.227463	0.152574
5.51479	0.087588	0.152681
5.56388	0.157934	0.152627
5.61297	0.194682	0.152599
5.66206	0.149651	0.152634
5.71115	0.164467	0.152622
5.76024	0.178583	0.152612
5.80933	0.177183	0.152613
5.85842	0.11232	0.152662
5.90751	0.009193	0.152741
5.9566	0.018642	0.152734
6.0057	-0.043304	0.152781
6.05478	-0.157981	0.152869
6.10388	-0.087868	0.152815
6.15297	-0.11925	0.152839
6.20205	-0.126832	0.152845
6.25115	-0.018572	0.152762
6.30024	0.013509	0.152738
6.34933	0.10742	0.152666
