# Supplementary material for: Ancestral [Fe-S] biogenesis system SMS has a unique mechanism of cluster assembly and sulfur utilization
Source: PLoS Biol. 2025 Jun 25;23(6):e3003223. doi: 10.1371/journal.pbio.3003223 (PMC12192291; doi:10.1371/journal.pbio.3003223)
Supplement: S6 Data — (XLSX) [file pbio.3003223.s012.xlsx]

## Sheet: FigS2A
Velocity (mm/s)	Absorption (%)	Error (%)
-6.15921	0.073568	0.199207
-6.11007	-0.103154	0.199383
-6.06093	-0.193897	0.199474
-6.01179	0.049343	0.199231
-5.96265	-0.017374	0.199298
-5.91351	-0.137108	0.199417
-5.86437	0.074163	0.199206
-5.81523	0.25843	0.199023
-5.76609	0.341231	0.19894
-5.71695	0.38154	0.1989
-5.66781	-0.09819	0.199378
-5.61867	-0.292782	0.199572
-5.56953	0.010623	0.19927
-5.52039	0.20462	0.199076
-5.47125	0.075752	0.199205
-5.42211	-0.126386	0.199406
-5.37297	-0.014197	0.199295
-5.32383	-0.183175	0.199463
-5.27469	-0.250686	0.19953
-5.22555	-0.096998	0.199377
-5.17641	-0.112883	0.199393
-5.12727	-0.19211	0.199472
-5.07813	-0.078135	0.199358
-5.02899	0.054903	0.199226
-4.97985	0.137704	0.199143
-4.93071	0.296356	0.198985
-4.88157	0.11467	0.199166
-4.83243	-0.097197	0.199377
-4.78329	0.055101	0.199225
-4.73415	0.211371	0.19907
-4.68501	0.118443	0.199162
-4.63587	0.066221	0.199214
-4.58673	0.132144	0.199149
-4.53759	0.025515	0.199255
-4.48845	-0.121024	0.199401
-4.43931	-0.157163	0.199437
-4.39017	-0.145051	0.199425
-4.34103	-0.088659	0.199369
-4.29189	0.021743	0.199259
-4.24275	-0.182182	0.199462
-4.19361	-0.267763	0.199547
-4.14447	-0.021941	0.199302
-4.09533	0.017374	0.199263
-4.04619	-0.077142	0.199357
-3.99705	-0.089056	0.199369
-3.94791	0.034252	0.199246
-3.89877	0.153787	0.199127
-3.84963	0.075752	0.199205
-3.80049	0.067214	0.199213
-3.75135	0.313035	0.198968
-3.70221	0.380944	0.1989
-3.65307	0.305093	0.198976
-3.60393	0.175232	0.199106
-3.55479	0.18933	0.199092
-3.50565	0.115663	0.199165
-3.45651	0.060661	0.19922
-3.40737	0.171459	0.199109
-3.35823	0.097197	0.199184
-3.30909	0.052321	0.199228
-3.25995	0.135718	0.199145
-3.21081	0.195883	0.199085
-3.16167	0.120826	0.19916
-3.11253	0.294172	0.198987
-3.06339	0.368236	0.198913
-3.01425	0.218916	0.199062
-2.96511	0.131548	0.199149
-2.91597	0.068604	0.199212
-2.86683	0.087269	0.199193
-2.81769	0.106728	0.199174
-2.76855	0.121024	0.19916
-2.71941	0.305291	0.198976
-2.67027	0.428401	0.198853
-2.62113	0.258827	0.199022
-2.57199	0.282456	0.198999
-2.52285	0.381937	0.198899
-2.47371	0.322368	0.198959
-2.42457	0.296356	0.198985
-2.37543	0.159744	0.199121
-2.32629	0.079525	0.199201
-2.27715	0.217526	0.199064
-2.22801	0.102558	0.199178
-2.17887	0.357116	0.198924
-2.12973	0.579706	0.198702
-2.08059	0.339841	0.198941
-2.03145	0.392659	0.198889
-1.98231	0.368633	0.198913
-1.93317	0.293377	0.198988
-1.88403	0.350961	0.19893
-1.83489	0.298143	0.198983
-1.78575	0.208194	0.199073
-1.73661	0.288413	0.198993
-1.68747	0.290796	0.19899
-1.63833	0.351159	0.19893
-1.58919	0.553297	0.198728
-1.54005	0.613064	0.198669
-1.49091	0.501075	0.198781
-1.44177	0.383922	0.198897
-1.39263	0.315219	0.198966
-1.34349	0.505245	0.198776
-1.29435	0.522917	0.198759
-1.24521	0.50584	0.198776
-1.19607	0.94268	0.198339
-1.14693	0.933943	0.198348
-1.09779	0.798721	0.198483
-1.04865	0.952806	0.198329
-0.999508	0.952211	0.198329
-0.950368	0.881125	0.198401
-0.901228	0.923816	0.198358
-0.852088	0.966706	0.198315
-0.802948	0.976634	0.198305
-0.753808	0.90118	0.19838
-0.704668	1.03501	0.198246
-0.655528	1.33584	0.197945
-0.606388	1.57014	0.19771
-0.557248	1.66406	0.197615
-0.508108	1.68352	0.197596
-0.458968	2.01294	0.197265
-0.409828	2.68706	0.196585
-0.360688	3.72694	0.195532
-0.311548	4.57202	0.194672
-0.262408	5.56345	0.193658
-0.213268	6.64006	0.192551
-0.164128	7.04453	0.192133
-0.114988	7.17161	0.192002
-0.065848	6.83624	0.192348
-0.016708	6.21315	0.19299
0.032432	5.5422	0.193679
0.081572	4.86887	0.194369
0.130712	4.31588	0.194933
0.179852	3.89512	0.195361
0.228992	3.72098	0.195538
0.278132	3.33438	0.19593
0.327272	3.00893	0.196259
0.376412	2.85544	0.196415
0.425552	3.02402	0.196244
0.474692	3.24522	0.19602
0.523832	3.09332	0.196174
0.572972	3.20988	0.196056
0.622112	3.45272	0.19581
0.671252	3.7452	0.195513
0.720392	4.23506	0.195015
0.769532	4.68342	0.194558
0.818672	5.0728	0.19416
0.867812	5.74176	0.193475
0.916952	6.49233	0.192703
0.966092	7.08405	0.192092
1.01523	7.54868	0.191611
1.06437	7.63804	0.191519
1.11351	6.89442	0.192288
1.16265	5.84481	0.193369
1.21179	4.63397	0.194608
1.26093	3.45014	0.195813
1.31007	2.70155	0.19657
1.35921	2.20852	0.197068
1.40835	1.99943	0.197278
1.45749	1.55147	0.197728
1.50663	1.37575	0.197905
1.55577	1.22265	0.198058
1.60491	0.97306	0.198308
1.65405	1.11325	0.198168
1.70319	1.22563	0.198055
1.75233	0.962337	0.198319
1.80147	0.75881	0.198523
1.85061	0.738358	0.198543
1.89975	0.58745	0.198694
1.94889	0.554091	0.198728
1.99803	0.798324	0.198483
2.04717	0.97028	0.198311
2.09631	0.808451	0.198473
2.14545	0.7187	0.198563
2.19459	0.626765	0.198655
2.24373	0.627957	0.198654
2.29287	0.725253	0.198556
2.34201	0.695071	0.198587
2.39115	0.869807	0.198412
2.44029	0.916271	0.198365
2.48943	0.935929	0.198346
2.53857	1.00741	0.198274
2.58771	0.860474	0.198421
2.63685	0.795941	0.198486
2.68599	0.884104	0.198398
2.73513	0.861467	0.19842
2.78427	0.615844	0.198666
2.83341	0.384915	0.198897
2.88255	0.47824	0.198803
2.93169	0.623191	0.198658
2.98083	0.349968	0.198931
3.02997	0.290796	0.19899
3.07911	0.401197	0.19888
3.12825	0.270543	0.199011
3.17739	0.244134	0.199037
3.22653	0.346791	0.198935
3.27567	0.467716	0.198814
3.32481	0.40775	0.198874
3.37395	0.146242	0.199135
3.42309	0.202038	0.199079
3.47223	0.257437	0.199024
3.52137	0.090843	0.19919
3.57051	0.105934	0.199175
3.61965	0.282456	0.198999
3.66879	0.369427	0.198912
3.71793	0.444087	0.198837
3.76707	0.268954	0.199012
3.81621	0.047953	0.199233
3.86535	-0.007248	0.199288
3.91449	0.124003	0.199157
3.96363	0.406757	0.198875
4.01277	0.136115	0.199145
4.06191	-0.065824	0.199346
4.11105	0.115862	0.199165
4.16019	0.387695	0.198894
4.20933	0.362279	0.198919
4.25847	0.310652	0.198971
4.30761	0.344011	0.198937
4.35675	0.073171	0.199207
4.40589	-0.119634	0.1994
4.45503	-0.037032	0.199317
4.50417	0.163716	0.199117
4.55331	0.439123	0.198842
4.60245	0.27372	0.199007
4.65159	-0.171459	0.199451
4.70073	0.019956	0.199261
4.74987	0.103948	0.199177
4.79901	0.138498	0.199142
4.84815	0.376774	0.198905
4.89729	0.216931	0.199064
4.94643	0.063838	0.199217
4.99557	0.057286	0.199223
5.04471	-0.158354	0.199438
5.09385	-0.101565	0.199382
5.14299	-0.066817	0.199347
5.19213	-0.030877	0.199311
5.24127	0.112089	0.199169
5.29041	0.072773	0.199208
5.33955	-0.025317	0.199306
5.38869	-0.09124	0.199371
5.43783	0.020353	0.19926
5.48697	0.037826	0.199243
5.53611	0.080319	0.1992
5.58525	-0.007248	0.199288
5.63439	-0.094615	0.199375
5.68353	-0.059867	0.19934
5.73267	-0.132541	0.199412
5.78181	-0.206208	0.199486
5.83095	-0.151007	0.199431
5.88009	0.095013	0.199186
5.92923	0.082702	0.199198
5.97837	-0.081709	0.199362
6.02751	0.059271	0.199221
6.07665	-0.030281	0.199311
6.12579	-0.12579	0.199406
6.17493	-0.094218	0.199374
6.22407	-0.117649	0.199398
6.27321	0.204222	0.199077
6.32235	0.408544	0.198873
6.37149	0.326538	0.198955

## Sheet: FigS2B
Velocity (mm/s)	Absorption (%)	Error (%)
-6.15921	0.269528	0.16124
-6.11007	0.034285	0.16143
-6.06093	0.05879	0.16141
-6.01179	0.069478	0.161402
-5.96265	0.048102	0.161419
-5.91351	-0.065714	0.161511
-5.86437	-0.089749	0.16153
-5.81523	-0.129477	0.161562
-5.76609	-0.064567	0.16151
-5.71695	-0.088498	0.161529
-5.66781	-0.082345	0.161524
-5.61867	0.047997	0.161419
-5.56953	-0.003775	0.161461
-5.52039	0.003785	0.161455
-5.47125	0.151177	0.161336
-5.42211	0.286316	0.161226
-5.37297	0.187047	0.161307
-5.32383	0.13882	0.161346
-5.27469	0.202688	0.161294
-5.22555	0.218277	0.161281
-5.17641	0.252114	0.161254
-5.12727	0.166401	0.161323
-5.07813	-0.08782	0.161529
-5.02899	0.058998	0.16141
-4.97985	0.333344	0.161188
-4.93071	0.225681	0.161275
-4.88157	0.273803	0.161236
-4.83243	0.224638	0.161276
-4.78329	-0.083857	0.161525
-4.73415	-0.109144	0.161546
-4.68501	0.204148	0.161293
-4.63587	0.362541	0.161165
-4.58673	0.166818	0.161323
-4.53759	0.040803	0.161425
-4.48845	0.049718	0.161417
-4.43931	0.118591	0.161362
-4.39017	0.296222	0.161218
-4.34103	0.341686	0.161182
-4.29189	0.225681	0.161275
-4.24275	0.179539	0.161313
-4.19361	0.19273	0.161302
-4.14447	0.161813	0.161327
-4.09533	0.251072	0.161255
-4.04619	0.337254	0.161185
-3.99705	0.280581	0.161231
-3.94791	0.266244	0.161243
-3.89877	0.241895	0.161262
-3.84963	0.40545	0.16113
-3.80049	0.230321	0.161272
-3.75135	0.060615	0.161409
-3.70221	0.113534	0.161366
-3.65307	0.199821	0.161296
-3.60393	0.405867	0.16113
-3.55479	0.299351	0.161216
-3.50565	0.409308	0.161127
-3.45651	0.442728	0.1611
-3.40737	0.358474	0.161168
-3.35823	0.266296	0.161243
-3.30909	0.333813	0.161188
-3.25995	0.265826	0.161243
-3.21081	0.097788	0.161379
-3.16167	0.281989	0.16123
-3.11253	0.335012	0.161187
-3.06339	0.401279	0.161133
-3.01425	0.246953	0.161258
-2.96511	0.270362	0.161239
-2.91597	0.305816	0.161211
-2.86683	0.322395	0.161197
-2.81769	0.46864	0.161079
-2.76855	0.470308	0.161078
-2.71941	0.498879	0.161054
-2.67027	0.438035	0.161104
-2.62113	0.451956	0.161092
-2.57199	0.573592	0.160994
-2.52285	0.60649	0.160967
-2.47371	0.441059	0.161101
-2.42457	0.415981	0.161121
-2.37543	0.562747	0.161003
-2.32629	0.694133	0.160896
-2.27715	0.504927	0.16105
-2.22801	0.561496	0.161004
-2.17887	0.619733	0.160957
-2.12973	0.558524	0.161006
-2.08059	0.666917	0.160918
-2.03145	0.758418	0.160844
-1.98231	0.739649	0.160859
-1.93317	0.716187	0.160878
-1.88403	0.622862	0.160954
-1.83489	0.62625	0.160951
-1.78575	0.790117	0.160819
-1.73661	0.975674	0.160668
-1.68747	1.01551	0.160636
-1.63833	0.939125	0.160698
-1.58919	0.898458	0.160731
-1.54005	1.10596	0.160562
-1.49091	1.34981	0.160364
-1.44177	1.31274	0.160394
-1.39263	1.29554	0.160408
-1.34349	1.8449	0.159961
-1.29435	2.35507	0.159545
-1.24521	2.58374	0.159358
-1.19607	3.08858	0.158945
-1.14693	3.38467	0.158702
-1.09779	3.61741	0.15851
-1.04865	3.67643	0.158462
-0.999508	3.66246	0.158473
-0.950368	3.24197	0.158819
-0.901228	2.9182	0.159084
-0.852088	2.5524	0.159384
-0.802948	2.36143	0.15954
-0.753808	2.28791	0.1596
-0.704668	2.08202	0.159768
-0.655528	1.93354	0.159889
-0.606388	1.9009	0.159916
-0.557248	1.97749	0.159853
-0.508108	2.03896	0.159803
-0.458968	2.0961	0.159757
-0.409828	2.25804	0.159624
-0.360688	2.34271	0.159555
-0.311548	2.35679	0.159544
-0.262408	2.35116	0.159548
-0.213268	2.23338	0.159644
-0.164128	2.2157	0.159659
-0.114988	2.2912	0.159597
-0.065848	2.35726	0.159543
-0.016708	2.41805	0.159494
0.032432	2.46033	0.159459
0.081572	2.4583	0.159461
0.130712	2.45965	0.15946
0.179852	2.52936	0.159403
0.228992	2.73092	0.159238
0.278132	2.87758	0.159118
0.327272	2.87571	0.159119
0.376412	3.11251	0.158925
0.425552	3.31997	0.158755
0.474692	3.4586	0.158641
0.523832	3.71569	0.15843
0.572972	3.57721	0.158543
0.622112	3.17378	0.158875
0.671252	2.98681	0.159028
0.720392	2.90225	0.159097
0.769532	2.81492	0.159169
0.818672	2.3328	0.159563
0.867812	2.29417	0.159595
0.916952	2.22577	0.159651
0.966092	2.32159	0.159572
1.01523	2.24944	0.159631
1.06437	1.99271	0.159841
1.11351	1.76425	0.160027
1.16265	1.93859	0.159885
1.21179	1.85763	0.159951
1.26093	1.82509	0.159977
1.31007	1.96727	0.159862
1.35921	2.1473	0.159715
1.40835	2.24146	0.159638
1.45749	2.05199	0.159793
1.50663	1.86784	0.159943
1.55577	2.1497	0.159713
1.60491	2.27363	0.159612
1.65405	2.64359	0.159309
1.70319	3.12065	0.158918
1.75233	3.4464	0.158651
1.80147	3.69692	0.158445
1.85061	3.73613	0.158413
1.89975	3.50417	0.158604
1.94889	3.4561	0.158643
1.99803	3.30495	0.158767
2.04717	3.19385	0.158858
2.09631	3.00897	0.15901
2.14545	2.32545	0.159569
2.19459	1.96737	0.159862
2.24373	1.76154	0.160029
2.29287	1.54298	0.160207
2.34201	1.25513	0.160441
2.39115	1.12984	0.160543
2.44029	1.15675	0.160521
2.48943	1.07296	0.160589
2.53857	0.957165	0.160683
2.58771	0.81066	0.160802
2.63685	0.694133	0.160896
2.68599	0.754716	0.160847
2.73513	0.793037	0.160816
2.78427	0.667387	0.160918
2.83341	0.616605	0.160959
2.88255	0.716396	0.160878
2.93169	0.787928	0.16082
2.98083	0.660922	0.160923
3.02997	0.720723	0.160875
3.07911	0.813527	0.1608
3.12825	0.632142	0.160947
3.17739	0.666396	0.160919
3.22653	0.77213	0.160833
3.27567	0.765196	0.160839
3.32481	0.513269	0.161043
3.37395	0.614467	0.160961
3.42309	0.679274	0.160908
3.47223	0.479589	0.16107
3.52137	0.627606	0.16095
3.57051	0.411967	0.161125
3.61965	0.240279	0.161264
3.66879	0.493457	0.161059
3.71793	0.475001	0.161074
3.76707	0.538556	0.161022
3.81621	0.485637	0.161065
3.86535	0.570672	0.160996
3.91449	0.635218	0.160944
3.96363	0.564937	0.161001
4.01277	0.486471	0.161064
4.06191	0.539181	0.161022
4.11105	0.525574	0.161033
4.16019	0.380945	0.16115
4.20933	0.484907	0.161066
4.25847	0.592987	0.160978
4.30761	0.450653	0.161093
4.35675	0.311811	0.161206
4.40589	0.206807	0.161291
4.45503	0.208684	0.161289
4.50417	0.303469	0.161212
4.55331	0.174378	0.161317
4.60245	0.205399	0.161292
4.65159	0.322239	0.161197
4.70073	0.285951	0.161227
4.74987	0.20785	0.16129
4.79901	0.206859	0.161291
4.84815	0.303626	0.161212
4.89729	0.380424	0.16115
4.94643	0.212177	0.161286
4.99557	0.362801	0.161164
5.04471	0.314053	0.161204
5.09385	0.330476	0.161191
5.14299	0.312437	0.161205
5.19213	0.214367	0.161284
5.24127	0.128706	0.161354
5.29041	0.151073	0.161336
5.33955	0.217547	0.161282
5.38869	-0.009249	0.161465
5.43783	0.129175	0.161353
5.48697	0.315305	0.161203
5.53611	0.326566	0.161194
5.58525	0.2164	0.161283
5.63439	0.118643	0.161362
5.68353	0.061762	0.161408
5.73267	0.126099	0.161356
5.78181	0.183137	0.16131
5.83095	0.078341	0.161394
5.88009	0.019113	0.161442
5.92923	0.087309	0.161387
5.97837	0.024327	0.161438
6.02751	-0.164618	0.16159
6.07665	-0.138132	0.161569
6.12579	0.190332	0.161304
6.17493	0.07881	0.161394
6.22407	-7.3e-05	0.161458
6.27321	-0.01634	0.161471
6.32235	0.045078	0.161421
6.37149	0.024953	0.161437
