# Supplementary material for: Ancestral [Fe-S] biogenesis system SMS has a unique mechanism of cluster assembly and sulfur utilization
Source: PLoS Biol. 2025 Jun 25;23(6):e3003223. doi: 10.1371/journal.pbio.3003223 (PMC12192291; doi:10.1371/journal.pbio.3003223)
Supplement: S7 Data — (CSV) [file pbio.3003223.s013.csv]

TITLE
DATA TYPE	ULTRAVIOLET SPECTRUM
ORIGIN	JASCO
OWNER
SPECTROMETER/DATA SYSTEM
LOCALE	1036
RESOLUTION
DELTAX	-0,2
XUNITS	NANOMETERS
YUNITS	ABSORBANCE
FIRSTX	750
LASTX	250
NPOINTS	2501
FIRSTY	0,04832
MAXY	2,15633
MINY	0,04832
XYDATA
750	0,0483185
749,8	0,0483626
749,6	0,0484187
749,4	0,0484735
749,2	0,0485194
749	0,0485752
748,8	0,0486289
748,6	0,0486748
748,4	0,0487306
748,2	0,0487861
748	0,0488312
747,8	0,0488884
747,6	0,0489457
747,4	0,0489916
747,2	0,049048
747	0,0491046
746,8	0,0491512
746,6	0,0492074
746,4	0,0492663
746,2	0,0493145
746	0,0493721
745,8	0,0494314
745,6	0,0494798
745,4	0,0495375
745,2	0,0495967
745	0,0496452
744,8	0,0497028
744,6	0,0497632
744,4	0,0498131
744,2	0,0498704
744	0,0499322
743,8	0,0499835
743,6	0,0500436
743,4	0,0501074
743,2	0,0501599
743	0,0502209
742,8	0,0502847
742,6	0,050338
742,4	0,0504016
742,2	0,0504667
742	0,0505233
741,8	0,0505884
741,6	0,0506568
741,4	0,0507147
741,2	0,0507818
741	0,0508504
740,8	0,0509111
740,6	0,0509815
740,4	0,0510531
740,2	0,0511185
740	0,0511035
739,8	0,0511822
739,6	0,0512544
739,4	0,0513353
739,2	0,0514147
739	0,0514895
738,8	0,0515733
738,6	0,0516585
738,4	0,0517395
738,2	0,0518276
738	0,0519162
737,8	0,0520015
737,6	0,0520941
737,4	0,0521866
737,2	0,0522758
737	0,0523714
736,8	0,0524695
736,6	0,0525652
736,4	0,0526662
736,2	0,0527673
736	0,0528645
735,8	0,0529664
735,6	0,0530669
735,4	0,0531635
735,2	0,0532657
735	0,0533658
734,8	0,0534621
734,6	0,0535602
734,4	0,0536552
734,2	0,0537468
734	0,0538362
733,8	0,0539202
733,6	0,053997
733,4	0,0540723
733,2	0,0541413
733	0,0542023
732,8	0,0542598
732,6	0,0543105
732,4	0,054349
732,2	0,0543804
732	0,0544041
731,8	0,0544185
731,6	0,0544289
731,4	0,0544297
731,2	0,0544181
731	0,0544034
730,8	0,054387
730,6	0,0543598
730,4	0,0543324
730,2	0,0543083
730	0,0542803
729,8	0,0542618
729,6	0,0542505
729,4	0,0542414
729,2	0,0542436
729	0,0542611
728,8	0,0542762
728,6	0,054307
728,4	0,0543464
728,2	0,0543833
728	0,0544343
727,8	0,0544862
727,6	0,0545368
727,4	0,0545992
727,2	0,0546593
727	0,0547153
726,8	0,0547825
726,6	0,0548426
726,4	0,0549023
726,2	0,0549728
726	0,0550337
725,8	0,0550968
725,6	0,055167
725,4	0,0552246
725,2	0,055289
725	0,0553563
724,8	0,0554175
724,6	0,0554868
724,4	0,0555549
724,2	0,0556154
724	0,0556884
723,8	0,055756
723,6	0,055818
723,4	0,0558906
723,2	0,0559529
723	0,0560115
722,8	0,056082
722,6	0,0561369
722,4	0,0561976
722,2	0,0562637
722	0,0563165
721,8	0,056377
721,6	0,0564389
721,4	0,0564886
721,2	0,0565488
721	0,0566052
720,8	0,0566533
720,6	0,0567153
720,4	0,0567692
720,2	0,0568194
720	0,0568843
719,8	0,0569329
719,6	0,0569862
719,4	0,0570503
719,2	0,0570989
719	0,0571559
718,8	0,0572178
718,6	0,0572656
718,4	0,0573266
718,2	0,0573852
718	0,0574337
717,8	0,0574982
717,6	0,0575511
717,4	0,0575996
717,2	0,0576641
717	0,0577139
716,8	0,0577684
716,6	0,0578344
716,4	0,0578824
716,2	0,0579396
716	0,0579988
715,8	0,0580445
715,6	0,0581046
715,4	0,0581618
715,2	0,0582101
715	0,0582746
714,8	0,0583292
714,6	0,0583817
714,4	0,058446
714,2	0,0584961
714	0,0585517
713,8	0,0586141
713,6	0,0586603
713,4	0,058721
713,2	0,0587781
713	0,058826
712,8	0,0588897
712,6	0,0589441
712,4	0,0589949
712,2	0,0590584
712	0,0591088
711,8	0,0591627
711,6	0,0592244
711,4	0,0592724
711,2	0,0593335
711	0,0593921
710,8	0,0594403
710,6	0,0595031
710,4	0,0595571
710,2	0,0596071
710	0,0596705
709,8	0,0597219
709,6	0,0597795
709,4	0,0598414
709,2	0,0598911
709	0,0599509
708,8	0,060008
708,6	0,0600581
708,4	0,0601188
708,2	0,0601734
708	0,0602274
707,8	0,0602887
707,6	0,0603407
707,4	0,0603996
707,2	0,0604588
707	0,0605095
706,8	0,0605709
706,6	0,0606265
706,4	0,0606805
706,2	0,0607408
706	0,0607946
705,8	0,060851
705,6	0,0609106
705,4	0,0609637
705,2	0,0610214
705	0,0610793
704,8	0,0611326
704,6	0,0611921
704,4	0,0612475
704,2	0,0613036
704	0,0613626
703,8	0,0614169
703,6	0,0614742
703,4	0,0615313
703,2	0,0615862
703	0,0616446
702,8	0,0617021
702,6	0,061758
702,4	0,0618155
702,2	0,0618716
702	0,0619292
701,8	0,0619865
701,6	0,0620442
701,4	0,0621023
701,2	0,0621601
701	0,062216
700,8	0,0622715
700,6	0,062331
700,4	0,0623871
700,2	0,0624452
700	0,0625034
699,8	0,06256
699,6	0,0626192
699,4	0,062677
699,2	0,0627332
699	0,0627935
698,8	0,0628505
698,6	0,0629083
698,4	0,0629698
698,2	0,0630262
698	0,0630883
697,8	0,0631465
697,6	0,0632039
697,4	0,0632671
697,2	0,0633235
697	0,0633833
696,8	0,0634456
696,6	0,0635004
696,4	0,0635621
696,2	0,0636213
696	0,0636793
695,8	0,0637439
695,6	0,0637987
695,4	0,0638601
695,2	0,0639203
695	0,0639758
694,8	0,0640406
694,6	0,0640973
694,4	0,0641584
694,2	0,0642238
694	0,0642791
693,8	0,064344
693,6	0,0644033
693,4	0,0644599
693,2	0,0645268
693	0,0645842
692,8	0,0646469
692,6	0,0647116
692,4	0,0647685
692,2	0,0648356
692	0,0648929
691,8	0,0649538
691,6	0,0650181
691,4	0,0650743
691,2	0,0651399
691	0,0652006
690,8	0,0652604
690,6	0,0653287
690,4	0,0653837
690,2	0,0654484
690	0,0655125
689,8	0,0655702
689,6	0,0656392
689,4	0,0656987
689,2	0,0657625
689	0,0658294
688,8	0,0658871
688,6	0,0659553
688,4	0,0660148
688,2	0,0660775
688	0,0661454
687,8	0,066201
687,6	0,0662698
687,4	0,0663327
687,2	0,0663957
687	0,0664653
686,8	0,0665228
686,6	0,0665901
686,4	0,0666538
686,2	0,0667142
686	0,0667837
685,8	0,0668427
685,6	0,0669105
685,4	0,066976
685,2	0,0670396
685	0,0671102
684,8	0,0671702
684,6	0,0672361
684,4	0,0673016
684,2	0,0673624
684	0,0674345
683,8	0,0674966
683,6	0,067563
683,4	0,0676299
683,2	0,0676911
683	0,0677598
682,8	0,0678238
682,6	0,0678893
682,4	0,0679586
682,2	0,0680214
682	0,0680927
681,8	0,0681579
681,6	0,0682242
681,4	0,0682942
681,2	0,0683568
681	0,0684265
680,8	0,0684928
680,6	0,0685592
680,4	0,0686297
680,2	0,0686945
680	0,0687649
679,8	0,0688312
679,6	0,0688993
679,4	0,0689698
679,2	0,0690356
679	0,0691064
678,8	0,0691744
678,6	0,0692428
678,4	0,0693141
678,2	0,0693804
678	0,0694533
677,8	0,0695216
677,6	0,0695886
677,4	0,0696615
677,2	0,069729
677	0,0698003
676,8	0,0698701
676,6	0,0699407
676,4	0,0700103
676,2	0,070079
676	0,0701502
675,8	0,0702204
675,6	0,0702902
675,4	0,0703612
675,2	0,0704312
675	0,0705025
674,8	0,0705732
674,6	0,0706457
674,4	0,0707167
674,2	0,0707879
674	0,0708605
673,8	0,070932
673,6	0,0710049
673,4	0,0710776
673,2	0,0711496
673	0,0712223
672,8	0,0712956
672,6	0,0713686
672,4	0,0714408
672,2	0,0715127
672	0,0715867
671,8	0,0716639
671,6	0,0717352
671,4	0,0718109
671,2	0,0718849
671	0,0719569
670,8	0,0720316
670,6	0,0721059
670,4	0,0721819
670,2	0,0722561
670	0,0723311
669,8	0,0724083
669,6	0,0724819
669,4	0,0725591
669,2	0,0726355
669	0,0727122
668,8	0,0727885
668,6	0,0728623
668,4	0,0729411
668,2	0,0730141
668	0,0730899
667,8	0,0731666
667,6	0,0732421
667,4	0,0733217
667,2	0,0733954
667	0,0734756
666,8	0,0735516
666,6	0,0736284
666,4	0,073707
666,2	0,0737802
666	0,073861
665,8	0,0739379
665,6	0,0740169
665,4	0,0740949
665,2	0,0741727
665	0,0742533
664,8	0,0743295
664,6	0,0744122
664,4	0,0744911
664,2	0,0745703
664	0,0746524
663,8	0,0747297
663,6	0,0748143
663,4	0,0748905
663,2	0,0749734
663	0,0750557
662,8	0,075134
662,6	0,0752184
662,4	0,0752977
662,2	0,0753837
662	0,0754647
661,8	0,0755477
661,6	0,075632
661,4	0,075711
661,2	0,0757971
661	0,0758762
660,8	0,0759615
660,6	0,0760435
660,4	0,0761281
660,2	0,0762135
660	0,0762947
659,8	0,0763822
659,6	0,0764649
659,4	0,0765517
659,2	0,0766355
659	0,0767206
658,8	0,0768086
658,6	0,0768915
658,4	0,0769803
658,2	0,0770637
658	0,0771519
657,8	0,0772386
657,6	0,0773236
657,4	0,0774121
657,2	0,0774959
657	0,0775862
656,8	0,0776704
656,6	0,0777582
656,4	0,0778456
656,2	0,077932
656	0,0780216
655,8	0,0781087
655,6	0,078198
655,4	0,0782847
655,2	0,0783749
655	0,0784656
654,8	0,078554
654,6	0,0786461
654,4	0,0787339
654,2	0,0788254
654	0,0789145
653,8	0,079006
653,6	0,0790978
653,4	0,0791895
653,2	0,0792806
653	0,0793712
652,8	0,0794648
652,6	0,0795547
652,4	0,0796464
652,2	0,0797383
652	0,0798307
651,8	0,0799233
651,6	0,0800161
651,4	0,0801095
651,2	0,0802034
651	0,0802976
650,8	0,0803921
650,6	0,0804857
650,4	0,0805806
650,2	0,0806761
650	0,080772
649,8	0,0808681
649,6	0,080963
649,4	0,0810588
649,2	0,0811548
649	0,0812516
648,8	0,0813477
648,6	0,0814446
648,4	0,081543
648,2	0,0816409
648	0,0817409
647,8	0,0818386
647,6	0,0819369
647,4	0,0820348
647,2	0,082135
647	0,0822335
646,8	0,0823324
646,6	0,0824321
646,4	0,0825306
646,2	0,0826321
646	0,0827327
645,8	0,0828356
645,6	0,0829362
645,4	0,0830376
645,2	0,0831373
645	0,0832375
644,8	0,0833398
644,6	0,0834401
644,4	0,0835436
644,2	0,083645
644	0,0837493
643,8	0,0838494
643,6	0,0839518
643,4	0,0840544
643,2	0,0841566
643	0,08426
642,8	0,0843629
642,6	0,0844693
642,4	0,0845723
642,2	0,0846792
642	0,0847807
641,8	0,0848848
641,6	0,0849886
641,4	0,0850936
641,2	0,0852
641	0,0853043
640,8	0,0854109
640,6	0,0855164
640,4	0,0856234
640,2	0,0857271
640	0,0858338
639,8	0,0859385
639,6	0,0860446
639,4	0,086152
639,2	0,086258
639	0,0863671
638,8	0,0864733
638,6	0,086582
638,4	0,0866887
638,2	0,0867984
638	0,086907
637,8	0,0870176
637,6	0,0871259
637,4	0,0872352
637,2	0,0873451
637	0,0874529
636,8	0,0875638
636,6	0,0876735
636,4	0,0877848
636,2	0,0878933
636	0,0880059
635,8	0,0881155
635,6	0,0882268
635,4	0,0883366
635,2	0,0884488
635	0,0885597
634,8	0,08867
634,6	0,0887825
634,4	0,0888933
634,2	0,0890048
634	0,0891155
633,8	0,0892307
633,6	0,0893447
633,4	0,0894594
633,2	0,0895721
633	0,0896848
632,8	0,089798
632,6	0,0899108
632,4	0,0900263
632,2	0,0901407
632	0,0902552
631,8	0,0903695
631,6	0,0904842
631,4	0,0905973
631,2	0,0907142
631	0,0908287
630,8	0,090944
630,6	0,0910608
630,4	0,0911772
630,2	0,0912941
630	0,0914104
629,8	0,0915278
629,6	0,0916428
629,4	0,0917596
629,2	0,0918774
629	0,0919954
628,8	0,0921125
628,6	0,0922293
628,4	0,0923475
628,2	0,0924636
628	0,0925805
627,8	0,0927003
627,6	0,0928195
627,4	0,0929378
627,2	0,0930563
627	0,0931752
626,8	0,0932949
626,6	0,0934152
626,4	0,0935354
626,2	0,0936564
626	0,0937769
625,8	0,0938964
625,6	0,0940163
625,4	0,0941363
625,2	0,0942563
625	0,094378
624,8	0,0944987
624,6	0,0946203
624,4	0,0947425
624,2	0,0948652
624	0,0949858
623,8	0,095108
623,6	0,0952308
623,4	0,0953532
623,2	0,0954759
623	0,095599
622,8	0,0957216
622,6	0,0958455
622,4	0,0959699
622,2	0,0960946
622	0,0962199
621,8	0,0963462
621,6	0,0964719
621,4	0,0965961
621,2	0,0967219
621	0,096846
620,8	0,0969711
620,6	0,0970957
620,4	0,0972214
620,2	0,0973472
620	0,0974729
619,8	0,0975978
619,6	0,0977242
619,4	0,0978523
619,2	0,0979797
619	0,0981073
618,8	0,0982356
618,6	0,0983618
618,4	0,0984899
618,2	0,0986182
618	0,0987481
617,8	0,0988763
617,6	0,0990056
617,4	0,0991354
617,2	0,0992637
617	0,0993935
616,8	0,0995219
616,6	0,0996521
616,4	0,0997823
616,2	0,0999118
616	0,100041
615,8	0,100172
615,6	0,100302
615,4	0,100434
615,2	0,100565
615	0,100696
614,8	0,100828
614,6	0,10096
614,4	0,101092
614,2	0,101225
614	0,101357
613,8	0,101489
613,6	0,101622
613,4	0,101756
613,2	0,10189
613	0,102021
612,8	0,102154
612,6	0,102287
612,4	0,10242
612,2	0,102554
612	0,102688
611,8	0,102821
611,6	0,102955
611,4	0,10309
611,2	0,103225
611	0,103359
610,8	0,103494
610,6	0,103629
610,4	0,103766
610,2	0,1039
610	0,104037
609,8	0,104173
609,6	0,10431
609,4	0,104445
609,2	0,104582
609	0,104718
608,8	0,104854
608,6	0,10499
608,4	0,105127
608,2	0,105264
608	0,1054
607,8	0,105538
607,6	0,105675
607,4	0,105813
607,2	0,105951
607	0,106089
606,8	0,106225
606,6	0,106364
606,4	0,106504
606,2	0,106643
606	0,106782
605,8	0,106922
605,6	0,107061
605,4	0,107201
605,2	0,10734
605	0,107479
604,8	0,10762
604,6	0,10776
604,4	0,107899
604,2	0,108039
604	0,108179
603,8	0,108321
603,6	0,108461
603,4	0,108603
603,2	0,108743
603	0,108884
602,8	0,109025
602,6	0,109166
602,4	0,109308
602,2	0,109451
602	0,109594
601,8	0,109737
601,6	0,10988
601,4	0,110022
601,2	0,110166
601	0,110308
600,8	0,110452
600,6	0,110596
600,4	0,11074
600,2	0,110886
600	0,111028
599,8	0,111171
599,6	0,111316
599,4	0,11146
599,2	0,111605
599	0,111749
598,8	0,111893
598,6	0,112039
598,4	0,112184
598,2	0,11233
598	0,112476
597,8	0,112622
597,6	0,112767
597,4	0,112914
597,2	0,113059
597	0,113204
596,8	0,113351
596,6	0,113499
596,4	0,113648
596,2	0,113795
596	0,113941
595,8	0,114087
595,6	0,114234
595,4	0,114381
595,2	0,114529
595	0,114677
594,8	0,114825
594,6	0,114974
594,4	0,115122
594,2	0,115271
594	0,115421
593,8	0,115569
593,6	0,115719
593,4	0,11587
593,2	0,11602
593	0,116171
592,8	0,116322
592,6	0,116473
592,4	0,116624
592,2	0,116775
592	0,116924
591,8	0,117074
591,6	0,117225
591,4	0,117377
591,2	0,11753
591	0,117682
590,8	0,117835
590,6	0,117989
590,4	0,118142
590,2	0,118295
590	0,118446
589,8	0,1186
589,6	0,118755
589,4	0,118909
589,2	0,119063
589	0,119218
588,8	0,119374
588,6	0,119529
588,4	0,119685
588,2	0,119839
588	0,119995
587,8	0,120151
587,6	0,120306
587,4	0,120462
587,2	0,12062
587	0,120776
586,8	0,120934
586,6	0,121091
586,4	0,121248
586,2	0,121405
586	0,121563
585,8	0,121721
585,6	0,12188
585,4	0,12204
585,2	0,122199
585	0,122358
584,8	0,122517
584,6	0,122677
584,4	0,122836
584,2	0,122996
584	0,123156
583,8	0,123315
583,6	0,123475
583,4	0,123636
583,2	0,123796
583	0,123959
582,8	0,124121
582,6	0,124283
582,4	0,124444
582,2	0,124606
582	0,124767
581,8	0,124931
581,6	0,125093
581,4	0,125257
581,2	0,125421
581	0,125585
580,8	0,125748
580,6	0,125912
580,4	0,126075
580,2	0,12624
580	0,126405
579,8	0,126571
579,6	0,126736
579,4	0,126902
579,2	0,127068
579	0,127234
578,8	0,127401
578,6	0,127568
578,4	0,127734
578,2	0,127901
578	0,128068
577,8	0,128236
577,6	0,128404
577,4	0,128575
577,2	0,128744
577	0,128913
576,8	0,129082
576,6	0,129252
576,4	0,129422
576,2	0,129591
576	0,129761
575,8	0,129932
575,6	0,130104
575,4	0,130275
575,2	0,130447
575	0,130618
574,8	0,13079
574,6	0,130963
574,4	0,131136
574,2	0,131309
574	0,131484
573,8	0,131658
573,6	0,131832
573,4	0,132006
573,2	0,132181
573	0,132355
572,8	0,132529
572,6	0,132703
572,4	0,132878
572,2	0,133055
572	0,133231
571,8	0,133407
571,6	0,133584
571,4	0,133762
571,2	0,133938
571	0,134116
570,8	0,134293
570,6	0,134472
570,4	0,13465
570,2	0,134829
570	0,135007
569,8	0,135188
569,6	0,13537
569,4	0,135549
569,2	0,135729
569	0,13591
568,8	0,136092
568,6	0,136273
568,4	0,136455
568,2	0,136637
568	0,136817
567,8	0,136998
567,6	0,13718
567,4	0,137363
567,2	0,137546
567	0,13773
566,8	0,137913
566,6	0,138098
566,4	0,138283
566,2	0,138469
566	0,138655
565,8	0,138841
565,6	0,139027
565,4	0,139215
565,2	0,139401
565	0,139588
564,8	0,139775
564,6	0,139962
564,4	0,140151
564,2	0,140339
564	0,140528
563,8	0,140718
563,6	0,140907
563,4	0,141095
563,2	0,141284
563	0,141475
562,8	0,141665
562,6	0,141857
562,4	0,142046
562,2	0,142239
562	0,142429
561,8	0,142622
561,6	0,142816
561,4	0,14301
561,2	0,143203
561	0,143395
560,8	0,143587
560,6	0,143781
560,4	0,143975
560,2	0,144171
560	0,144366
559,8	0,144561
559,6	0,144755
559,4	0,14495
559,2	0,145146
559	0,145341
558,8	0,145539
558,6	0,145735
558,4	0,145932
558,2	0,146129
558	0,146326
557,8	0,146524
557,6	0,146721
557,4	0,146918
557,2	0,147117
557	0,147317
556,8	0,147518
556,6	0,147718
556,4	0,147918
556,2	0,148117
556	0,148318
555,8	0,14852
555,6	0,148722
555,4	0,148922
555,2	0,149125
555	0,149326
554,8	0,149529
554,6	0,149732
554,4	0,149937
554,2	0,150141
554	0,150346
553,8	0,150551
553,6	0,150755
553,4	0,150961
553,2	0,151168
553	0,151373
552,8	0,151578
552,6	0,151785
552,4	0,151992
552,2	0,152198
552	0,152407
551,8	0,152615
551,6	0,152823
551,4	0,153033
551,2	0,153243
551	0,153452
550,8	0,153664
550,6	0,153874
550,4	0,154084
550,2	0,154294
550	0,154505
549,8	0,154716
549,6	0,154929
549,4	0,155139
549,2	0,155352
549	0,155565
548,8	0,155776
548,6	0,15599
548,4	0,156203
548,2	0,156417
548	0,156631
547,8	0,156846
547,6	0,157059
547,4	0,157273
547,2	0,157487
547	0,1577
546,8	0,157914
546,6	0,158131
546,4	0,158348
546,2	0,158563
546	0,15878
545,8	0,158996
545,6	0,159212
545,4	0,159431
545,2	0,159648
545	0,159866
544,8	0,160082
544,6	0,1603
544,4	0,160519
544,2	0,160736
544	0,160952
543,8	0,161171
543,6	0,161389
543,4	0,161608
543,2	0,161828
543	0,162047
542,8	0,162265
542,6	0,162485
542,4	0,162704
542,2	0,162924
542	0,163143
541,8	0,163363
541,6	0,163585
541,4	0,163805
541,2	0,164027
541	0,16425
540,8	0,164472
540,6	0,164696
540,4	0,16492
540,2	0,165142
540	0,165366
539,8	0,16559
539,6	0,165814
539,4	0,16604
539,2	0,166264
539	0,166486
538,8	0,166711
538,6	0,166936
538,4	0,167163
538,2	0,16739
538	0,167615
537,8	0,167843
537,6	0,168071
537,4	0,168297
537,2	0,168524
537	0,168753
536,8	0,168979
536,6	0,169207
536,4	0,169435
536,2	0,169664
536	0,169892
535,8	0,170122
535,6	0,170353
535,4	0,170583
535,2	0,170814
535	0,171043
534,8	0,171272
534,6	0,171501
534,4	0,171731
534,2	0,171962
534	0,172192
533,8	0,172423
533,6	0,172653
533,4	0,172883
533,2	0,173113
533	0,173345
532,8	0,173575
532,6	0,173809
532,4	0,174041
532,2	0,174273
532	0,174507
531,8	0,174739
531,6	0,174973
531,4	0,175206
531,2	0,175439
531	0,175674
530,8	0,17591
530,6	0,176144
530,4	0,176378
530,2	0,176612
530	0,176848
529,8	0,177084
529,6	0,177321
529,4	0,177557
529,2	0,177794
529	0,178031
528,8	0,178265
528,6	0,178503
528,4	0,178741
528,2	0,178981
528	0,179219
527,8	0,179457
527,6	0,179697
527,4	0,179938
527,2	0,180176
527	0,180418
526,8	0,180659
526,6	0,180899
526,4	0,181141
526,2	0,181382
526	0,181623
525,8	0,181863
525,6	0,182104
525,4	0,182346
525,2	0,182588
525	0,18283
524,8	0,183071
524,6	0,183315
524,4	0,183555
524,2	0,183799
524	0,184042
523,8	0,184288
523,6	0,184533
523,4	0,184778
523,2	0,185023
523	0,185268
522,8	0,185514
522,6	0,18576
522,4	0,186008
522,2	0,186255
522	0,186502
521,8	0,186748
521,6	0,186995
521,4	0,187244
521,2	0,187492
521	0,187739
520,8	0,187989
520,6	0,188239
520,4	0,188487
520,2	0,188736
520	0,188986
519,8	0,189235
519,6	0,189488
519,4	0,18974
519,2	0,18999
519	0,190239
518,8	0,190492
518,6	0,190744
518,4	0,190998
518,2	0,191252
518	0,191507
517,8	0,191762
517,6	0,192017
517,4	0,192271
517,2	0,192526
517	0,192782
516,8	0,193037
516,6	0,193292
516,4	0,193549
516,2	0,193806
516	0,194063
515,8	0,19432
515,6	0,194577
515,4	0,194835
515,2	0,195095
515	0,195353
514,8	0,195614
514,6	0,195874
514,4	0,196135
514,2	0,196394
514	0,196659
513,8	0,19692
513,6	0,197184
513,4	0,197447
513,2	0,19771
513	0,197973
512,8	0,198238
512,6	0,198504
512,4	0,198771
512,2	0,199038
512	0,199303
511,8	0,199568
511,6	0,199834
511,4	0,200102
511,2	0,20037
511	0,20064
510,8	0,200909
510,6	0,201179
510,4	0,20145
510,2	0,201723
510	0,201993
509,8	0,202264
509,6	0,202539
509,4	0,202813
509,2	0,203087
509	0,203362
508,8	0,203639
508,6	0,203916
508,4	0,204191
508,2	0,20447
508	0,204749
507,8	0,205027
507,6	0,205304
507,4	0,205585
507,2	0,205866
507	0,206147
506,8	0,206429
506,6	0,206712
506,4	0,206995
506,2	0,207279
506	0,207563
505,8	0,207847
505,6	0,208134
505,4	0,208425
505,2	0,208714
505	0,209001
504,8	0,209291
504,6	0,209581
504,4	0,209872
504,2	0,210164
504	0,210457
503,8	0,21075
503,6	0,211044
503,4	0,21134
503,2	0,211637
503	0,211934
502,8	0,212235
502,6	0,212536
502,4	0,212834
502,2	0,213133
502	0,213437
501,8	0,213741
501,6	0,214045
501,4	0,214351
501,2	0,214658
501	0,214965
500,8	0,215268
500,6	0,215577
500,4	0,215886
500,2	0,216198
500	0,215996
499,8	0,216311
499,6	0,216623
499,4	0,216939
499,2	0,217261
499	0,217581
498,8	0,217898
498,6	0,218222
498,4	0,218546
498,2	0,21887
498	0,219196
497,8	0,219522
497,6	0,21985
497,4	0,220179
497,2	0,220511
497	0,220843
496,8	0,221177
496,6	0,221514
496,4	0,22185
496,2	0,222189
496	0,222525
495,8	0,222865
495,6	0,223206
495,4	0,223547
495,2	0,22389
495	0,224236
494,8	0,224584
494,6	0,224932
494,4	0,225283
494,2	0,225635
494	0,225988
493,8	0,22634
493,6	0,226695
493,4	0,227051
493,2	0,22741
493	0,227771
492,8	0,228132
492,6	0,228493
492,4	0,228859
492,2	0,229223
492	0,229593
491,8	0,229964
491,6	0,230336
491,4	0,230711
491,2	0,231084
491	0,231461
490,8	0,231835
490,6	0,232215
490,4	0,232593
490,2	0,232976
490	0,233362
489,8	0,233748
489,6	0,234138
489,4	0,234528
489,2	0,234919
489	0,235314
488,8	0,235709
488,6	0,236106
488,4	0,2365
488,2	0,236898
488	0,237295
487,8	0,237695
487,6	0,238101
487,4	0,238508
487,2	0,238917
487	0,239328
486,8	0,239742
486,6	0,240153
486,4	0,240568
486,2	0,240986
486	0,241402
485,8	0,241823
485,6	0,242243
485,4	0,242666
485,2	0,243093
485	0,243516
484,8	0,243946
484,6	0,244378
484,4	0,244813
484,2	0,24525
484	0,245688
483,8	0,246127
483,6	0,246568
483,4	0,247009
483,2	0,247452
483	0,247901
482,8	0,24835
482,6	0,248802
482,4	0,249253
482,2	0,249706
482	0,250163
481,8	0,250621
481,6	0,251081
481,4	0,251539
481,2	0,252002
481	0,252465
480,8	0,252933
480,6	0,2534
480,4	0,253872
480,2	0,254347
480	0,254818
479,8	0,255295
479,6	0,255775
479,4	0,256253
479,2	0,25673
479	0,257215
478,8	0,257696
478,6	0,258185
478,4	0,258675
478,2	0,259163
478	0,259656
477,8	0,260147
477,6	0,260645
477,4	0,26114
477,2	0,26164
477	0,262142
476,8	0,262644
476,6	0,263146
476,4	0,263649
476,2	0,264153
476	0,264665
475,8	0,265179
475,6	0,265693
475,4	0,266207
475,2	0,266722
475	0,267245
474,8	0,267763
474,6	0,268286
474,4	0,268809
474,2	0,269329
474	0,269851
473,8	0,270378
473,6	0,270909
473,4	0,27144
473,2	0,271972
473	0,272512
472,8	0,27305
472,6	0,273588
472,4	0,274127
472,2	0,274667
472	0,275207
471,8	0,27575
471,6	0,276296
471,4	0,276844
471,2	0,277394
471	0,277946
470,8	0,278498
470,6	0,279052
470,4	0,279608
470,2	0,280164
470	0,280724
469,8	0,281284
469,6	0,281842
469,4	0,282402
469,2	0,282965
469	0,283532
468,8	0,284098
468,6	0,284663
468,4	0,285228
468,2	0,285799
468	0,286373
467,8	0,286948
467,6	0,287518
467,4	0,288091
467,2	0,288666
467	0,289241
466,8	0,289816
466,6	0,290391
466,4	0,290974
466,2	0,291556
466	0,292141
465,8	0,292725
465,6	0,293307
465,4	0,293896
465,2	0,294483
465	0,29507
464,8	0,295652
464,6	0,296239
464,4	0,296832
464,2	0,297424
464	0,298016
463,8	0,298608
463,6	0,299201
463,4	0,299792
463,2	0,300381
463	0,300977
462,8	0,30157
462,6	0,302162
462,4	0,302762
462,2	0,303362
462	0,303962
461,8	0,304557
461,6	0,305154
461,4	0,305753
461,2	0,306359
461	0,306961
460,8	0,307564
460,6	0,308165
460,4	0,308772
460,2	0,309373
460	0,309972
459,8	0,310574
459,6	0,31118
459,4	0,311784
459,2	0,312391
459	0,312993
458,8	0,313594
458,6	0,314199
458,4	0,314809
458,2	0,315413
458	0,316015
457,8	0,316621
457,6	0,317229
457,4	0,317839
457,2	0,318445
457	0,319056
456,8	0,319672
456,6	0,320279
456,4	0,320888
456,2	0,321498
456	0,322104
455,8	0,322708
455,6	0,323318
455,4	0,323924
455,2	0,324528
455	0,325132
454,8	0,325738
454,6	0,326345
454,4	0,326945
454,2	0,327553
454	0,328157
453,8	0,328762
453,6	0,329369
453,4	0,329978
453,2	0,330579
453	0,331185
452,8	0,331788
452,6	0,332394
452,4	0,333
452,2	0,333609
452	0,334215
451,8	0,334827
451,6	0,335437
451,4	0,33604
451,2	0,336645
451	0,337246
450,8	0,337857
450,6	0,338467
450,4	0,339074
450,2	0,339687
450	0,340298
449,8	0,340914
449,6	0,341529
449,4	0,342147
449,2	0,342761
449	0,343378
448,8	0,343993
448,6	0,344609
448,4	0,345224
448,2	0,345839
448	0,346455
447,8	0,34707
447,6	0,347686
447,4	0,348302
447,2	0,348919
447	0,349531
446,8	0,350151
446,6	0,350769
446,4	0,351391
446,2	0,35201
446	0,352629
445,8	0,353246
445,6	0,353864
445,4	0,35448
445,2	0,355098
445	0,355718
444,8	0,356337
444,6	0,356959
444,4	0,357576
444,2	0,358191
444	0,35881
443,8	0,35943
443,6	0,360051
443,4	0,360667
443,2	0,361284
443	0,3619
442,8	0,362513
442,6	0,36313
442,4	0,363748
442,2	0,364363
442	0,36498
441,8	0,365597
441,6	0,366219
441,4	0,366839
441,2	0,367451
441	0,368069
440,8	0,368684
440,6	0,369296
440,4	0,369904
440,2	0,37052
440	0,37113
439,8	0,371744
439,6	0,372358
439,4	0,372968
439,2	0,373582
439	0,374196
438,8	0,374805
438,6	0,375417
438,4	0,376027
438,2	0,376644
438	0,377254
437,8	0,377868
437,6	0,378485
437,4	0,379096
437,2	0,379707
437	0,380313
436,8	0,380917
436,6	0,381528
436,4	0,38214
436,2	0,382752
436	0,383358
435,8	0,383968
435,6	0,384575
435,4	0,385181
435,2	0,385784
435	0,386394
434,8	0,387004
434,6	0,38761
434,4	0,388214
434,2	0,388823
434	0,389423
433,8	0,390024
433,6	0,390633
433,4	0,39124
433,2	0,391839
433	0,392442
432,8	0,393039
432,6	0,39364
432,4	0,394239
432,2	0,394839
432	0,39544
431,8	0,396033
431,6	0,396633
431,4	0,397224
431,2	0,397811
431	0,398407
430,8	0,398999
430,6	0,399597
430,4	0,400194
430,2	0,400782
430	0,401366
429,8	0,401947
429,6	0,40254
429,4	0,403125
429,2	0,403706
429	0,40429
428,8	0,404865
428,6	0,405442
428,4	0,40602
428,2	0,406588
428	0,407163
427,8	0,40773
427,6	0,408311
427,4	0,408874
427,2	0,409438
427	0,409997
426,8	0,410563
426,6	0,41112
426,4	0,411677
426,2	0,412233
426	0,412796
425,8	0,413349
425,6	0,413897
425,4	0,414445
425,2	0,41499
425	0,415533
424,8	0,416072
424,6	0,416607
424,4	0,417133
424,2	0,417657
424	0,418173
423,8	0,418695
423,6	0,419223
423,4	0,419749
423,2	0,42026
423	0,420771
422,8	0,421291
422,6	0,421803
422,4	0,422317
422,2	0,422807
422	0,423304
421,8	0,423815
421,6	0,424302
421,4	0,424809
421,2	0,425295
421	0,425777
420,8	0,426255
420,6	0,426735
420,4	0,427201
420,2	0,427677
420	0,428131
419,8	0,428594
419,6	0,429042
419,4	0,429497
419,2	0,429946
419	0,430393
418,8	0,43083
418,6	0,431271
418,4	0,431719
418,2	0,432159
418	0,432595
417,8	0,433023
417,6	0,433462
417,4	0,433891
417,2	0,43431
417	0,434719
416,8	0,435127
416,6	0,435541
416,4	0,435936
416,2	0,43633
416	0,436721
415,8	0,437116
415,6	0,437501
415,4	0,437877
415,2	0,438256
415	0,438618
414,8	0,438986
414,6	0,43936
414,4	0,439722
414,2	0,440087
414	0,440452
413,8	0,44081
413,6	0,441167
413,4	0,44151
413,2	0,44185
413	0,44218
412,8	0,442522
412,6	0,442851
412,4	0,44319
412,2	0,443523
412	0,443832
411,8	0,444138
411,6	0,444462
411,4	0,44477
411,2	0,445076
411	0,445378
410,8	0,445671
410,6	0,445962
410,4	0,44625
410,2	0,446526
410	0,446807
409,8	0,447081
409,6	0,447392
409,4	0,447663
409,2	0,447917
409	0,448177
408,8	0,448429
408,6	0,44867
408,4	0,448904
408,2	0,44915
408	0,449397
407,8	0,449614
407,6	0,449835
407,4	0,45004
407,2	0,450263
407	0,450477
406,8	0,450703
406,6	0,450915
406,4	0,451112
406,2	0,451313
406	0,451488
405,8	0,45166
405,6	0,451831
405,4	0,452009
405,2	0,452174
405	0,452342
404,8	0,452491
404,6	0,452636
404,4	0,4528
404,2	0,452949
404	0,453098
403,8	0,453244
403,6	0,453392
403,4	0,453529
403,2	0,453601
403	0,453693
402,8	0,453818
402,6	0,453917
402,4	0,454032
402,2	0,454162
402	0,454298
401,8	0,454413
401,6	0,45451
401,4	0,454633
401,2	0,454737
401	0,454827
400,8	0,45492
400,6	0,455036
400,4	0,455108
400,2	0,455186
400	0,453761
399,8	0,453832
399,6	0,453895
399,4	0,453957
399,2	0,454014
399	0,454084
398,8	0,454147
398,6	0,454213
398,4	0,454275
398,2	0,454336
398	0,454398
397,8	0,454463
397,6	0,454524
397,4	0,454588
397,2	0,454661
397	0,454728
396,8	0,454795
396,6	0,454859
396,4	0,454932
396,2	0,455007
396	0,455082
395,8	0,455161
395,6	0,455241
395,4	0,455329
395,2	0,455409
395	0,455493
394,8	0,455585
394,6	0,455678
394,4	0,455775
394,2	0,455859
394	0,455966
393,8	0,456066
393,6	0,456168
393,4	0,456271
393,2	0,45638
393	0,456488
392,8	0,456602
392,6	0,456717
392,4	0,456847
392,2	0,456962
392	0,457073
391,8	0,457212
391,6	0,457348
391,4	0,457483
391,2	0,45762
391	0,457757
390,8	0,457895
390,6	0,458047
390,4	0,458204
390,2	0,458359
390	0,458524
389,8	0,458676
389,6	0,458834
389,4	0,458991
389,2	0,459149
389	0,459304
388,8	0,459479
388,6	0,459642
388,4	0,459805
388,2	0,459973
388	0,460148
387,8	0,460322
387,6	0,460491
387,4	0,46068
387,2	0,460868
387	0,461053
386,8	0,461238
386,6	0,461424
386,4	0,461603
386,2	0,461783
386	0,46197
385,8	0,46215
385,6	0,46236
385,4	0,462543
385,2	0,462732
385	0,462917
384,8	0,463111
384,6	0,463296
384,4	0,463476
384,2	0,463662
384	0,463856
383,8	0,464047
383,6	0,464224
383,4	0,464414
383,2	0,464602
383	0,464787
382,8	0,464987
382,6	0,465189
382,4	0,465372
382,2	0,46558
382	0,465781
381,8	0,46597
381,6	0,46616
381,4	0,466357
381,2	0,46656
381	0,466751
380,8	0,466951
380,6	0,467148
380,4	0,467349
380,2	0,467537
380	0,467742
379,8	0,467942
379,6	0,468137
379,4	0,468346
379,2	0,46853
379	0,468725
378,8	0,468926
378,6	0,469125
378,4	0,469315
378,2	0,469528
378	0,469735
377,8	0,469934
377,6	0,470128
377,4	0,470321
377,2	0,470521
377	0,47072
376,8	0,470921
376,6	0,471111
376,4	0,471312
376,2	0,471508
376	0,471712
375,8	0,471892
375,6	0,472078
375,4	0,472273
375,2	0,472456
375	0,472646
374,8	0,472841
374,6	0,473038
374,4	0,473223
374,2	0,473401
374	0,473587
373,8	0,47378
373,6	0,473951
373,4	0,474137
373,2	0,47432
373	0,474491
372,8	0,474681
372,6	0,474862
372,4	0,475032
372,2	0,47521
372	0,47538
371,8	0,475541
371,6	0,475702
371,4	0,475867
371,2	0,476036
371	0,476221
370,8	0,476395
370,6	0,476555
370,4	0,476715
370,2	0,476891
370	0,47852
369,8	0,478623
369,6	0,478722
369,4	0,478841
369,2	0,478951
369	0,479065
368,8	0,479166
368,6	0,47929
368,4	0,479414
368,2	0,479563
368	0,47969
367,8	0,47981
367,6	0,4799
367,4	0,479999
367,2	0,480151
367	0,480285
366,8	0,480426
366,6	0,480566
366,4	0,480691
366,2	0,480825
366	0,480968
365,8	0,481074
365,6	0,481196
365,4	0,481326
365,2	0,481448
365	0,481585
364,8	0,481712
364,6	0,48185
364,4	0,481993
364,2	0,482141
364	0,482279
363,8	0,482427
363,6	0,482573
363,4	0,482747
363,2	0,482902
363	0,483043
362,8	0,483193
362,6	0,483333
362,4	0,483492
362,2	0,483633
362	0,483779
361,8	0,48391
361,6	0,484081
361,4	0,484251
361,2	0,484431
361	0,484591
360,8	0,484746
360,6	0,484918
360,4	0,485083
360,2	0,485277
360	0,485454
359,8	0,485635
359,6	0,485811
359,4	0,486005
359,2	0,486174
359	0,486347
358,8	0,486555
358,6	0,486728
358,4	0,486923
358,2	0,487119
358	0,48732
357,8	0,487533
357,6	0,487742
357,4	0,487943
357,2	0,488163
357	0,488383
356,8	0,488604
356,6	0,488839
356,4	0,489067
356,2	0,489302
356	0,489531
355,8	0,489775
355,6	0,490014
355,4	0,490269
355,2	0,490517
355	0,490756
354,8	0,491007
354,6	0,491277
354,4	0,49154
354,2	0,491807
354	0,492065
353,8	0,492336
353,6	0,492624
[truncated: 560 more rows]
